# Supplementary material for: Integrative Analyses of Transcriptomics and Metabolomics in Sex Differentiation of Mulberry Flowers
Source: Front Mol Biosci. 2022 May 5;9:881090. doi: 10.3389/fmolb.2022.881090 (PMC9117626; doi:10.3389/fmolb.2022.881090)
Supplement: Supplementary file 1 [file Table2.XLSX]

## Sheet: Sheet1
ID	FoldChange	log2FoldChange	pvalue	padj	regulated	KEGG	NR	Swissprot
Malba01G000011	0.42	-1.252	1.14598e-06	8.75606e-06	down	K19613 leucine-rich repeat protein SHOC2 | (RefSeq) receptor like protein 30-like (A)	Receptor-like protein 12 [Morus notabilis]	--
Malba01G000012	0.434	-1.204	6.431e-11	1.1934e-09	down	K19613 leucine-rich repeat protein SHOC2 | (RefSeq) receptor like protein 30-like (A)	Receptor-like protein 12 [Morus notabilis]	RecName: Full=Receptor-like protein 19 {ECO:0000303|PubMed:18434605}; Short=AtRLP19 {ECO:0000303|PubMed:18434605}; Flags: Precursor;
Malba01G000013	0.451	-1.149	2.6293e-15	1.01441e-13	down	K13415 protein brassinosteroid insensitive 1 [EC:2.7.10.1 2.7.11.1] | (RefSeq) systemin receptor SR160-like (A)	Serine/threonine-protein kinase BRI1-like 1 [Morus notabilis]	RecName: Full=Serine/threonine-protein kinase BRI1-like 1; EC=2.7.11.1; AltName: Full=BRASSINOSTEROID INSENSITIVE 1-like protein 1; Flags: Precursor;
Malba01G000021	2.944	1.558	4.23602e-06	2.8061e-05	up	--	hypothetical protein CFP56_51080 [Quercus suber]	--
Malba01G000034	2.69	1.428	1.78575e-07	1.67028e-06	up	K02433 aspartyl-tRNA(Asn)/glutamyl-tRNA(Gln) amidotransferase subunit A [EC:6.3.5.6 6.3.5.7] | (RefSeq) Glutamyl-tRNA(Gln) amidotransferase subunit A (A)	hypothetical protein L484_023775 [Morus notabilis]	RecName: Full=Phosphatidylinositol/phosphatidylcholine transfer protein SFH13; AltName: Full=Protein SEC FOURTEEN HOMOLOGS 13; Short=AtSFH13;
Malba01G000045	2.18	1.124	2.72429e-05	0.000148516	up	K01956 carbamoyl-phosphate synthase small subunit [EC:6.3.5.5] | (RefSeq) hypothetical protein (A)	Chaperone protein dnaJ 11 [Morus notabilis]	RecName: Full=Chaperone protein dnaJ 11, chloroplastic; Short=AtDjC11; Short=AtJ11; Flags: Precursor;
Malba01G000049	0.398	-1.33	2.76479e-11	5.48519e-10	down	K22395 cinnamyl-alcohol dehydrogenase [EC:1.1.1.195] | (RefSeq) berberine bridge enzyme-like 15 (A)	Xanthine dehydrogenase C subunit, partial [Parasponia andersonii]	RecName: Full=Cannabidiolic acid synthase; EC=1.21.3.8; AltName: Full=CBDA synthase; Flags: Precursor;
Malba01G000053	0.487	-1.037	9.62115e-08	9.67169e-07	down	K05278 flavonol synthase [EC:1.14.20.6] | (RefSeq) flavonol synthase/flavanone 3-hydroxylase (A)	Subtilisin-like protease [Morus notabilis]	RecName: Full=Subtilisin-like protease SBT5.4 {ECO:0000303|PubMed:16193095}; EC=3.4.21.- {ECO:0000305}; AltName: Full=Subtilase subfamily 5 member 4 {ECO:0000303|PubMed:16193095}; Short=AtSBT5.4 {ECO:0000303|PubMed:16193095}; Flags: Precursor;
Malba01G000054	0.45	-1.153	0.0083862	0.021934	down	--	hypothetical protein L484_023747 [Morus notabilis]	--
Malba01G000058	0.071	-3.823	9.78939e-16	4.06614e-14	down	K23136 fraxetin 5-hydroxylase [EC:1.14.14.164] | (RefSeq) uncharacterized LOC105769156 (A)	Cytochrome P450 82A3 [Morus notabilis]	RecName: Full=Cytochrome P450 82A3; EC=1.14.-.-; AltName: Full=Cytochrome P450 CP6;
Malba01G000061	3.789	1.922	1.10316e-11	2.37702e-10	up	K03695 ATP-dependent Clp protease ATP-binding subunit ClpB | (RefSeq) LOW QUALITY PROTEIN: chaperone protein ClpB3, chloroplastic-like (A)	mannose-binding lectin [Morus alba var. atropurpurea]	RecName: Full=Agglutinin alpha chain; AltName: Full=Jacalin alpha chain;
Malba01G000062	2.371	1.246	0.00663156	0.0179683	up	K19613 leucine-rich repeat protein SHOC2 | (RefSeq) hypothetical protein (A)	Receptor-like protein 12 [Morus notabilis]	RecName: Full=Receptor like protein 6 {ECO:0000303|PubMed:18434605}; Short=AtRLP6 {ECO:0000303|PubMed:18434605}; Flags: Precursor;
Malba01G000072	2.897	1.535	0.000147594	0.000660098	up	K03027 DNA-directed RNA polymerases I and III subunit RPAC1 | (RefSeq) DNA-directed RNA polymerases I and III subunit RPAC1-like (A)	DNA-directed RNA polymerases I and III subunit RPAC1 [Morus notabilis]	--
Malba01G000073	2.013	1.009	0.0189913	0.0439759	up	K00025 malate dehydrogenase [EC:1.1.1.37] | (RefSeq) malate dehydrogenase, cytoplasmic-like (A)	Oligopeptide transporter 1 [Morus notabilis]	RecName: Full=Oligopeptide transporter 1; Short=AtOPT1;
Malba01G000079	0.411	-1.282	8.19039e-15	2.93381e-13	down	--	--	--
Malba01G000102	0.022	-5.503	0.00160587	0.00526622	down	K20476 RAB6A-GEF complex partner protein 1 | (RefSeq) hypothetical protein (A)	hypothetical protein L484_020200 [Morus notabilis]	RecName: Full=Casein kinase 1-like protein HD16 {ECO:0000305}; EC=2.7.11.1 {ECO:0000305}; AltName: Full=Os03g0793500 protein {ECO:0000312|EMBL:BAF13445.1}; AltName: Full=Protein EARLY FLOWERING 1 {ECO:0000303|PubMed:20400938}; AltName: Full=Protein HEADING DATE 16 {ECO:0000303|PubMed:23789941};
Malba01G000106	0.007	-7.19	2.77472e-62	2.46218e-59	down	K12863 protein CWC15 | (RefSeq) protein CWC15 homolog (A)	Os06g0106100, partial [Oryza sativa Japonica Group]	--
Malba01G000107	0.383	-1.385	8.84019e-05	0.000420615	down	K13148 integrator complex subunit 11 [EC:3.1.27.-] | (RefSeq) uncharacterized LOC105053331 (A)	43kDa postsynaptic protein [Trema orientalis]	RecName: Full=E3 ubiquitin-protein ligase At4g11680; EC=2.3.2.27; AltName: Full=RING finger protein At4g11680; AltName: Full=RING-type E3 ubiquitin transferase At4g11680 {ECO:0000305};
Malba01G000108	3.828	1.936	3.47504e-21	3.05585e-19	up	K00787 farnesyl diphosphate synthase [EC:2.5.1.1 2.5.1.10] | (RefSeq) farnesyl pyrophosphate synthase 1-like isoform X1 (A)	farnesyl diphosphate synthase [Morus alba]	RecName: Full=Farnesyl pyrophosphate synthase 1; Short=FPP synthase 1; Short=FPS 1; EC=2.5.1.10; AltName: Full=(2E,6E)-farnesyl diphosphate synthase 1; AltName: Full=Dimethylallyltranstransferase 1; EC=2.5.1.1; AltName: Full=Farnesyl diphosphate synthase 1; AltName: Full=Geranyltranstransferase 1;
Malba01G000110	0.343	-1.544	1.00824e-07	1.00834e-06	down	K04733 interleukin-1 receptor-associated kinase 4 [EC:2.7.11.1] | (RefSeq) cysteine-rich receptor-like protein kinase 25 (A)	Cysteine-rich receptor-like protein kinase 25 [Morus notabilis]	RecName: Full=Cysteine-rich receptor-like protein kinase 25; Short=Cysteine-rich RLK25; EC=2.7.11.-; Flags: Precursor;
Malba01G000117	6.442	2.687	0.0175447	0.0410305	up	K20476 RAB6A-GEF complex partner protein 1 | (RefSeq) hypothetical protein (A)	hypothetical protein L484_020211 [Morus notabilis]	RecName: Full=Casein kinase 1-like protein HD16 {ECO:0000305}; EC=2.7.11.1 {ECO:0000305}; AltName: Full=Os03g0793500 protein {ECO:0000312|EMBL:BAF13445.1}; AltName: Full=Protein EARLY FLOWERING 1 {ECO:0000303|PubMed:20400938}; AltName: Full=Protein HEADING DATE 16 {ECO:0000303|PubMed:23789941};
Malba01G000118	35.124	5.134	1.41485e-163	2.76207e-159	up	K04079 molecular chaperone HtpG | (RefSeq) heat shock cognate protein 80 (A)	Heat shock protein Hsp90 family [Trema orientalis]	RecName: Full=Heat shock cognate protein 80;
Malba01G000122	0.466	-1.103	1.10966e-08	1.3676e-07	down	--	Regulatory protein recX [Morus notabilis]	--
Malba01G000124	2.318	1.213	0.00274387	0.00836444	up	K10406 kinesin family member C2/C3 | (RefSeq) kinesin KP1 (A)	hypothetical protein L484_020218 [Morus notabilis]	RecName: Full=Kinesin-like protein KIN-14F {ECO:0000305}; AltName: Full=AtKIN14h; AltName: Full=Kinesin KP1 {ECO:0000303|PubMed:21406623}; AltName: Full=Kinesin-like protein 1 {ECO:0000303|PubMed:16212879}; Short=AtKP1 {ECO:0000303|PubMed:16212879};
Malba01G000130	0.419	-1.254	4.41051e-08	4.79676e-07	down	--	hypothetical protein L484_018198 [Morus notabilis]	--
Malba01G000131	4.031	2.011	3.04277e-13	8.58394e-12	up	K20222 importin-5 | (RefSeq) cellulose synthase-like protein E2 (A)	Cellulose synthase-like protein E1 [Morus notabilis]	RecName: Full=Cellulose synthase-like protein E1; Short=AtCslE1; EC=2.4.1.-;
Malba01G000133	2.229	1.156	2.31668e-06	1.64177e-05	up	K20347 p24 family protein beta-1 | (RefSeq) transmembrane emp24 domain-containing protein p24beta2-like isoform X1 (A)	RPM1-interacting protein 4 [Morus notabilis]	RecName: Full=Transmembrane emp24 domain-containing protein p24beta2; AltName: Full=p24 family protein beta1; Short=p24beta1; AltName: Full=p24 family protein beta2; Short=p24beta2; Flags: Precursor;
Malba01G000134	2.147	1.102	5.98234e-06	3.82408e-05	up	K04733 interleukin-1 receptor-associated kinase 4 [EC:2.7.11.1] | (RefSeq) uncharacterized protein LOC112529625 (A)	RPM1-interacting protein 4 [Morus notabilis]	RecName: Full=RPM1-interacting protein 4;
Malba01G000136	0.015	-6.019	2.18006e-43	8.03001e-41	down	K04733 interleukin-1 receptor-associated kinase 4 [EC:2.7.11.1] | (RefSeq) uncharacterized protein LOC112529625 (A)	Transmembrane emp24 domain-containing protein [Morus notabilis]	RecName: Full=RPM1-interacting protein 4;
Malba01G000139	5.406	2.435	3.51334e-42	1.24704e-39	up	K03500 16S rRNA (cytosine967-C5)-methyltransferase [EC:2.1.1.176] | (RefSeq) ribosomal RNA small subunit methyltransferase B (A)	Ribosomal RNA small subunit methyltransferase B [Morus notabilis]	--
Malba01G000140	42.28	5.402	9.68699e-10	1.45805e-08	up	K01148 poly(A)-specific ribonuclease [EC:3.1.13.4] | (RefSeq) poly(A)-specific ribonuclease PARN-like isoform X1 (A)	Poly(A)-specific ribonuclease PARN [Morus notabilis]	RecName: Full=Poly(A)-specific ribonuclease PARN; EC=3.1.13.4; AltName: Full=Polyadenylate-specific ribonuclease; Short=AtPARN; AltName: Full=Protein ABA hypersensitive germination 2;
Malba01G000141	2.407	1.267	2.09375e-13	6.09154e-12	up	K04733 interleukin-1 receptor-associated kinase 4 [EC:2.7.11.1] | (RefSeq) LRR receptor-like serine/threonine-protein kinase (A)	putative LRR receptor-like serine/threonine-protein kinase [Morus notabilis]	RecName: Full=LRR receptor-like serine/threonine-protein kinase {ECO:0000305}; EC=2.7.11.1 {ECO:0000305}; AltName: Full=LRR receptor-like serine/threonine-protein kinase At4g26540 {ECO:0000305}; AltName: Full=Protein RECEPTOR OF RGF1 {ECO:0000303|PubMed:27229311}; AltName: Full=Protein RGF1 INSENSITIVE 3 {ECO:0000303|PubMed:27229312}; Flags: Precursor;
Malba01G000147	6.485	2.697	0.0137779	0.033609	up	K20476 RAB6A-GEF complex partner protein 1 | (RefSeq) hypothetical protein (A)	hypothetical protein L484_020211 [Morus notabilis]	RecName: Full=Casein kinase 1-like protein HD16 {ECO:0000305}; EC=2.7.11.1 {ECO:0000305}; AltName: Full=Os03g0793500 protein {ECO:0000312|EMBL:BAF13445.1}; AltName: Full=Protein EARLY FLOWERING 1 {ECO:0000303|PubMed:20400938}; AltName: Full=Protein HEADING DATE 16 {ECO:0000303|PubMed:23789941};
Malba01G000155	0.137	-2.871	1.24209e-17	6.79218e-16	down	K13148 integrator complex subunit 11 [EC:3.1.27.-] | (RefSeq) uncharacterized LOC105053331 (A)	hypothetical protein L484_020203 [Morus notabilis]	RecName: Full=E3 ubiquitin-protein ligase At1g12760; EC=2.3.2.27; AltName: Full=RING finger protein At1g12760; AltName: Full=RING-type E3 ubiquitin transferase At1g12760 {ECO:0000305};
Malba01G000157	2	1	0.0111683	0.0279952	up	--	hypothetical protein L484_020201 [Morus notabilis]	--
Malba01G000173	0.083	-3.585	0.000130018	0.000591382	down	K20222 importin-5 | (RefSeq) cellulose synthase-like protein E2 (A)	Cellulose synthase like E1 [Theobroma cacao]	RecName: Full=Cellulose synthase-like protein E1; Short=AtCslE1; EC=2.4.1.-;
Malba01G000179	3.45	1.787	1.56663e-12	3.92099e-11	up	--	hypothetical protein L484_018212 [Morus notabilis]	--
Malba01G000185	2.224	1.153	0.00125046	0.00423443	up	K19519 transforming growth factor-beta-induced protein | (RefSeq) fasciclin-like arabinogalactan protein 4 (A)	hypothetical protein L484_018219 [Morus notabilis]	RecName: Full=Fasciclin-like arabinogalactan protein 1; Flags: Precursor;
Malba01G000191	3.852	1.946	0.000296725	0.00120983	up	K17046 protein DEK | (RefSeq) DNA ligase 1 (A)	hypothetical protein L484_018226 [Morus notabilis]	--
Malba01G000200	0.23	-2.121	9.61369e-05	0.000452128	down	K14709 solute carrier family 39 (zinc transporter), member 1/2/3 | (RefSeq) zinc transporter 11-like (A)	Zinc transporter 11 [Morus notabilis]	RecName: Full=Zinc transporter 11; AltName: Full=ZRT/IRT-like protein 11; Flags: Precursor;
Malba01G000201	0.325	-1.621	9.47519e-06	5.75349e-05	down	K15078 structure-specific endonuclease subunit SLX1 [EC:3.6.1.-] | (RefSeq) putative disease resistance protein RGA3 isoform X1 (A)	NB-ARC domain containing protein [Trema orientalis]	RecName: Full=Putative disease resistance RPP13-like protein 1;
Malba01G000203	12.578	3.653	1.63798e-12	4.08387e-11	up	--	--	--
Malba01G000205	2.515	1.33	1.06206e-12	2.77185e-11	up	K13141 integrator complex subunit 4 | (RefSeq) protein SIEL-like (A)	TOM1-like protein 2 [Morus notabilis]	RecName: Full=TOM1-like protein 6 {ECO:0000305};
Malba01G000206	0.325	-1.622	0.000505264	0.00191902	down	K19613 leucine-rich repeat protein SHOC2 | (RefSeq) putative disease resistance RPP13-like protein 1 (A)	NB-ARC domain containing protein [Trema orientalis]	RecName: Full=Putative disease resistance RPP13-like protein 1;
Malba01G000208	0.107	-3.23	6.06244e-13	1.64148e-11	down	K19613 leucine-rich repeat protein SHOC2 | (RefSeq) putative disease resistance RPP13-like protein 1 (A)	NB-ARC domain containing protein [Trema orientalis]	RecName: Full=Putative disease resistance RPP13-like protein 1;
Malba01G000209	3.266	1.707	0.00295142	0.00890123	up	K14709 solute carrier family 39 (zinc transporter), member 1/2/3 | (RefSeq) zinc transporter 11 (A)	Zinc transporter 11 [Morus notabilis]	RecName: Full=Zinc transporter 11; AltName: Full=ZRT/IRT-like protein 11; Flags: Precursor;
Malba01G000210	0.323	-1.632	1.27813e-06	9.63387e-06	down	K15078 structure-specific endonuclease subunit SLX1 [EC:3.6.1.-] | (RefSeq) putative disease resistance protein RGA3 isoform X1 (A)	NB-ARC domain containing protein [Trema orientalis]	RecName: Full=Putative disease resistance RPP13-like protein 1;
Malba01G000215	23.59	4.56	5.96591e-41	1.90929e-38	up	K00640 serine O-acetyltransferase [EC:2.3.1.30] | (RefSeq) serine acetyltransferase 1, chloroplastic (A)	Serine acetyltransferase 3 [Morus notabilis]	RecName: Full=Serine acetyltransferase 3, mitochondrial; Short=AtSAT-3; Short=AtSERAT2;2; Short=SAT-m; EC=2.3.1.30; Flags: Precursor;
Malba01G000218	0.437	-1.193	9.47765e-08	9.55696e-07	down	K00512 steroid 17alpha-monooxygenase / 17alpha-hydroxyprogesterone deacetylase [EC:1.14.14.19 1.14.14.32] | (RefSeq) cytochrome P450 71D11 (A)	PREDICTED: cytochrome P450 71D11-like [Prunus mume]	RecName: Full=Cytochrome P450 71D8; EC=1.14.-.-; AltName: Full=Cytochrome P450 CP7;
Malba01G000227	0.115	-3.123	2.23593e-05	0.000124182	down	K20556 cytochrome P450 family 76 subfamily C | (RefSeq) uncharacterized protein LOC110632749 (A)	uncharacterized protein LOC110632749 [Hevea brasiliensis]	RecName: Full=Cytochrome P450 71D11; EC=1.14.-.-; Flags: Fragment;
Malba01G000232	0.031	-5.019	0.0161866	0.0383583	down	--	hypothetical protein L484_021379 [Morus notabilis]	--
Malba01G000247	0.012	-6.407	0.000796745	0.00285134	down	K20556 cytochrome P450 family 76 subfamily C | (RefSeq) uncharacterized protein LOC110632749 (A)	Cytochrome P450, E-class, group I [Trema orientalis]	RecName: Full=Cytochrome P450 71D9; EC=1.14.-.-; AltName: Full=Cytochrome P450 CP3;
Malba01G000250	0.414	-1.272	0.0178619	0.0416309	down	K00512 steroid 17alpha-monooxygenase / 17alpha-hydroxyprogesterone deacetylase [EC:1.14.14.19 1.14.14.32] | (RefSeq) cytochrome P450 71D9-like (A)	Cytochrome P450, E-class, group I [Trema orientalis]	RecName: Full=Cytochrome P450 71D10; EC=1.14.-.-;
Malba01G000251	0.097	-3.368	3.08928e-12	7.3908e-11	down	K18848 indole-3-acetate O-methyltransferase [EC:2.1.1.278] | (RefSeq) probable S-adenosylmethionine-dependent methyltransferase At5g38100 (A)	putative S-adenosylmethionine-dependent methyltransferase [Morus notabilis]	RecName: Full=Probable S-adenosylmethionine-dependent methyltransferase At5g38100; EC=2.1.1.-;
Malba01G000254	0.278	-1.845	0.00100149	0.00348566	down	--	hypothetical protein L484_004190 [Morus notabilis]	--
Malba01G000257	56.41	5.818	0.000445125	0.001717	up	K20556 cytochrome P450 family 76 subfamily C | (RefSeq) uncharacterized protein LOC110632749 (A)	PREDICTED: uncharacterized protein LOC101299609 [Fragaria vesca subsp. vesca]	RecName: Full=Cytochrome P450 71D10; EC=1.14.-.-;
Malba01G000259	0.021	-5.573	4.87396e-18	2.82342e-16	down	K00512 steroid 17alpha-monooxygenase / 17alpha-hydroxyprogesterone deacetylase [EC:1.14.14.19 1.14.14.32] | (RefSeq) cytochrome P450 71D9-like (A)	Cytochrome P450, E-class, group I [Trema orientalis]	RecName: Full=Cytochrome P450 71D11; EC=1.14.-.-; Flags: Fragment;
Malba01G000260	0.132	-2.927	0.00451817	0.0128859	down	K20556 cytochrome P450 family 76 subfamily C | (RefSeq) uncharacterized protein LOC110632749 (A)	PREDICTED: uncharacterized protein LOC101299609 [Fragaria vesca subsp. vesca]	RecName: Full=Cytochrome P450 71D11; EC=1.14.-.-; Flags: Fragment;
Malba01G000265	0.086	-3.543	0.00312242	0.00934619	down	K05909 laccase [EC:1.10.3.2] | (RefSeq) laccase-2-like (A)	retrovirus-related Pol polyprotein from transposon TNT 1-94 [Dorcoceras hygrometricum]	RecName: Full=Retrovirus-related Pol polyprotein from transposon RE1; AltName: Full=Retro element 1 {ECO:0000303|PubMed:10689195}; Short=AtRE1 {ECO:0000303|PubMed:10689195}; Includes: RecName: Full=Protease RE1; EC=3.4.23.-; Includes: RecName: Full=Reverse transcriptase RE1; EC=2.7.7.49; Includes: RecName: Full=Endonuclease RE1;
Malba01G000266	0.283	-1.82	1.79882e-18	1.09058e-16	down	K20556 cytochrome P450 family 76 subfamily C | (RefSeq) uncharacterized protein LOC110632749 (A)	Cytochrome P450, E-class, group I [Trema orientalis]	RecName: Full=Cytochrome P450 71D11; EC=1.14.-.-; Flags: Fragment;
Malba01G000270	0.178	-2.489	1.08482e-09	1.61539e-08	down	K20556 cytochrome P450 family 76 subfamily C | (RefSeq) uncharacterized protein LOC110632749 (A)	PREDICTED: uncharacterized protein LOC101299609 [Fragaria vesca subsp. vesca]	RecName: Full=Cytochrome P450 71D10; EC=1.14.-.-;
Malba01G000274	0.439	-1.187	4.05708e-10	6.54025e-09	down	K20556 cytochrome P450 family 76 subfamily C | (RefSeq) uncharacterized protein LOC110632749 (A)	Cytochrome P450, E-class, group I [Parasponia andersonii]	RecName: Full=Cytochrome P450 71D10; EC=1.14.-.-;
Malba01G000275	0.06	-4.055	3.85396e-27	5.97119e-25	down	K00512 steroid 17alpha-monooxygenase / 17alpha-hydroxyprogesterone deacetylase [EC:1.14.14.19 1.14.14.32] | (RefSeq) cytochrome P450 71D9-like (A)	Cytochrome P450, E-class, group I [Trema orientalis]	RecName: Full=Tabersonine 16-hydroxylase 2 {ECO:0000303|PubMed:24108213}; EC=1.14.13.73 {ECO:0000269|PubMed:24108213}; AltName: Full=Cytochrome P450 71D351 {ECO:0000303|PubMed:24108213};
Malba01G000278	0.326	-1.616	1.01041e-16	4.75305e-15	down	K00640 serine O-acetyltransferase [EC:2.3.1.30] | (RefSeq) serine acetyltransferase 1, chloroplastic (A)	Serine acetyltransferase 3 [Morus notabilis]	RecName: Full=Serine acetyltransferase 3, mitochondrial; Short=AtSAT-3; Short=AtSERAT2;2; Short=SAT-m; EC=2.3.1.30; Flags: Precursor;
Malba01G000279	0.242	-2.045	2.96487e-09	4.06747e-08	down	K02946 small subunit ribosomal protein S10 | (RefSeq) 30S ribosomal protein S10, chloroplastic (A)	30S ribosomal protein S10, chloroplastic [Jatropha curcas]	RecName: Full=30S ribosomal protein S10, chloroplastic; Flags: Precursor;
Malba01G000286	6.688	2.742	1.07748e-11	2.32942e-10	up	K15078 structure-specific endonuclease subunit SLX1 [EC:3.6.1.-] | (RefSeq) putative disease resistance protein RGA3 isoform X1 (A)	NB-ARC domain containing protein [Trema orientalis]	RecName: Full=Putative disease resistance RPP13-like protein 1;
Malba01G000289	0.053	-4.251	4.89716e-36	1.25793e-33	down	K15078 structure-specific endonuclease subunit SLX1 [EC:3.6.1.-] | (RefSeq) putative disease resistance protein RGA3 isoform X1 (A)	NB-ARC domain containing protein [Trema orientalis]	RecName: Full=Putative disease resistance RPP13-like protein 1;
Malba01G000290	26.875	4.748	1.19891e-18	7.38331e-17	up	K19613 leucine-rich repeat protein SHOC2 | (RefSeq) putative disease resistance protein At3g14460 (A)	NB-ARC domain, LRR domain containing protein [Trema orientalis]	RecName: Full=Putative disease resistance RPP13-like protein 1;
Malba01G000291	0.081	-3.634	1.52585e-12	3.82875e-11	down	K14709 solute carrier family 39 (zinc transporter), member 1/2/3 | (RefSeq) zinc transporter 11 (A)	Zinc transporter 11 [Morus notabilis]	RecName: Full=Zinc transporter 11; AltName: Full=ZRT/IRT-like protein 11; Flags: Precursor;
Malba01G000293	3.476	1.797	0.00329963	0.00980896	up	--	hypothetical protein L484_018236 [Morus notabilis]	--
Malba01G000294	0.032	-4.968	2.56768e-06	1.80051e-05	down	--	hypothetical protein L484_018235 [Morus notabilis]	--
Malba01G000299	0.032	-4.951	0.00122107	0.00414713	down	K20556 cytochrome P450 family 76 subfamily C | (RefSeq) uncharacterized protein LOC110632749 (A)	PREDICTED: uncharacterized protein LOC101299609 [Fragaria vesca subsp. vesca]	RecName: Full=Cytochrome P450 71D9; EC=1.14.-.-; AltName: Full=Cytochrome P450 CP3;
Malba01G000301	0.095	-3.4	4.37514e-07	3.74448e-06	down	K07418 cytochrome P450 family 2 subfamily J [EC:1.14.14.1] | (RefSeq) cytochrome P450 71D11-like (A)	Cytochrome P450, E-class, group I [Parasponia andersonii]	RecName: Full=Cytochrome P450 71D11; EC=1.14.-.-; Flags: Fragment;
Malba01G000302	0.039	-4.667	4.52787e-09	5.98868e-08	down	K07418 cytochrome P450 family 2 subfamily J [EC:1.14.14.1] | (RefSeq) cytochrome P450 71D11-like (A)	Cytochrome P450, E-class, group I [Parasponia andersonii]	RecName: Full=Cytochrome P450 71D11; EC=1.14.-.-; Flags: Fragment;
Malba01G000305	9.836	3.298	9.45565e-14	2.90698e-12	up	K05666 ATP-binding cassette, subfamily C (CFTR/MRP), member 2 | (RefSeq) ABC transporter C family member 3 (A)	ABC transporter C family member 3 [Morus notabilis]	RecName: Full=ABC transporter C family member 3; Short=ABC transporter ABCC.3; Short=AtABCC3; EC=3.6.3.44; AltName: Full=ATP-energized glutathione S-conjugate pump 3; AltName: Full=Glutathione S-conjugate-transporting ATPase 3; AltName: Full=Multidrug resistance-associated protein 3;
Malba01G000316	0.474	-1.076	1.86924e-07	1.73449e-06	down	--	Zinc finger CCCH domain-containing protein 18 [Morus notabilis]	RecName: Full=Zinc finger CCCH domain-containing protein 18; Short=AtC3H18; EC=3.1.-.-;
Malba01G000326	3.018	1.594	1.34072e-06	1.00359e-05	up	K22614 NLR family CARD domain-containing protein 3 | (RefSeq) protein TORNADO 1-like (A)	hypothetical protein L484_009514 [Morus notabilis]	RecName: Full=Protein TORNADO 1; AltName: Full=Protein LOPPED 1;
Malba01G000328	4.131	2.046	2.22708e-20	1.69833e-18	up	K10400 kinesin family member 15 | (RefSeq) kinesin-like protein KIN12B (A)	Kinesin-like protein KIF15 [Morus notabilis]	RecName: Full=Kinesin-like protein KIN-12F {ECO:0000305};
Malba01G000330	0.016	-5.981	1.82674e-35	4.572e-33	down	K19613 leucine-rich repeat protein SHOC2 | (RefSeq) receptor like protein 30-like (A)	PREDICTED: receptor-like protein 12 [Prunus mume]	RecName: Full=Receptor like protein 7 {ECO:0000303|PubMed:18434605}; Short=AtRLP7 {ECO:0000303|PubMed:18434605}; Flags: Precursor;
Malba01G000331	0.06	-4.061	0.0199585	0.0458108	down	K19613 leucine-rich repeat protein SHOC2 | (RefSeq) receptor like protein 30-like (A)	receptor-like protein 12 [Prunus avium]	RecName: Full=Receptor like protein 7 {ECO:0000303|PubMed:18434605}; Short=AtRLP7 {ECO:0000303|PubMed:18434605}; Flags: Precursor;
Malba01G000334	0.193	-2.374	2.39804e-19	1.61429e-17	down	K19613 leucine-rich repeat protein SHOC2 | (RefSeq) receptor like protein 30-like (A)	hypothetical protein PRUPE_4G279000 [Prunus persica]	RecName: Full=Receptor like protein 7 {ECO:0000303|PubMed:18434605}; Short=AtRLP7 {ECO:0000303|PubMed:18434605}; Flags: Precursor;
Malba01G000350	7.416	2.891	1.92201e-55	1.29384e-52	up	K15223 upstream activation factor subunit UAF30 | (RefSeq) hypothetical protein (A)	Upstream activation factor subunit spp27 [Morus notabilis]	--
Malba01G000351	0.484	-1.046	6.13277e-05	0.000304254	down	K17275 plastin-1 | (RefSeq) fimbrin-1-like (A)	hypothetical protein L484_014016 [Morus notabilis]	RecName: Full=Fimbrin-1 {ECO:0000303|PubMed:11123801}; Short=AtFIM1; AltName: Full=Fimbrin1 {ECO:0000305};
Malba01G000356	4.817	2.268	1.49509e-11	3.13167e-10	up	K08503 syntaxin of plants SYP5 | (RefSeq) hypothetical protein (A)	hypothetical protein L484_014031 [Morus notabilis]	RecName: Full=Syntaxin-51; Short=AtSYP51;
Malba01G000359	0.362	-1.466	9.96223e-05	0.000466945	down	K17275 plastin-1 | (RefSeq) fimbrin-1-like (A)	hypothetical protein L484_014016 [Morus notabilis]	RecName: Full=Fimbrin-1 {ECO:0000303|PubMed:11123801}; Short=AtFIM1; AltName: Full=Fimbrin1 {ECO:0000305};
Malba01G000363	0.103	-3.279	1.02426e-17	5.68056e-16	down	K17275 plastin-1 | (RefSeq) fimbrin-4-like isoform X1 (A)	hypothetical protein L484_014026 [Morus notabilis]	RecName: Full=Long-chain-alcohol O-fatty-acyltransferase; EC=2.3.1.75; AltName: Full=Wax synthase;
Malba01G000364	0.242	-2.045	8.38937e-07	6.67934e-06	down	K17275 plastin-1 | (RefSeq) fimbrin-4-like isoform X1 (A)	hypothetical protein L484_014026 [Morus notabilis]	RecName: Full=Long-chain-alcohol O-fatty-acyltransferase; EC=2.3.1.75; AltName: Full=Wax synthase;
Malba01G000365	0.371	-1.43	9.18775e-05	0.000434926	down	K17275 plastin-1 | (RefSeq) fimbrin-4-like isoform X1 (A)	hypothetical protein L484_014026 [Morus notabilis]	RecName: Full=Long-chain-alcohol O-fatty-acyltransferase; EC=2.3.1.75; AltName: Full=Wax synthase;
Malba01G000366	10.195	3.35	5.37975e-17	2.66557e-15	up	K19613 leucine-rich repeat protein SHOC2 | (RefSeq) receptor-like protein 12 (A)	Receptor-like protein 12 [Morus notabilis]	RecName: Full=Receptor like protein 7 {ECO:0000303|PubMed:18434605}; Short=AtRLP7 {ECO:0000303|PubMed:18434605}; Flags: Precursor;
Malba01G000368	0.162	-2.627	3.69398e-06	2.49098e-05	down	K03131 transcription initiation factor TFIID subunit 6 | (RefSeq) transcription initiation factor TFIID subunit 6-like isoform X1 (A)	Transcription initiation factor TFIID subunit 6 [Morus notabilis]	RecName: Full=Transcription initiation factor TFIID subunit 6b; AltName: Full=TBP-associated factor 6b; Short=AtTAF6b;
Malba01G000377	59.785	5.902	4.24514e-06	2.81118e-05	up	--	--	--
Malba01G000380	0.249	-2.008	1.07002e-25	1.47105e-23	down	K03131 transcription initiation factor TFIID subunit 6 | (RefSeq) transcription initiation factor TFIID subunit 6-like isoform X1 (A)	Transcription initiation factor TFIID subunit 6 [Morus notabilis]	RecName: Full=Transcription initiation factor TFIID subunit 6b; AltName: Full=TBP-associated factor 6b; Short=AtTAF6b;
Malba01G000381	0.417	-1.262	0.000277973	0.001141	down	K08503 syntaxin of plants SYP5 | (RefSeq) syntaxin-51-like (A)	hypothetical protein L484_014031 [Morus notabilis]	RecName: Full=Syntaxin-51; Short=AtSYP51;
Malba01G000395	10.299	3.364	1.28471e-10	2.25136e-09	up	K05399 lipopolysaccharide-binding protein | (RefSeq) putative BPI/LBP family protein At1g04970 (A)	Putative BPI/LBP family protein [Morus notabilis]	RecName: Full=Putative BPI/LBP family protein At1g04970; Flags: Precursor;
Malba01G000396	3.234	1.693	1.54645e-05	8.96371e-05	up	K04733 interleukin-1 receptor-associated kinase 4 [EC:2.7.11.1] | (RefSeq) rust resistance kinase Lr10-like (A)	putative receptor-like protein kinase [Morus notabilis]	RecName: Full=Rust resistance kinase Lr10 {ECO:0000312|EMBL:AAC49629.1}; EC=2.7.11.1; AltName: Full=Probable receptor-like serine/threonine-protein kinase LRK10; Flags: Precursor;
Malba01G000398	37.75	5.238	0.00453674	0.0129294	up	--	hypothetical protein L484_024858 [Morus notabilis]	RecName: Full=Glycosyltransferase family 92 protein RCOM_0530710; EC=2.4.1.- {ECO:0000305};
Malba01G000402	0.159	-2.652	5.89596e-09	7.65807e-08	down	K04733 interleukin-1 receptor-associated kinase 4 [EC:2.7.11.1] | (RefSeq) rust resistance kinase Lr10-like (A)	receptor-like protein kinase 2 [Cajanus cajan]	RecName: Full=Rust resistance kinase Lr10 {ECO:0000312|EMBL:AAC49629.1}; EC=2.7.11.1; AltName: Full=Probable receptor-like serine/threonine-protein kinase LRK10; Flags: Precursor;
Malba01G000405	4.537	2.182	0.0172783	0.0405369	up	K04733 interleukin-1 receptor-associated kinase 4 [EC:2.7.11.1] | (RefSeq) rust resistance kinase Lr10-like (A)	putative receptor-like protein kinase [Morus notabilis]	RecName: Full=Rust resistance kinase Lr10 {ECO:0000312|EMBL:AAC49629.1}; EC=2.7.11.1; AltName: Full=Probable receptor-like serine/threonine-protein kinase LRK10; Flags: Precursor;
Malba01G000406	0.006	-7.286	4.93623e-07	4.15725e-06	down	K04733 interleukin-1 receptor-associated kinase 4 [EC:2.7.11.1] | (RefSeq) rust resistance kinase Lr10-like (A)	putative receptor-like protein kinase [Morus notabilis]	RecName: Full=Rust resistance kinase Lr10 {ECO:0000312|EMBL:AAC49629.1}; EC=2.7.11.1; AltName: Full=Probable receptor-like serine/threonine-protein kinase LRK10; Flags: Precursor;
Malba01G000407	0.352	-1.507	4.87922e-12	1.12724e-10	down	K04733 interleukin-1 receptor-associated kinase 4 [EC:2.7.11.1] | (RefSeq) rust resistance kinase Lr10-like (A)	putative receptor-like protein kinase [Morus notabilis]	RecName: Full=Rust resistance kinase Lr10 {ECO:0000312|EMBL:AAC49629.1}; EC=2.7.11.1; AltName: Full=Probable receptor-like serine/threonine-protein kinase LRK10; Flags: Precursor;
Malba01G000422	4.819	2.269	0.0136209	0.0332635	up	K18848 indole-3-acetate O-methyltransferase [EC:2.1.1.278] | (RefSeq) indole-3-acetate O-methyltransferase 1-like (A)	Indole-3-acetate O-methyltransferase 1 [Morus notabilis]	RecName: Full=Indole-3-acetate O-methyltransferase 1; EC=2.1.1.278; AltName: Full=IAA carboxylmethyltransferase 1; AltName: Full=S-adenosyl-L-methionine:(indol-3-yl) acetate carboxylmethyltransferase 1;
Malba01G000424	2.925	1.548	3.66066e-10	5.9355e-09	up	K16732 protein regulator of cytokinesis 1 | (RefSeq) LOW QUALITY PROTEIN: 65-kDa microtubule-associated protein 1 (A)	hypothetical protein LR48_Vigan09g061300 [Vigna angularis]	RecName: Full=65-kDa microtubule-associated protein 1; Short=AtMAP65-1;
Malba01G000434	2.041	1.029	9.14409e-07	7.21801e-06	up	K19891 glucan endo-1,3-beta-glucosidase 1/2/3 [EC:3.2.1.39] | (RefSeq) hypothetical protein (A)	Glycoside hydrolase [Trema orientalis]	RecName: Full=Glucan endo-1,3-beta-glucosidase 11; EC=3.2.1.39; AltName: Full=(1->3)-beta-glucan endohydrolase 11; Short=(1->3)-beta-glucanase 11; AltName: Full=Beta-1,3-endoglucanase 11; Short=Beta-1,3-glucanase 11; Flags: Precursor;
Malba01G000436	3.042	1.605	8.20611e-11	1.49023e-09	up	K14709 solute carrier family 39 (zinc transporter), member 1/2/3 | (RefSeq) zinc transporter 11 (A)	Zinc transporter 11 [Morus notabilis]	RecName: Full=Zinc transporter 11; AltName: Full=ZRT/IRT-like protein 11; Flags: Precursor;
Malba01G000438	0.485	-1.043	5.88211e-06	3.76617e-05	down	K15078 structure-specific endonuclease subunit SLX1 [EC:3.6.1.-] | (RefSeq) putative disease resistance protein RGA3 isoform X1 (A)	NB-ARC domain containing protein [Trema orientalis]	RecName: Full=Putative disease resistance RPP13-like protein 1;
Malba01G000440	2.294	1.198	2.63485e-06	1.83968e-05	up	K00609 aspartate carbamoyltransferase catalytic subunit [EC:2.1.3.2] | (RefSeq) aspartate carbamoyltransferase 1, chloroplastic (A)	aspartate carbamoyltransferase 2, chloroplastic [Quercus suber]	RecName: Full=Aspartate carbamoyltransferase 3, chloroplastic; EC=2.1.3.2; AltName: Full=Aspartate transcarbamylase 3; Short=ATCase 3; Flags: Precursor;
Malba01G000442	0.304	-1.716	5.22948e-08	5.58173e-07	down	--	hypothetical protein L484_012467 [Morus notabilis]	--
Malba01G000448	3.112	1.638	3.32166e-05	0.000176835	up	K15078 structure-specific endonuclease subunit SLX1 [EC:3.6.1.-] | (RefSeq) putative disease resistance protein RGA1 (A)	NB-ARC domain containing protein [Trema orientalis]	RecName: Full=Putative disease resistance protein RGA3; AltName: Full=Blight resistance protein B149; AltName: Full=RGA1-blb;
Malba01G000452	2.792	1.481	1.30655e-15	5.32492e-14	up	K00700 1,4-alpha-glucan branching enzyme [EC:2.4.1.18] | (RefSeq) 1,4-alpha-glucan-branching enzyme 3, chloroplastic/amyloplastic-like (A)	1,4-alpha-glucan-branching enzyme 3 [Morus notabilis]	RecName: Full=1,4-alpha-glucan-branching enzyme 3, chloroplastic/amyloplastic; Short=AtSBE III; EC=2.4.1.18; AltName: Full=Branching enzyme 1; Short=AtBE1; AltName: Full=Protein EMBRYO DEFECTIVE 2729; AltName: Full=Starch-branching enzyme 3; Flags: Precursor;
Malba01G000454	0.273	-1.873	0.00051625	0.00195453	down	--	hypothetical protein L484_012480 [Morus notabilis]	RecName: Full=Cytochrome b561 and DOMON domain-containing protein At3g25290; AltName: Full=Protein b561A.tha3; Flags: Precursor;
Malba01G000464	0.185	-2.436	0.0194275	0.0447985	down	K01892 histidyl-tRNA synthetase [EC:6.1.1.21] | (RefSeq) WRKY family transcription factor (A)	WRKY transcription factor 6 [Morus notabilis]	RecName: Full=WRKY transcription factor 6 {ECO:0000303|PubMed:11722756}; AltName: Full=WRKY DNA-binding protein 6 {ECO:0000303|PubMed:11722756}; Short=AtWRKY6 {ECO:0000303|PubMed:11722756};
Malba01G000467	0.445	-1.169	0.00370946	0.010857	down	K20716 mitogen-activated protein kinase kinase kinase 17/18 | (RefSeq) mitogen-activated protein kinase kinase kinase 18-like (A)	Mitogen-activated protein kinase kinase kinase A [Morus notabilis]	RecName: Full=Mitogen-activated protein kinase kinase kinase 18 {ECO:0000303|PubMed:26443375}; EC=2.7.11.25 {ECO:0000255|PROSITE-ProRule:PRU00159, ECO:0000269|PubMed:25680457, ECO:0000269|PubMed:26443375};
Malba01G000471	2.144	1.101	2.7364e-09	3.78865e-08	up	K01663 imidazole glycerol-phosphate synthase [EC:4.3.2.10] | (RefSeq) imidazole glycerol phosphate synthase hisHF, chloroplastic isoform X1 (A)	Imidazole glycerol phosphate synthase hisHF [Morus notabilis]	RecName: Full=Imidazole glycerol phosphate synthase hisHF, chloroplastic; Short=IGP synthase; Short=IGPS; Short=ImGP synthase; AltName: Full=Protein HISTIDINE BIOSYNTHESIS 4; Includes: RecName: Full=Glutamine amidotransferase; EC=2.4.2.-; Includes: RecName: Full=Cyclase; EC=4.1.3.-; Flags: Precursor;
Malba01G000475	0.014	-6.153	0.000311181	0.00126035	down	--	--	--
Malba01G000476	2.856	1.514	1.59908e-08	1.90931e-07	up	--	hypothetical protein L484_008085 [Morus notabilis]	--
Malba01G000478	0.483	-1.051	1.40992e-10	2.45534e-09	down	--	Ribosomal RNA large subunit methyltransferase E [Morus notabilis]	--
Malba01G000479	3.381	1.757	8.53433e-21	7.0003e-19	up	K14209 solute carrier family 36 (proton-coupled amino acid transporter) | (RefSeq) uncharacterized protein LOC109773794 (A)	Lipase [Parasponia andersonii]	RecName: Full=GDSL esterase/lipase At5g22810; EC=3.1.1.-; AltName: Full=Extracellular lipase At5g22810; Flags: Precursor;
Malba01G000483	3.24	1.696	2.31943e-06	1.64177e-05	up	K05907 adenylyl-sulfate reductase (glutathione) [EC:1.8.4.9] | (RefSeq) 5'-adenylylsulfate reductase 3, chloroplastic-like (A)	5'-adenylylsulfate reductase 3 [Morus notabilis]	RecName: Full=5'-adenylylsulfate reductase 3, chloroplastic; EC=1.8.4.9; AltName: Full=3'-phosphoadenosine-5'-phosphosulfate reductase homolog 26; Short=PAPS reductase homolog 26; Short=Prh-26; AltName: Full=Adenosine 5'-phosphosulfate 5'-adenylylsulfate sulfotransferase 3; Short=APS sulfotransferase 3; AltName: Full=Thioredoxin-independent APS reductase 3; Flags: Precursor;
Malba01G000491	2.193	1.133	1.9276e-11	3.96112e-10	up	K15397 3-ketoacyl-CoA synthase [EC:2.3.1.199] | (RefSeq) 3-ketoacyl-CoA synthase 20-like (A)	3-ketoacyl-CoA synthase 11 [Morus notabilis]	RecName: Full=3-ketoacyl-CoA synthase 11 {ECO:0000303|PubMed:18465198}; Short=KCS-11 {ECO:0000303|PubMed:18465198}; EC=2.3.1.199 {ECO:0000269|PubMed:16765910}; AltName: Full=Very long-chain fatty acid condensing enzyme 11 {ECO:0000303|PubMed:18465198}; Short=VLCFA condensing enzyme 11 {ECO:0000303|PubMed:18465198};
Malba01G000493	4.42	2.144	3.53312e-05	0.00018692	up	K13789 geranylgeranyl diphosphate synthase, type II [EC:2.5.1.1 2.5.1.10 2.5.1.29] | (RefSeq) heterodimeric geranylgeranyl pyrophosphate synthase small subunit, chloroplastic-like (A)	Heterodimeric geranylgeranyl pyrophosphate synthase small subunit [Morus notabilis]	RecName: Full=Heterodimeric geranylgeranyl pyrophosphate synthase large subunit 1, chloroplastic; Short=GGPP synthase 1; Short=GGPS1; EC=2.5.1.-; AltName: Full=(2E,6E)-farnesyl diphosphate synthase 1; AltName: Full=Dimethylallyltranstransferase 1; EC=2.5.1.1; AltName: Full=Farnesyl diphosphate synthase 1; AltName: Full=Farnesyltranstransferase 1; EC=2.5.1.29; AltName: Full=Geranyltranstransferase…
Malba01G000494	5.053	2.337	0.0211214	0.048119	up	K13789 geranylgeranyl diphosphate synthase, type II [EC:2.5.1.1 2.5.1.10 2.5.1.29] | (RefSeq) heterodimeric geranylgeranyl pyrophosphate synthase small subunit, chloroplastic-like (A)	Heterodimeric geranylgeranyl pyrophosphate synthase small subunit [Morus notabilis]	RecName: Full=Heterodimeric geranylgeranyl pyrophosphate synthase small subunit, chloroplastic; Flags: Precursor;
Malba01G000495	2.412	1.27	1.13032e-05	6.75011e-05	up	K20855 beta-1,3-galactosyltransferase 1/2/3/4/5/7/8 [EC:2.4.1.-] | (RefSeq) probable beta-1,3-galactosyltransferase 2 (A)	hypothetical protein L484_004514 [Morus notabilis]	--
Malba01G000511	4.354	2.122	0.0173926	0.0407756	up	K08852 serine/threonine-protein kinase/endoribonuclease IRE1 [EC:2.7.11.1 3.1.26.-] | (RefSeq) serine/threonine-protein kinase/endoribonuclease IRE1a (A)	putative serine/threonine-protein kinase ireA [Morus notabilis]	RecName: Full=Serine/threonine-protein kinase/endoribonuclease IRE1b; AltName: Full=Endoplasmic reticulum-to-nucleus signaling 1-1; AltName: Full=Inositol-requiring protein 1-1; Short=AtIRE1-1; AltName: Full=Serine/threonine-protein kinase/endoribonuclease IRE1-1; Includes: RecName: Full=Serine/threonine-protein kinase; EC=2.7.11.1; Includes: RecName: Full=Endoribonuclease; EC=3.1.26.-; Flags: Pr…
Malba01G000519	3.956	1.984	0.000221492	0.000935518	up	--	hypothetical protein L484_017840 [Morus notabilis]	--
Malba01G000530	0.456	-1.133	0.00120257	0.00409213	down	K13457 disease resistance protein RPM1 | (RefSeq) disease resistance protein RPM1-like (A)	Disease resistance protein RPM1 [Morus notabilis]	RecName: Full=Disease resistance protein RPM1; AltName: Full=Resistance to Pseudomonas syringae protein 3;
Malba01G000535	4.303	2.105	7.07452e-08	7.31562e-07	up	K07437 cytochrome P450 family 26 subfamily A | (RefSeq) taxadiene 5-alpha hydroxylase-like (A)	Cytochrome P450 716B1 [Ananas comosus]	RecName: Full=Cytochrome P450 716B1; EC=1.14.-.-; AltName: Full=Cytochrome P450 CYPA1;
Malba01G000537	0.079	-3.666	2.08758e-51	1.13205e-48	down	K10875 DNA repair and recombination protein RAD54 and RAD54-like protein [EC:3.6.4.-] | (RefSeq) protein CHROMATIN REMODELING 25-like (A)	hypothetical protein L484_017819 [Morus notabilis]	--
Malba01G000538	0.301	-1.732	7.58594e-15	2.73739e-13	down	K20417 palmitoyl-[glycerolipid] 3-(E)-desaturase [EC:1.14.19.43] | (RefSeq) fatty acid desaturase 4, chloroplastic (A)	hypothetical protein L484_017818 [Morus notabilis]	RecName: Full=Fatty acid desaturase 4, chloroplastic {ECO:0000303|PubMed:19682287}; EC=1.14.19.43 {ECO:0000269|PubMed:19682287}; AltName: Full=Fatty acid desaturase A {ECO:0000303|PubMed:17796728}; Flags: Precursor;
Malba01G000547	2.804	1.487	0.0209962	0.0478786	up	K07437 cytochrome P450 family 26 subfamily A | (RefSeq) taxadiene 5-alpha hydroxylase-like (A)	Cytochrome P450 [Morus notabilis]	RecName: Full=Cytochrome P450 716B1; EC=1.14.-.-; AltName: Full=Cytochrome P450 CYPA1;
Malba01G000555	0.259	-1.951	0.00101268	0.00351833	down	--	hypothetical protein L484_004180 [Morus notabilis]	--
Malba01G000557	0.39	-1.358	2.85796e-06	1.98199e-05	down	K08654 proprotein convertase subtilisin/kexin type 5 [EC:3.4.21.-] | (RefSeq) uncharacterized protein LOC104445957 (A)	hypothetical protein L484_020715 [Morus notabilis]	--
Malba01G000560	2.489	1.316	0.000365679	0.00144744	up	K02881 large subunit ribosomal protein L18 | (RefSeq) 50S ribosomal protein L18 (A)	50S ribosomal protein L18 [Morus notabilis]	--
Malba01G000566	0.387	-1.369	3.77749e-07	3.27845e-06	down	K13457 disease resistance protein RPM1 | (RefSeq) disease resistance protein RPM1-like (A)	Disease resistance protein RPM1 [Morus notabilis]	RecName: Full=Disease resistance protein RPM1; AltName: Full=Resistance to Pseudomonas syringae protein 3;
Malba01G000575	6.547	2.711	2.70322e-67	3.10425e-64	up	K08790 serine/threonine kinase 38 [EC:2.7.11.1] | (RefSeq) POPTRDRAFT_768862; hypothetical protein (A)	hypothetical protein POPTR_0010s08130g [Populus trichocarpa]	RecName: Full=Homeobox-leucine zipper protein ATHB-15; AltName: Full=HD-ZIP protein ATHB-15; AltName: Full=Homeodomain transcription factor ATHB-15; AltName: Full=Protein CORONA; AltName: Full=Protein INCURVATA 4;
Malba01G000583	0.486	-1.041	1.23044e-11	2.62753e-10	down	K20168 TBC1 domain family member 15 | (RefSeq) TBC1 domain family member 17 (A)	TBC1 domain family member 15 [Morus notabilis]	--
Malba01G000586	27.145	4.763	9.67169e-114	2.0979e-110	up	K03146 thiamine thiazole synthase | (RefSeq) thiamine thiazole synthase, chloroplastic-like (A)	Thiamine thiazole synthase 2 [Morus notabilis]	RecName: Full=Thiamine thiazole synthase, chloroplastic {ECO:0000255|HAMAP-Rule:MF_03158}; AltName: Full=Thiazole biosynthetic enzyme {ECO:0000255|HAMAP-Rule:MF_03158};
Malba01G000593	20.248	4.34	1.67802e-138	5.45971e-135	up	K20302 trafficking protein particle complex subunit 3 | (RefSeq) trafficking protein particle complex subunit 3 (A)	trafficking protein particle complex subunit 3 [Herrania umbratica]	--
Malba01G000595	19.575	4.291	5.27062e-11	9.95098e-10	up	K04125 gibberellin 2-oxidase [EC:1.14.11.13] | (RefSeq) gibberellin 2-beta-dioxygenase 8-like (A)	Gibberellin 2-beta-dioxygenase 8 [Morus notabilis]	RecName: Full=Gibberellin 2-beta-dioxygenase 8; EC=1.14.11.13; AltName: Full=GA 2-oxidase 8; AltName: Full=Gibberellin 2-beta-hydroxylase 8; AltName: Full=Gibberellin 2-oxidase 8;
Malba01G000596	2.403	1.265	3.01889e-05	0.000162713	up	K04733 interleukin-1 receptor-associated kinase 4 [EC:2.7.11.1] | (RefSeq) cysteine-rich receptor-like protein kinase 10 (A)	hypothetical protein L484_011901 [Morus notabilis]	RecName: Full=Protein NDR1; AltName: Full=Non-race specific disease resistance protein 1; Short=AtNDR1; Flags: Precursor;
Malba01G000598	0.479	-1.063	0.00517687	0.0145059	down	--	Putative multidrug resistance protein [Morus notabilis]	--
Malba01G000604	2.121	1.085	0.00435491	0.0124768	up	K13459 disease resistance protein RPS2 | (RefSeq) disease resistance protein At4g27190-like (A)	Disease resistance protein [Morus notabilis]	RecName: Full=Disease resistance protein At4g27190;
Malba01G000615	2.146	1.101	0.00341078	0.0101101	up	K07408 cytochrome P450 family 1 subfamily A polypeptide 1 [EC:1.14.14.1] | (RefSeq) cytochrome P450 71A1-like (A)	Cytochrome P450 71A21 [Morus notabilis]	RecName: Full=Cytochrome P450 71A21; EC=1.14.-.-;
Malba01G000616	5.357	2.422	3.41681e-09	4.61931e-08	up	K07408 cytochrome P450 family 1 subfamily A polypeptide 1 [EC:1.14.14.1] | (RefSeq) cytochrome P450 71A1-like (A)	Cytochrome P450 71A21 [Morus notabilis]	RecName: Full=Cytochrome P450 71A1; EC=1.14.-.-; AltName: Full=ARP-2; AltName: Full=CYPLXXIA1;
Malba01G000617	2.823	1.497	3.81863e-05	0.00020072	up	K07408 cytochrome P450 family 1 subfamily A polypeptide 1 [EC:1.14.14.1] | (RefSeq) cytochrome P450 71A1-like (A)	Cytochrome P450 71A21 [Morus notabilis]	RecName: Full=Cytochrome P450 71A4; EC=1.14.-.-; AltName: Full=CYPLXXIA4; AltName: Full=Cytochrome P-450EG2;
Malba01G000622	3.996	1.999	2.52251e-24	3.07778e-22	up	K10405 kinesin family member C1 | (RefSeq) kinesin-like protein KIN-14N isoform X1 (A)	hypothetical protein L484_021170 [Morus notabilis]	RecName: Full=Kinesin-like protein KIN-14N {ECO:0000305}; AltName: Full=AtKIN14d {ECO:0000303|PubMed:18088313}; AltName: Full=Kinesin-like protein KatC {ECO:0000303|PubMed:8075402, ECO:0000303|PubMed:8492804};
Malba01G000637	8.714	3.123	1.2331e-08	1.50547e-07	up	K15803 (-)-germacrene D synthase [EC:4.2.3.75] | (RefSeq) (-)-germacrene D synthase-like (A)	(-)-germacrene D synthase [Morus notabilis]	RecName: Full=(-)-germacrene D synthase; EC=4.2.3.22; EC=4.2.3.75;
Malba01G000641	4.05	2.018	0.00343388	0.0101662	up	K15803 (-)-germacrene D synthase [EC:4.2.3.75] | (RefSeq) (-)-germacrene D synthase-like (A)	(-)-germacrene D synthase [Morus notabilis]	RecName: Full=(-)-germacrene D synthase; EC=4.2.3.22; EC=4.2.3.75;
Malba01G000647	4.167	2.059	2.80925e-11	5.56774e-10	up	K12885 heterogeneous nuclear ribonucleoprotein G | (RefSeq) serine/arginine-rich splicing factor 2-like (A)	RRM_1 domain-containing protein [Cephalotus follicularis]	RecName: Full=Organelle RRM domain-containing protein 2, mitochondrial {ECO:0000303|PubMed:25800738}; Flags: Precursor;
Malba01G000648	0.164	-2.607	2.53867e-09	3.54506e-08	down	K01188 beta-glucosidase [EC:3.2.1.21] | (RefSeq) putative beta-glucosidase 41 (A)	putative beta-glucosidase 41 [Prunus persica]	RecName: Full=Putative beta-glucosidase 41; Short=AtBGLU41; EC=3.2.1.21; Flags: Precursor;
Malba01G000650	0.322	-1.636	3.15212e-05	0.00016873	down	--	hypothetical protein L484_021134 [Morus notabilis]	--
Malba01G000653	2.196	1.135	0.000190457	0.000820049	up	K17964 leucine-rich PPR motif-containing protein, mitochondrial | (RefSeq) pentatricopeptide repeat-containing protein At5g61990, mitochondrial (A)	Pentatricopeptide repeat [Trema orientalis]	RecName: Full=Pentatricopeptide repeat-containing protein At4g04790, mitochondrial; Flags: Precursor;
Malba01G000655	0.317	-1.657	2.24934e-12	5.48895e-11	down	K05658 ATP-binding cassette, subfamily B (MDR/TAP), member 1 [EC:3.6.3.44] | (RefSeq) putative multidrug resistance protein (A)	Putative multidrug resistance protein [Morus notabilis]	RecName: Full=Putative multidrug resistance protein; AltName: Full=P-glycoprotein;
Malba01G000660	0.454	-1.138	6.54841e-11	1.21289e-09	down	K08770 ubiquitin C | (RefSeq) polyubiquitin-like (A)	hypothetical protein LSAT_1X127601 [Lactuca sativa]	RecName: Full=Polyubiquitin; Contains: RecName: Full=Ubiquitin; Flags: Precursor;
Malba01G000670	0.087	-3.526	0.000420779	0.00163667	down	K03006 DNA-directed RNA polymerase II subunit RPB1 [EC:2.7.7.6] | (RefSeq) early nodulin-like protein 2 (A)	Phytocyanin domain containing protein [Trema orientalis]	RecName: Full=Early nodulin-like protein 3; AltName: Full=Phytocyanin-like protein; Flags: Precursor;
Malba01G000673	0.432	-1.211	0.000341232	0.00136339	down	K13457 disease resistance protein RPM1 | (RefSeq) disease resistance protein RPM1-like (A)	Disease resistance protein RPM1 [Morus notabilis]	RecName: Full=Disease resistance protein RPM1; AltName: Full=Resistance to Pseudomonas syringae protein 3;
Malba01G000676	0.334	-1.584	0.00285616	0.00865941	down	K04733 interleukin-1 receptor-associated kinase 4 [EC:2.7.11.1] | (RefSeq) cysteine-rich receptor-like protein kinase 25 (A)	hypothetical protein L484_021151 [Morus notabilis]	RecName: Full=Cysteine-rich receptor-like protein kinase 25; Short=Cysteine-rich RLK25; EC=2.7.11.-; Flags: Precursor;
Malba01G000680	0.285	-1.812	6.81839e-13	1.82842e-11	down	K08202 MFS transporter, OCT family, solute carrier family 22 (organic cation transporter), member 4/5 | (RefSeq) organic cation/carnitine transporter 4 (A)	Organic cation/carnitine transporter 4 [Morus notabilis]	RecName: Full=Organic cation/carnitine transporter 4; Short=AtOCT4;
Malba01G000681	0.167	-2.581	8.26782e-19	5.17322e-17	down	--	hypothetical protein L484_021141 [Morus notabilis]	--
Malba01G000683	0.15	-2.74	4.04348e-12	9.47622e-11	down	K01188 beta-glucosidase [EC:3.2.1.21] | (RefSeq) putative beta-glucosidase 41 (A)	Putative beta-glucosidase 41 [Morus notabilis]	RecName: Full=Putative beta-glucosidase 41; Short=AtBGLU41; EC=3.2.1.21; Flags: Precursor;
Malba01G000692	0.296	-1.756	6.67907e-10	1.03401e-08	down	K14487 auxin responsive GH3 gene family | (RefSeq) DWARF IN LIGHT 1 family protein (A)	indole-3-acetic acid amido synthetase [Morus alba var. multicaulis]	RecName: Full=Indole-3-acetic acid-amido synthetase GH3.6; EC=6.3.2.-; AltName: Full=Auxin-responsive GH3-like protein 6; Short=AtGH3-6; AltName: Full=Protein DWARF IN LIGHT 1; Short=DFL-1;
Malba01G000695	3.399	1.765	0.000231321	0.000970526	up	K05765 cofilin | (RefSeq) uncharacterized LOC101301142 (A)	hypothetical protein L484_002935 [Morus notabilis]	RecName: Full=Transcription factor bHLH123; AltName: Full=Basic helix-loop-helix protein 123; Short=AtbHLH123; Short=bHLH 123; AltName: Full=Transcription factor EN 63; AltName: Full=bHLH transcription factor bHLH123;
Malba01G000698	0.013	-6.25	3.06058e-16	1.35792e-14	down	--	hypothetical protein L484_011236 [Morus notabilis]	RecName: Full=Mini-chromosome maintenance complex-binding protein; Short=MCM-BP; Short=MCM-binding protein; AltName: Full=Protein E2F TARGET GENE 1;
Malba01G000701	0.293	-1.771	0.0140344	0.0341068	down	--	--	--
Malba01G000703	9.358	3.226	1.10867e-05	6.63704e-05	up	--	--	--
Malba01G000704	15.241	3.93	0.00759658	0.0201769	up	K15803 (-)-germacrene D synthase [EC:4.2.3.75] | (RefSeq) (-)-germacrene D synthase-like isoform X1 (A)	(-)-germacrene D synthase [Morus notabilis]	RecName: Full=Probable terpene synthase 2; Short=RcSeTPS2; EC=4.2.3.-;
Malba01G000711	0.31	-1.69	1.40698e-12	3.54414e-11	down	K04733 interleukin-1 receptor-associated kinase 4 [EC:2.7.11.1] | (RefSeq) G-type lectin S-receptor-like serine/threonine-protein kinase At4g27290 isoform X1 (A)	G-type lectin S-receptor-like serine/threonine-protein kinase SD1-1 [Morus notabilis]	RecName: Full=G-type lectin S-receptor-like serine/threonine-protein kinase SD1-1; EC=2.7.11.1; AltName: Full=S-domain-1 (SD1) receptor kinase 1; Short=SD1-1; Flags: Precursor;
Malba01G000713	13.146	3.717	0.00181731	0.00585534	up	K15803 (-)-germacrene D synthase [EC:4.2.3.75] | (RefSeq) (E)-beta-caryophyllene synthase (A)	(-)-germacrene D synthase [Morus notabilis]	RecName: Full=(-)-germacrene D synthase; EC=4.2.3.22; EC=4.2.3.75;
Malba01G000717	2.658	1.41	0.00303785	0.00912665	up	K19613 leucine-rich repeat protein SHOC2 | (RefSeq) hypothetical protein (A)	Putative disease resistance protein [Morus notabilis]	RecName: Full=Disease resistance-like protein DSC1 {ECO:0000305}; AltName: Full=Protein DOMINANT SUPPRESSOR OF CAMTA3 NUMBER 1 {ECO:0000303|PubMed:28407487};
Malba01G000721	8.717	3.124	3.99635e-48	1.85754e-45	up	K04733 interleukin-1 receptor-associated kinase 4 [EC:2.7.11.1] | (RefSeq) G-type lectin S-receptor-like serine/threonine-protein kinase At4g27290 isoform X1 (A)	G-type lectin S-receptor-like serine/threonine-protein kinase [Morus notabilis]	RecName: Full=Receptor-like serine/threonine-protein kinase SD1-8; EC=2.7.11.1; AltName: Full=Arabidopsis thaliana receptor kinase 3; AltName: Full=S-domain-1 (SD1) receptor kinase 8; Short=SD1-8; Flags: Precursor;
Malba01G000724	0.307	-1.704	2.19985e-17	1.15135e-15	down	K04733 interleukin-1 receptor-associated kinase 4 [EC:2.7.11.1] | (RefSeq) G-type lectin S-receptor-like serine/threonine-protein kinase SD1-1 isoform X1 (A)	G-type lectin S-receptor-like serine/threonine-protein kinase SD1-1 [Morus notabilis]	RecName: Full=G-type lectin S-receptor-like serine/threonine-protein kinase At4g27290; EC=2.7.11.1; Flags: Precursor;
Malba01G000734	0.324	-1.627	0.000217857	0.00092296	down	K03006 DNA-directed RNA polymerase II subunit RPB1 [EC:2.7.7.6] | (RefSeq) LOW QUALITY PROTEIN: DNA-directed RNA polymerase II subunit 1-like (A)	Retrovirus-related Pol polyprotein from transposon TNT 1-94 [Cajanus cajan]	RecName: Full=Retrovirus-related Pol polyprotein from transposon TNT 1-94; Includes: RecName: Full=Protease; EC=3.4.23.-; Includes: RecName: Full=Reverse transcriptase; EC=2.7.7.49; Includes: RecName: Full=Endonuclease;
Malba01G000741	0.323	-1.632	0.000282155	0.00115525	down	K03549 KUP system potassium uptake protein | (RefSeq) potassium transporter 19-like (A)	uncharacterized protein LOC109950463 [Prunus persica]	--
Malba01G000753	0.228	-2.13	9.8818e-12	2.16512e-10	down	K04733 interleukin-1 receptor-associated kinase 4 [EC:2.7.11.1] | (RefSeq) G-type lectin S-receptor-like serine/threonine-protein kinase SD1-1 (A)	G-type lectin S-receptor-like serine/threonine-protein kinase [Morus notabilis]	RecName: Full=G-type lectin S-receptor-like serine/threonine-protein kinase SD1-1; EC=2.7.11.1; AltName: Full=S-domain-1 (SD1) receptor kinase 1; Short=SD1-1; Flags: Precursor;
Malba01G000759	0.142	-2.817	1.78374e-07	1.66933e-06	down	K04733 interleukin-1 receptor-associated kinase 4 [EC:2.7.11.1] | (RefSeq) G-type lectin S-receptor-like serine/threonine-protein kinase SD1-1 (A)	hypothetical protein OsJ_16295 [Oryza sativa Japonica Group]	RecName: Full=G-type lectin S-receptor-like serine/threonine-protein kinase SD1-1; EC=2.7.11.1; AltName: Full=S-domain-1 (SD1) receptor kinase 1; Short=SD1-1; Flags: Precursor;
Malba01G000760	0.327	-1.613	1.22313e-14	4.27921e-13	down	K04733 interleukin-1 receptor-associated kinase 4 [EC:2.7.11.1] | (RefSeq) G-type lectin S-receptor-like serine/threonine-protein kinase At4g27290 (A)	S-locus glycoprotein [Trema orientalis]	RecName: Full=G-type lectin S-receptor-like serine/threonine-protein kinase At4g27290; EC=2.7.11.1; Flags: Precursor;
Malba01G000765	0.208	-2.266	2.28956e-10	3.84653e-09	down	K08150 MFS transporter, SP family, solute carrier family 2 (myo-inositol transporter), member 13 | (RefSeq) inositol transporter 1-like (A)	Sugar transport protein 7 [Morus notabilis]	RecName: Full=Sugar transport protein 7; AltName: Full=Hexose transporter 7;
Malba01G000772	3.599	1.848	0.0131647	0.0323313	up	--	--	--
Malba01G000777	10.958	3.454	0.000516263	0.00195453	up	K16465 centrin-1 | (RefSeq) calcium-binding protein PBP1-like (A)	hypothetical protein L484_002287 [Morus notabilis]	RecName: Full=Calcium-binding protein PBP1; AltName: Full=KIC-related protein 2; AltName: Full=PINOID-binding protein 1;
Malba01G000785	0.265	-1.917	5.96041e-05	0.000297093	down	K10779 transcriptional regulator ATRX [EC:3.6.4.12] | (RefSeq) protein CHROMATIN REMODELING 20 (A)	Cytochrome P450 93A2 [Morus notabilis]	RecName: Full=Protein CHROMATIN REMODELING 20 {ECO:0000303|PubMed:16547115}; Short=AtCHR20; EC=3.6.4.-; AltName: Full=ATP-dependent helicase ATRX {ECO:0000250|UniProtKB:Q61687}; AltName: Full=Transcriptional regulator ATRX {ECO:0000250|UniProtKB:Q61687}; AltName: Full=X-linked helicase II {ECO:0000250|UniProtKB:Q61687};
Malba01G000786	0.033	-4.915	6.1114e-31	1.14718e-28	down	K04733 interleukin-1 receptor-associated kinase 4 [EC:2.7.11.1] | (RefSeq) G-type lectin S-receptor-like serine/threonine-protein kinase At4g27290 isoform X1 (A)	S-locus receptor kinase [Trema orientalis]	RecName: Full=G-type lectin S-receptor-like serine/threonine-protein kinase At4g27290; EC=2.7.11.1; Flags: Precursor;
Malba01G000792	0.248	-2.011	0.000594577	0.00220714	down	K04733 interleukin-1 receptor-associated kinase 4 [EC:2.7.11.1] | (RefSeq) G-type lectin S-receptor-like serine/threonine-protein kinase SD1-1 (A)	S-receptor-like serine/threonine-protein kinase [Parasponia andersonii]	RecName: Full=G-type lectin S-receptor-like serine/threonine-protein kinase SD1-1; EC=2.7.11.1; AltName: Full=S-domain-1 (SD1) receptor kinase 1; Short=SD1-1; Flags: Precursor;
Malba01G000794	0.169	-2.565	6.82848e-07	5.54746e-06	down	K04733 interleukin-1 receptor-associated kinase 4 [EC:2.7.11.1] | (RefSeq) G-type lectin S-receptor-like serine/threonine-protein kinase SD1-1 (A)	S-locus lectin protein kinase family protein [Theobroma cacao]	RecName: Full=G-type lectin S-receptor-like serine/threonine-protein kinase RKS1; EC=2.7.11.1; AltName: Full=Receptor-like protein kinase 1; Flags: Precursor;
Malba01G000796	0.231	-2.117	5.8905e-24	7.01185e-22	down	K04733 interleukin-1 receptor-associated kinase 4 [EC:2.7.11.1] | (RefSeq) cysteine-rich receptor-like protein kinase 10 (A)	hypothetical protein OsJ_16295 [Oryza sativa Japonica Group]	RecName: Full=G-type lectin S-receptor-like serine/threonine-protein kinase B120; EC=2.7.11.1; Flags: Precursor;
Malba01G000797	0.307	-1.706	3.4804e-15	1.32187e-13	down	K10840 centrin-2 | (RefSeq) calcium-binding protein PBP1-like (A)	Parvalbumin [Parasponia andersonii]	RecName: Full=Calcium-binding protein PBP1; AltName: Full=KIC-related protein 2; AltName: Full=PINOID-binding protein 1;
Malba01G000798	0.128	-2.969	1.8681e-07	1.73449e-06	down	--	hypothetical protein L484_019352 [Morus notabilis]	--
Malba01G000801	0.124	-3.012	2.36548e-07	2.14586e-06	down	--	--	--
Malba01G000806	14.099	3.817	0.0139551	0.0339549	up	K04733 interleukin-1 receptor-associated kinase 4 [EC:2.7.11.1] | (RefSeq) G-type lectin S-receptor-like serine/threonine-protein kinase At4g27290 (A)	G-type lectin S-receptor-like serine/threonine-protein kinase [Morus notabilis]	RecName: Full=G-type lectin S-receptor-like serine/threonine-protein kinase At4g27290; EC=2.7.11.1; Flags: Precursor;
Malba01G000809	44.42	5.473	3.01039e-06	2.07297e-05	up	--	Tubulin-specific chaperone E [Morus notabilis]	--
Malba01G000812	0.062	-4.008	1.61654e-06	1.1824e-05	down	K04733 interleukin-1 receptor-associated kinase 4 [EC:2.7.11.1] | (RefSeq) G-type lectin S-receptor-like serine/threonine-protein kinase At4g27290 (A)	Receptor-like serine/threonine-protein kinase SD1-8 [Morus notabilis]	RecName: Full=G-type lectin S-receptor-like serine/threonine-protein kinase At4g27290; EC=2.7.11.1; Flags: Precursor;
Malba01G000820	0.009	-6.86	8.97843e-10	1.36508e-08	down	--	--	--
Malba01G000823	0.383	-1.385	0.0216873	0.0492245	down	--	hypothetical protein L484_006604 [Morus notabilis]	--
Malba01G000846	0.31	-1.69	2.15727e-05	0.00012043	down	K15503 serine/threonine-protein phosphatase 6 regulatory ankyrin repeat subunit B | (RefSeq) ankyrin repeat-containing protein At5g02620 (A)	hypothetical protein L484_005979 [Morus notabilis]	--
Malba01G000848	7.097	2.827	1.97755e-05	0.000111449	up	--	hypothetical protein L484_013710 [Morus notabilis]	--
Malba01G000852	94.943	6.569	8.17236e-06	5.0376e-05	up	K15082 DNA repair protein RAD7 | (RefSeq) uncharacterized protein LOC109008566 (A)	hypothetical protein L484_026998 [Morus notabilis]	--
Malba01G000856	2.281	1.19	1.84077e-05	0.000104707	up	--	hypothetical protein L484_005979 [Morus notabilis]	--
Malba01G000857	0.182	-2.462	6.99712e-07	5.66561e-06	down	K13457 disease resistance protein RPM1 | (RefSeq) disease resistance protein RPM1-like (A)	Disease resistance protein RPM1 [Morus notabilis]	RecName: Full=Disease resistance protein RPM1; AltName: Full=Resistance to Pseudomonas syringae protein 3;
Malba01G000858	0.409	-1.29	8.90857e-05	0.000423146	down	K13457 disease resistance protein RPM1 | (RefSeq) disease resistance protein RPM1-like (A)	Disease resistance protein RPM1 [Morus notabilis]	RecName: Full=Disease resistance protein RPM1; AltName: Full=Resistance to Pseudomonas syringae protein 3;
Malba01G000865	41.71	5.382	1.06591e-12	2.7782e-11	up	K02327 DNA polymerase delta subunit 1 [EC:2.7.7.7] | (RefSeq) DNA polymerase delta catalytic subunit (A)	putative methyltransferase PMT8 [Morus notabilis]	RecName: Full=DNA polymerase delta catalytic subunit; EC=2.7.7.7;
Malba01G000866	23.23	4.538	1.49389e-73	2.43031e-70	up	K15503 serine/threonine-protein phosphatase 6 regulatory ankyrin repeat subunit B | (RefSeq) ankyrin repeat-containing protein At5g02620 (A)	hypothetical protein L484_005983 [Morus notabilis]	--
Malba01G000867	2.214	1.146	0.00509948	0.0143179	up	K15503 serine/threonine-protein phosphatase 6 regulatory ankyrin repeat subunit B | (RefSeq) ankyrin repeat-containing protein At5g02620 (A)	hypothetical protein L484_005979 [Morus notabilis]	--
Malba01G000868	0.373	-1.425	3.58016e-09	4.82346e-08	down	K13457 disease resistance protein RPM1 | (RefSeq) disease resistance protein RPM1-like (A)	Disease resistance protein RPM1 [Morus notabilis]	RecName: Full=Disease resistance protein RPM1; AltName: Full=Resistance to Pseudomonas syringae protein 3;
Malba01G000869	3.811	1.93	0.000276838	0.00113682	up	K12605 CCR4-NOT transcription complex subunit 2 | (RefSeq) probable NOT transcription complex subunit VIP2 isoform X1 (A)	hypothetical protein L484_000355 [Morus notabilis]	RecName: Full=Probable NOT transcription complex subunit VIP2; AltName: Full=Protein VIRE2 INTERACTING PROTEIN2; Short=NbVIP2; Flags: Fragment;
Malba01G000870	0.317	-1.655	0.00807195	0.0212602	down	K13457 disease resistance protein RPM1 | (RefSeq) disease resistance protein RPM1-like (A)	Disease resistance protein RPM1 [Morus notabilis]	--
Malba01G000875	0.183	-2.449	4.7651e-07	4.03487e-06	down	K22419 Delta4-3-oxosteroid 5beta-reductase [EC:1.3.1.3] | (RefSeq) 3-oxo-Delta(4,5)-steroid 5-beta-reductase-like (A)	hypothetical protein L484_000585 [Morus notabilis]	RecName: Full=3-oxo-Delta(4,5)-steroid 5-beta-reductase; EC=1.3.1.3 {ECO:0000269|PubMed:19166903, ECO:0000269|PubMed:20598327, ECO:0000269|PubMed:22357344}; AltName: Full=Delta(4)-3-oxosteroid 5-beta-reductase; AltName: Full=Delta-4,5-steroid 5-beta-reductase; Short=At5beta-StR; AltName: Full=Progesterone 5-beta-reductase; Short=5beta-POR; AltName: Full=Protein VEIN PATTERNING 1;
Malba01G000882	2.778	1.474	0.00042585	0.0016531	up	--	hypothetical protein L484_018715 [Morus notabilis]	--
Malba01G000883	3.889	1.959	3.95917e-09	5.29752e-08	up	--	hypothetical protein L484_018715 [Morus notabilis]	--
Malba01G000884	0.023	-5.469	0.00426011	0.0122339	down	--	hypothetical protein L484_027652 [Morus notabilis]	--
Malba01G000888	0.287	-1.8	6.45371e-20	4.63196e-18	down	K01681 aconitate hydratase [EC:4.2.1.3] | (RefSeq) uncharacterized protein LOC107950333 isoform X1 (A)	Vesicle-associated protein 4-1 [Morus notabilis]	RecName: Full=Vesicle-associated protein 4-1; AltName: Full=Plant VAP homolog 4-1; Short=AtPVA41; AltName: Full=Protein MEMBRANE-ASSOCIATED MANNITOL-INDUCED; Short=AtMAMI; AltName: Full=VAMP-associated protein 4-1;
Malba01G000890	0.435	-1.201	5.90004e-05	0.000294805	down	K10418 dynein light chain LC8-type | (RefSeq) dynein light chain 2, cytoplasmic (A)	Dynein light chain LC6, flagellar outer arm [Morus notabilis]	RecName: Full=Dynein 8 kDa light chain, flagellar outer arm;
Malba01G000901	2.417	1.273	2.07519e-07	1.90035e-06	up	K08914 light-harvesting complex II chlorophyll a/b binding protein 3 | (RefSeq) chlorophyll a-b binding protein 13, chloroplastic (A)	Chlorophyll a-b binding protein 13 [Morus notabilis]	RecName: Full=Chlorophyll a-b binding protein 3, chloroplastic; AltName: Full=Light-harvesting chlorophyll B-binding protein 3 {ECO:0000312|EMBL:AED96477.1}; Short=LHCB3*1 {ECO:0000303|PubMed:11245797}; Short=Lhcb3 {ECO:0000303|PubMed:11245797}; Flags: Precursor;
Malba01G000908	0.476	-1.072	5.5555e-06	3.58527e-05	down	K06196 cytochrome c-type biogenesis protein | (RefSeq) cytochrome c-type biogenesis ccda-like chloroplastic protein (A)	Cytochrome C biogenesis protein, transmembrane domain containing protein [Parasponia andersonii]	RecName: Full=Cytochrome c-type biogenesis ccda-like chloroplastic protein 2; AltName: Full=Cytochrome b6f biogenesis protein CCDA2; Flags: Precursor;
Malba01G000914	0.272	-1.877	0.000975475	0.00340605	down	K08654 proprotein convertase subtilisin/kexin type 5 [EC:3.4.21.-] | (RefSeq) uncharacterized protein LOC104445957 (A)	hypothetical protein L484_018755 [Morus notabilis]	--
Malba01G000916	0.461	-1.117	0.00136141	0.00456032	down	K13459 disease resistance protein RPS2 | (RefSeq) probable disease resistance protein At4g27220 (A)	Disease resistance protein [Morus notabilis]	RecName: Full=Monodehydroascorbate reductase; Short=MDAR; EC=1.6.5.4; AltName: Full=Ascorbate free radical reductase; Short=AFR reductase;
Malba01G000920	3.732	1.9	0.00127557	0.00430378	up	--	Developmental regulator, ULTRAPETALA [Parasponia andersonii]	RecName: Full=Protein ULTRAPETALA 2;
Malba01G000924	4.906	2.294	2.69423e-07	2.41824e-06	up	K22374 3''-deamino-3''-oxonicotianamine reductase [EC:1.1.1.285] | (RefSeq) non-functional NADPH-dependent codeinone reductase 2-like (A)	putative NAD(P)H-dependent oxidoreductase 1 [Morus notabilis]	RecName: Full=Deoxymugineic acid synthase 1 {ECO:0000303|PubMed:16926158}; Short=OsDMAS1 {ECO:0000303|PubMed:16926158}; EC=1.1.1.285 {ECO:0000269|PubMed:16926158};
Malba01G000925	2.86	1.516	0.000838516	0.00298333	up	K22374 3''-deamino-3''-oxonicotianamine reductase [EC:1.1.1.285] | (RefSeq) non-functional NADPH-dependent codeinone reductase 2-like (A)	putative NAD(P)H-dependent oxidoreductase 1 [Morus notabilis]	RecName: Full=Deoxymugineic acid synthase 1 {ECO:0000303|PubMed:16926158}; Short=OsDMAS1 {ECO:0000303|PubMed:16926158}; EC=1.1.1.285 {ECO:0000269|PubMed:16926158};
Malba01G000927	127.997	7	7.33323e-08	7.55857e-07	up	K01593 aromatic-L-amino-acid/L-tryptophan decarboxylase [EC:4.1.1.28 4.1.1.105] | (RefSeq) tyrosine/DOPA decarboxylase (A)	hypothetical protein L484_010188 [Morus notabilis]	--
Malba01G000928	8.94	3.16	0.000179916	0.000781734	up	--	hypothetical protein L484_010190 [Morus notabilis]	--
Malba01G000935	7.193	2.847	4.29598e-05	0.000223345	up	K01824 cholestenol Delta-isomerase [EC:5.3.3.5] | (RefSeq) probable 3-beta-hydroxysteroid-Delta(8),Delta(7)-isomerase (A)	Emopamil-binding protein [Corchorus olitorius]	RecName: Full=Probable 3-beta-hydroxysteroid-Delta(8),Delta(7)-isomerase; EC=5.3.3.5; AltName: Full=Cholestenol Delta-isomerase; AltName: Full=Delta(8)-Delta(7) sterol isomerase; Short=D8-D7 sterol isomerase;
Malba01G000951	4.475	2.162	1.24282e-06	9.3967e-06	up	--	Uncharacterized protein ynbB [Morus notabilis]	--
Malba01G000953	3.117	1.64	0.000267656	0.00110392	up	K22374 3''-deamino-3''-oxonicotianamine reductase [EC:1.1.1.285] | (RefSeq) non-functional NADPH-dependent codeinone reductase 2-like (A)	putative NAD(P)H-dependent oxidoreductase 1 [Morus notabilis]	RecName: Full=Non-functional NADPH-dependent codeinone reductase 2; EC=1.1.1.-;
Malba01G000960	2.2	1.138	0.0123241	0.0304931	up	--	--	--
Malba01G000962	2.543	1.347	0.000245674	0.00102392	up	K08776 puromycin-sensitive aminopeptidase [EC:3.4.11.-] | (RefSeq) aminopeptidase M1-like (A)	Puromycin-sensitive aminopeptidase [Morus notabilis]	RecName: Full=Aminopeptidase M1; EC=3.4.11.2; AltName: Full=Alpha-aminoacylpeptide hydrolase;
Malba01G000963	0.298	-1.748	4.08466e-19	2.65802e-17	down	K19619 tyrosyl-DNA phosphodiesterase 2 [EC:3.1.4.-] | (RefSeq) uncharacterized protein LOC112030748 isoform X1 (A)	uncharacterized protein LOC111385969 [Olea europaea var. sylvestris]	RecName: Full=Retrovirus-related Pol polyprotein from transposon RE1; AltName: Full=Retro element 1 {ECO:0000303|PubMed:10689195}; Short=AtRE1 {ECO:0000303|PubMed:10689195}; Includes: RecName: Full=Protease RE1; EC=3.4.23.-; Includes: RecName: Full=Reverse transcriptase RE1; EC=2.7.7.49; Includes: RecName: Full=Endonuclease RE1;
Malba01G000964	0.393	-1.349	0.000222588	0.000939539	down	K13459 disease resistance protein RPS2 | (RefSeq) disease resistance protein At4g27190-like (A)	Disease resistance protein RFL1 [Morus notabilis]	RecName: Full=Probable disease resistance protein At4g27220;
Malba01G000966	0.401	-1.32	0.00434903	0.0124636	down	--	hypothetical protein L484_016349 [Morus notabilis]	--
Malba01G000986	0.41	-1.288	0.00167706	0.00546773	down	--	hypothetical protein L484_016205 [Morus notabilis]	RecName: Full=Jacalin-related lectin 19;
Malba01G000987	5.413	2.436	8.35949e-07	6.65826e-06	up	K08286 protein-serine/threonine kinase [EC:2.7.11.-] | (RefSeq) serine/threonine-protein kinase D6PKL2 isoform X1 (A)	Protein kinase PINOID 2 [Morus notabilis]	RecName: Full=Protein kinase PINOID 2; EC=2.7.11.1; AltName: Full=Protein kinase AGC1-10;
Malba01G000988	7.684	2.942	0.000684649	0.00249378	up	--	hypothetical protein L484_005949 [Morus notabilis]	RecName: Full=Early nodulin-93; Short=N-93;
Malba01G000992	0.233	-2.099	0.00338058	0.0100252	down	K19613 leucine-rich repeat protein SHOC2 | (RefSeq) hypothetical protein (A)	TIR-NBS-LRR-like protein [Parasponia andersonii]	RecName: Full=Probable WRKY transcription factor 16; AltName: Full=WRKY DNA-binding protein 16;
Malba01G001002	4.384	2.132	1.8658e-05	0.000105977	up	--	hypothetical protein L484_005846 [Morus notabilis]	--
Malba01G001013	0.431	-1.215	5.1745e-06	3.3661e-05	down	--	hypothetical protein L484_006287 [Morus notabilis]	--
Malba01G001018	0.253	-1.983	2.81179e-05	0.000152698	down	K13457 disease resistance protein RPM1 | (RefSeq) disease resistance protein RPM1-like (A)	Disease resistance protein RPM1 [Morus notabilis]	RecName: Full=Disease resistance protein RPM1; AltName: Full=Resistance to Pseudomonas syringae protein 3;
Malba01G001047	2.698	1.432	0.000190231	0.000819258	up	--	hypothetical protein B456_012G070100 [Gossypium raimondii]	--
Malba01G001056	0.413	-1.274	1.2341e-06	9.34164e-06	down	K21480 heme oxygenase (biliverdin-producing, ferredoxin) [EC:1.14.15.20] | (RefSeq) heme oxygenase 1, chloroplastic (A)	chloroplast heme oxygenase [Morus alba]	RecName: Full=Heme oxygenase 1, chloroplastic; Short=AtHO1; EC=1.14.14.18 {ECO:0000269|PubMed:10072395, ECO:0000269|PubMed:12481078}; AltName: Full=Protein GENOMES UNCOUPLED 2; AltName: Full=Protein REVERSAL OF THE DET PHENOTYPE 4; Flags: Precursor;
Malba01G001074	0.063	-3.997	2.65276e-06	1.84888e-05	down	K22395 cinnamyl-alcohol dehydrogenase [EC:1.1.1.195] | (RefSeq) tetrahydrocannabinolic acid synthase-like isoform X1 (A)	Xanthine dehydrogenase C subunit [Trema orientalis]	RecName: Full=Cannabidiolic acid synthase; EC=1.21.3.8; AltName: Full=CBDA synthase; Flags: Precursor;
Malba01G001075	2.412	1.27	0.00403586	0.011674	up	--	--	--
Malba01G001088	0.224	-2.155	0.00349076	0.0103112	down	K14491 two-component response regulator ARR-B family | (RefSeq) two-component response regulator ARR12-like isoform X1 (A)	Two-component response regulator [Morus notabilis]	RecName: Full=Two-component response regulator ORR23 {ECO:0000305}; AltName: Full=OsRRB5 {ECO:0000303|PubMed:16891544};
Malba01G001090	0.203	-2.302	0.010477	0.0265453	down	K14491 two-component response regulator ARR-B family | (RefSeq) two-component response regulator ARR18-like (A)	Two-component response regulator [Morus notabilis]	--
Malba01G001096	0.291	-1.783	0.0144944	0.0349808	down	K01535 H+-transporting ATPase [EC:3.6.3.6] | (RefSeq) ATPase 8, plasma membrane-type-like (A)	ATPase 8, plasma membrane-type [Morus notabilis]	RecName: Full=ATPase 8, plasma membrane-type; EC=3.6.3.6; AltName: Full=Proton pump 8;
Malba01G001099	2.293	1.197	1.47042e-20	1.14822e-18	up	K12130 pseudo-response regulator 5 | (RefSeq) two-component response regulator-like APRR5 (A)	Two-component response regulator-like protein [Morus notabilis]	RecName: Full=Two-component response regulator-like APRR5; AltName: Full=Pseudo-response regulator 5;
Malba01G001100	2.848	1.51	5.02852e-12	1.15899e-10	up	--	--	--
Malba01G001101	169.918	7.409	1.06753e-11	2.31448e-10	up	K15363 fanconi-associated nuclease 1 [EC:3.1.21.- 3.1.4.1] | (RefSeq) fanconi-associated nuclease 1 homolog (A)	Zinc finger domain containing protein [Parasponia andersonii]	RecName: Full=Fanconi-associated nuclease 1 homolog {ECO:0000305}; Short=AtFAN1 {ECO:0000303|PubMed:25779053}; EC=3.1.4.1 {ECO:0000250|UniProtKB:Q9Y2M0};
Malba01G001106	2.017	1.012	0.0061578	0.0168153	up	--	Fatty acyl-CoA reductase 1 [Morus notabilis]	--
Malba01G001114	0.355	-1.493	1.38051e-15	5.55675e-14	down	K03098 apolipoprotein D and lipocalin family protein | (RefSeq) temperature-induced lipocalin-1 (A)	Outer membrane lipoprotein blc [Morus notabilis]	RecName: Full=Temperature-induced lipocalin-1 {ECO:0000303|PubMed:18671872}; Short=AtTIL1 {ECO:0000303|PubMed:18671872};
Malba01G001120	6.024	2.591	0.00366289	0.0107416	up	--	--	--
Malba01G001123	0.101	-3.311	4.63104e-11	8.85477e-10	down	K21026 acetylajmaline esterase [EC:3.1.1.80] | (RefSeq) GDSL esterase/lipase At5g45910-like (A)	PREDICTED: zinc finger BED domain-containing protein DAYSLEEPER-like [Ziziphus jujuba]	RecName: Full=Zinc finger BED domain-containing protein DAYSLEEPER; AltName: Full=Transposase-like protein DAYSLEEPER;
Malba01G001124	0.024	-5.395	0.00284052	0.00861467	down	K01528 dynamin GTPase [EC:3.6.5.5] | (RefSeq) dynamin-2A (A)	hypothetical protein L484_008878 [Morus notabilis]	RecName: Full=Dynamin-2B; EC=3.6.5.5; AltName: Full=Dynamin-like protein 3; AltName: Full=Dynamin-related protein 2B;
Malba01G001127	0.007	-7.081	8.39769e-07	6.68324e-06	down	K08237 hydroquinone glucosyltransferase [EC:2.4.1.218] | (RefSeq) hydroquinone glucosyltransferase (A)	Hydroquinone glucosyltransferase [Morus notabilis]	RecName: Full=Hydroquinone glucosyltransferase; EC=2.4.1.218; AltName: Full=Arbutin synthase;
Malba01G001137	6.954	2.798	0.0009365	0.00328583	up	K12605 CCR4-NOT transcription complex subunit 2 | (RefSeq) probable NOT transcription complex subunit VIP2 isoform X1 (A)	hypothetical protein L484_000355 [Morus notabilis]	RecName: Full=Probable NOT transcription complex subunit VIP2; AltName: Full=Protein VIRE2 INTERACTING PROTEIN2; Short=NbVIP2; Flags: Fragment;
Malba01G001149	0	-11.263	6.11626e-21	5.23691e-19	down	--	hypothetical protein L484_008665 [Morus notabilis]	--
Malba01G001152	2.319	1.213	1.67845e-05	9.63159e-05	up	--	hypothetical protein L484_009945 [Morus notabilis]	--
Malba01G001153	0.401	-1.318	0.00072098	0.00260874	down	K13783 MFS transporter, OPA family, solute carrier family 37 (glycerol-3-phosphate transporter), member 1/2 | (RefSeq) putative glycerol-3-phosphate transporter 5 isoform X1 (A)	Putative glycerol-3-phosphate transporter 5 [Morus notabilis]	RecName: Full=Putative glycerol-3-phosphate transporter 5; Short=G-3-P transporter 5; AltName: Full=Glycerol-3-phosphate permease 5; Short=AtG3Pp5; Short=G-3-P permease 5;
Malba01G001155	0.005	-7.546	5.75117e-08	6.08863e-07	down	--	hypothetical protein L484_009954 [Morus notabilis]	--
Malba01G001156	0.042	-4.558	1.22171e-10	2.1448e-09	down	K15027 translation initiation factor 2D | (RefSeq) eukaryotic translation initiation factor 2D (A)	Eukaryotic translation initiation factor 2D [Morus notabilis]	--
Malba01G001159	0.413	-1.277	2.10706e-11	4.27144e-10	down	K16271 E3 ubiquitin-protein ligase RLIM [EC:2.3.2.27] | (RefSeq) E3 ubiquitin-protein ligase RLIM isoform X2 (A)	E3 ubiquitin-protein ligase [Morus notabilis]	RecName: Full=Receptor homology region, transmembrane domain- and RING domain-containing protein 4; Short=AtRMR4; Flags: Precursor;
Malba01G001165	5.077	2.344	0.0155535	0.0370785	up	K14803 protein phosphatase PTC2/3 [EC:3.1.3.16] | (RefSeq) probable protein phosphatase 2C 27 (A)	putative protein phosphatase 2C 27 [Morus notabilis]	RecName: Full=Probable protein phosphatase 2C 27; Short=OsPP2C27; EC=3.1.3.16;
Malba01G001169	0.135	-2.889	1.2548e-06	9.47265e-06	down	K12605 CCR4-NOT transcription complex subunit 2 | (RefSeq) probable NOT transcription complex subunit VIP2 isoform X1 (A)	NOT2/NOT3/NOT [Parasponia andersonii]	RecName: Full=Probable NOT transcription complex subunit VIP2; AltName: Full=Protein VIRE2 INTERACTING PROTEIN2; Short=NbVIP2; Flags: Fragment;
Malba01G001173	2.264	1.179	4.11922e-08	4.51955e-07	up	--	plasma membrane fusion protein [Parasponia andersonii]	--
Malba01G001178	0.02	-5.648	6.46247e-65	6.30801e-62	down	--	unnamed protein product [Coffea canephora]	--
Malba01G001182	0.01	-6.681	4.55118e-06	2.99455e-05	down	K22827 calcium uptake protein 1, mitochondrial | (RefSeq) calcium uptake protein, mitochondrial-like (A)	Parvalbumin [Trema orientalis]	RecName: Full=Calcium uptake protein, mitochondrial {ECO:0000250|UniProtKB:Q9BPX6}; AltName: Full=Mitochondrial calcium uniporter {ECO:0000303|PubMed:26530087}; Flags: Precursor;
Malba01G001183	0.116	-3.104	8.37407e-05	0.000400486	down	K23222 nuclease HARBI1 [EC:3.1.-.-] | (RefSeq) putative nuclease HARBI1 (A)	PREDICTED: putative nuclease HARBI1 [Prunus mume]	RecName: Full=Protein ALP1-like {ECO:0000305}; EC=3.1.-.-;
Malba01G001187	3.433	1.779	4.56316e-09	6.03128e-08	up	K22068 iron-sulfur cluster assembly enzyme ISCU, mitochondrial | (RefSeq) iron-sulfur cluster assembly protein 1-like (A)	hypothetical protein L484_016186 [Morus notabilis]	--
Malba01G001189	2.331	1.221	0.000279416	0.00114524	up	--	--	--
Malba01G001201	4.468	2.16	3.91593e-10	6.32838e-09	up	--	hypothetical protein L484_004993 [Morus notabilis]	--
Malba01G001203	5.622	2.491	2.06238e-11	4.20268e-10	up	--	Receptor-like cytosolic serine/threonine-protein kinase RBK1 [Morus notabilis]	--
Malba01G001211	0.001	-10.249	9.03658e-23	9.4338e-21	down	--	--	--
Malba01G001214	0.017	-5.845	0.000416966	0.00162313	down	K07375 tubulin beta | (RefSeq) hypothetical protein (A)	Tubulin beta-2 chain [Morus notabilis]	RecName: Full=Tubulin beta-1 chain; AltName: Full=Beta-1-tubulin;
Malba01G001219	0.301	-1.734	3.74748e-12	8.81757e-11	down	K02732 20S proteasome subunit beta 6 [EC:3.4.25.1] | (RefSeq) uncharacterized protein LOC106432428 (A)	Protein SRG1 [Morus notabilis]	RecName: Full=Probable 2-oxoglutarate-dependent dioxygenase ANS {ECO:0000305}; EC=1.14.11.- {ECO:0000305}; AltName: Full=Anthocyanidin synthase {ECO:0000305};
Malba01G001221	0.47	-1.09	9.81245e-05	0.000460548	down	K07964 heparanase [EC:3.2.1.166] | (RefSeq) heparanase-like protein 3 (A)	Heparanase-like protein 3 [Morus notabilis]	RecName: Full=Heparanase-like protein 3; EC=3.2.-.-; Flags: Precursor;
Malba01G001223	5.015	2.326	0.0010946	0.00377206	up	K15601 lysine-specific demethylase 3 [EC:1.14.11.-] | (RefSeq) lysine-specific demethylase JMJ25-like (A)	Lysine-specific demethylase 3B [Morus notabilis]	RecName: Full=Lysine-specific demethylase JMJ25; EC=1.14.11.-; AltName: Full=Jumonji domain-containing protein 25; AltName: Full=Lysine-specific histone demethylase JMJ25; AltName: Full=Protein INCREASE IN BONSAI METHYLATION 1; AltName: Full=Protein JUMONJI 25;
Malba01G001225	5.224	2.385	4.31193e-11	8.29335e-10	up	K15601 lysine-specific demethylase 3 [EC:1.14.11.-] | (RefSeq) lysine-specific demethylase JMJ25-like (A)	Lysine-specific demethylase 3A [Morus notabilis]	RecName: Full=Lysine-specific demethylase JMJ25; EC=1.14.11.-; AltName: Full=Jumonji domain-containing protein 25; AltName: Full=Lysine-specific histone demethylase JMJ25; AltName: Full=Protein INCREASE IN BONSAI METHYLATION 1; AltName: Full=Protein JUMONJI 25;
Malba01G001227	2.215	1.147	8.05238e-06	4.97464e-05	up	--	hypothetical protein L484_015554 [Morus notabilis]	--
Malba01G001228	8.246	3.044	2.262e-09	3.18836e-08	up	K13989 Derlin-2/3 | (RefSeq) derlin-1 (A)	hypothetical protein L484_003988 [Morus notabilis]	RecName: Full=Derlin-1; AltName: Full=18 kDa cold-induced protein; AltName: Full=DER1-like protein 1; AltName: Full=OsDerlin 1-1;
Malba01G001229	0	-12.395	3.22405e-25	4.16821e-23	down	--	hypothetical protein L484_003959 [Morus notabilis]	--
Malba01G001231	0.001	-9.761	4.99819e-15	1.85503e-13	down	K09667 protein O-GlcNAc transferase [EC:2.4.1.255] | (RefSeq) probable UDP-N-acetylglucosamine--peptide N-acetylglucosaminyltransferase SEC (A)	hypothetical protein VITISV_014241 [Vitis vinifera]	RecName: Full=Probable UDP-N-acetylglucosamine--peptide N-acetylglucosaminyltransferase SEC; EC=2.4.1.255 {ECO:0000269|PubMed:12136030}; AltName: Full=Protein SECRET AGENT;
Malba01G001233	0.18	-2.474	6.01875e-22	5.78808e-20	down	K14975 codeine 3-O-demethylase [EC:1.14.11.32] | (RefSeq) codeine O-demethylase (A)	Protein SRG1 [Morus notabilis]	RecName: Full=Protein SRG1; Short=AtSRG1; AltName: Full=Protein SENESCENCE-RELATED GENE 1;
Malba01G001236	0.457	-1.131	1.58189e-08	1.89111e-07	down	K01507 inorganic pyrophosphatase [EC:3.6.1.1] | (RefSeq) pyrophosphate-energized vacuolar membrane proton pump-like (A)	hypothetical protein CRG98_031096 [Punica granatum]	RecName: Full=Pyrophosphate-energized vacuolar membrane proton pump; EC=3.6.1.1; AltName: Full=Pyrophosphate-energized inorganic pyrophosphatase; Short=H(+)-PPase; AltName: Full=Vacuolar H(+)-pyrophosphatase;
Malba01G001240	0.313	-1.675	5.06435e-10	8.02486e-09	down	K03715 1,2-diacylglycerol 3-beta-galactosyltransferase [EC:2.4.1.46] | (RefSeq) monogalactosyldiacylglycerol synthase 2, chloroplastic-like (A)	Monogalactosyldiacylglycerol synthase 2 [Morus notabilis]	RecName: Full=Monogalactosyldiacylglycerol synthase 2, chloroplastic; Short=AtMGD2; EC=2.4.1.46; AltName: Full=MGDG synthase type B; Flags: Precursor;
Malba01G001251	0.373	-1.422	5.33721e-06	3.45697e-05	down	K18789 xylogalacturonan beta-1,3-xylosyltransferase [EC:2.4.2.41] | (RefSeq) probable glycosyltransferase At3g42180 (A)	hypothetical protein TorRG33x02_288010, partial [Trema orientalis]	RecName: Full=Probable glycosyltransferase At5g20260; EC=2.4.-.-;
Malba01G001253	0.002	-9.183	3.62112e-13	1.00988e-11	down	K04460 serine/threonine-protein phosphatase 5 [EC:3.1.3.16] | (RefSeq) zinc finger BED domain-containing protein RICESLEEPER 2-like isoform X1 (A)	zinc finger BED domain-containing protein DAYSLEEPER-like [Prunus avium]	RecName: Full=Putative AC9 transposase;
Malba01G001254	0.006	-7.443	2.90592e-08	3.29057e-07	down	K04730 interleukin-1 receptor-associated kinase 1 [EC:2.7.11.1] | (RefSeq) putative leucine-rich repeat receptor-like serine/threonine-protein kinase At2g24130 (A)	putative LRR receptor-like serine/threonine-protein kinase [Morus notabilis]	RecName: Full=Probable LRR receptor-like serine/threonine-protein kinase At3g47570; EC=2.7.11.1; Flags: Precursor;
Malba01G001262	9.63	3.267	0.00263857	0.00809145	up	--	--	--
Malba01G001263	5.091	2.348	4.76612e-07	4.03487e-06	up	K11855 ubiquitin carboxyl-terminal hydrolase 36/42 [EC:3.4.19.12] | (RefSeq) ubiquitin carboxyl-terminal hydrolase 36 (A)	hypothetical protein L484_011178 [Morus notabilis]	RecName: Full=pEARLI1-like lipid transfer protein 1; AltName: Full=Protein AZELAIC ACID INDUCED 1; Flags: Precursor;
Malba01G001269	0.477	-1.067	0.000608489	0.00225107	down	K15777 4,5-DOPA dioxygenase extradiol [EC:1.13.11.-] | (RefSeq) uncharacterized protein LOC109811674 (A)	PREDICTED: uncharacterized protein LOC107061865 [Solanum tuberosum]	RecName: Full=Uncharacterized mitochondrial protein AtMg00860; AltName: Full=ORF158;
Malba01G001285	2.338	1.225	0.000805265	0.00287708	up	K04733 interleukin-1 receptor-associated kinase 4 [EC:2.7.11.1] | (RefSeq) probable serine/threonine-protein kinase PIX7 (A)	Receptor-like serine/threonine-protein kinase [Morus notabilis]	RecName: Full=Receptor-like serine/threonine-protein kinase At3g01300; EC=2.7.11.1;
Malba01G001291	3.495	1.805	2.58654e-10	4.30472e-09	up	--	--	--
Malba01G001303	2.236	1.161	0.0202059	0.0463471	up	K13459 disease resistance protein RPS2 | (RefSeq) probable disease resistance protein At1g52660 (A)	TMV resistance protein N [Morus notabilis]	RecName: Full=TMV resistance protein N;
Malba01G001304	16.646	4.057	0.0204312	0.0468198	up	--	--	--
Malba01G001305	0.119	-3.067	1.74557e-14	6.01006e-13	down	--	Blue copper protein [Morus notabilis]	RecName: Full=Umecyanin {ECO:0000303|PubMed:5490233}; Short=UMC {ECO:0000303|PubMed:15631465};
Malba01G001307	0.101	-3.302	0.00122671	0.00416411	down	--	Blue copper protein [Morus notabilis]	RecName: Full=Umecyanin {ECO:0000303|PubMed:5490233}; Short=UMC {ECO:0000303|PubMed:15631465};
Malba01G001314	9.725	3.282	1.10739e-08	1.36566e-07	up	K02209 DNA replication licensing factor MCM5 [EC:3.6.4.12] | (RefSeq) DNA replication licensing factor MCM5 (A)	DNA replication licensing factor mcm5-A [Morus notabilis]	RecName: Full=DNA replication licensing factor MCM5; EC=3.6.4.12; AltName: Full=Minichromosome maintenance protein 5; Short=AtMCM5;
Malba01G001315	0.488	-1.036	1.42216e-07	1.3563e-06	down	K15363 fanconi-associated nuclease 1 [EC:3.1.21.- 3.1.4.1] | (RefSeq) fanconi-associated nuclease 1 homolog isoform X1 (A)	Fanconi-associated nuclease 1-like protein [Morus notabilis]	RecName: Full=Fanconi-associated nuclease 1 homolog {ECO:0000305}; Short=AtFAN1 {ECO:0000303|PubMed:25779053}; EC=3.1.4.1 {ECO:0000250|UniProtKB:Q9Y2M0};
Malba01G001322	2.24	1.163	4.53823e-07	3.87218e-06	up	K16251 DNA-directed RNA polymerase V subunit 1 [EC:2.7.7.6] | (RefSeq) DNA-directed RNA polymerase V subunit 1 (A)	DNA-directed RNA polymerase E subunit 1 [Morus notabilis]	RecName: Full=DNA-directed RNA polymerase V subunit 1; AltName: Full=DNA-directed RNA polymerase D subunit 1b; Short=AtNRPD1b; Short=Nuclear RNA polymerase D 1b; AltName: Full=DNA-directed RNA polymerase E subunit 1; Short=Nuclear RNA polymerase E 1; EC=2.7.7.6; AltName: Full=Protein DEFECTIVE IN MERISTEM SILENCING 5; AltName: Full=Protein DEFECTIVE IN RNA-DIRECTED DNA METHYLATION 3; AltName: Ful…
Malba01G001323	8.057	3.01	9.84515e-11	1.76166e-09	up	--	hypothetical protein L484_012344 [Morus notabilis]	RecName: Full=Axial regulator YABBY 5;
Malba01G001325	2.934	1.553	4.44383e-05	0.00022993	up	--	hypothetical protein L484_018189 [Morus notabilis]	--
Malba01G001338	3.032	1.6	1.07507e-08	1.33169e-07	up	K22733 magnesium transporter | (RefSeq) hypothetical protein (A)	hypothetical protein L484_012342 [Morus notabilis]	RecName: Full=Pentatricopeptide repeat-containing protein At3g20730;
Malba01G001345	0.255	-1.971	0.0168576	0.0397025	down	--	hypothetical protein L484_016075 [Morus notabilis]	--
Malba01G001347	5.424	2.439	4.12512e-07	3.5523e-06	up	--	uncharacterized protein LOC110813647 isoform X2 [Carica papaya]	--
Malba01G001357	12.918	3.691	0.00281804	0.00855448	up	K20360 TBC1 domain family member 2 | (RefSeq) hypothetical protein (A)	PREDICTED: TBC1 domain family member 13 [Eucalyptus grandis]	--
Malba01G001360	5.763	2.527	0.00158327	0.00519997	up	--	TBC1 domain family member 13-like [Arachis ipaensis]	--
Malba01G001361	0.087	-3.524	2.57646e-06	1.80472e-05	down	K21480 heme oxygenase (biliverdin-producing, ferredoxin) [EC:1.14.15.20] | (RefSeq) heme oxygenase 1, chloroplastic (A)	Heme oxygenase 1 [Morus notabilis]	RecName: Full=Heme oxygenase 1, chloroplastic; EC=1.14.14.18 {ECO:0000250|UniProtKB:O48782}; AltName: Full=Protein PHOTOPERIODIC SENSITIVITY 5; Flags: Precursor;
Malba01G001362	0.497	-1.008	3.78758e-05	0.000199302	down	K01411 nardilysin [EC:3.4.24.61] | (RefSeq) nardilysin-like isoform X1 (A)	S-ribosylhomocysteinase (LuxS) [Parasponia andersonii]	RecName: Full=Nardilysin-like {ECO:0000305}; EC=3.4.24.61 {ECO:0000305}; AltName: Full=N-arginine dibasic convertase-like {ECO:0000305}; Short=NRD convertase-like {ECO:0000305}; Short=NRD-C {ECO:0000305};
Malba01G001364	14.959	3.903	3.76194e-06	2.52808e-05	up	--	TBC1 domain family member 13-like [Arachis ipaensis]	--
Malba01G001367	6.715	2.747	0.00375507	0.0109675	up	--	hypothetical protein L484_023273 [Morus notabilis]	--
Malba01G001373	3.399	1.765	2.13985e-11	4.33342e-10	up	K04565 superoxide dismutase, Cu-Zn family [EC:1.15.1.1] | (RefSeq) superoxide dismutase [Cu-Zn], chloroplastic-like (A)	sodC protein [Morus notabilis]	RecName: Full=Superoxide dismutase [Cu-Zn], chloroplastic; EC=1.15.1.1; Flags: Precursor;
Malba01G001375	2.914	1.543	1.38218e-07	1.3227e-06	up	K22262 WD repeat and FYVE domain-containing protein 3 | (RefSeq) protein SPIRRIG (A)	hypothetical protein L484_000681 [Morus notabilis]	RecName: Full=Pentatricopeptide repeat-containing protein At1g18485;
Malba01G001376	2.076	1.054	1.84175e-10	3.14564e-09	up	K08856 serine/threonine kinase 16 [EC:2.7.11.1] | (RefSeq) AP2-associated protein kinase 1-like isoform X1 (A)	Armadillo repeat-containing protein 7 [Morus notabilis]	--
Malba01G001382	0.363	-1.462	0.0121849	0.0301985	down	K15400 omega-hydroxypalmitate O-feruloyl transferase [EC:2.3.1.188] | (RefSeq) omega-hydroxypalmitate O-feruloyl transferase (A)	Omega-hydroxypalmitate O-feruloyl transferase [Morus notabilis]	RecName: Full=Omega-hydroxypalmitate O-feruloyl transferase; EC=2.3.1.188; AltName: Full=Omega-hydroxyacid hydroxycinnamoyltransferase; AltName: Full=Protein ALIPHATIC SUBERIN FERULOYL TRANSFERASE;
Malba01G001384	0.142	-2.82	0.00548239	0.0152352	down	K04565 superoxide dismutase, Cu-Zn family [EC:1.15.1.1] | (RefSeq) superoxide dismutase [Cu-Zn], chloroplastic-like (A)	sodC protein [Morus notabilis]	RecName: Full=Superoxide dismutase [Cu-Zn], chloroplastic; EC=1.15.1.1; Flags: Precursor;
Malba01G001385	0.053	-4.236	1.08166e-23	1.23389e-21	down	--	hypothetical protein L484_009989 [Morus notabilis]	--
Malba01G001386	0.016	-5.962	2.24195e-05	0.000124445	down	K22262 WD repeat and FYVE domain-containing protein 3 | (RefSeq) protein SPIRRIG (A)	hypothetical protein L484_000681 [Morus notabilis]	RecName: Full=Pentatricopeptide repeat-containing protein At1g18485;
Malba01G001389	0.009	-6.777	6.38558e-06	4.04738e-05	down	--	--	--
Malba01G001390	0.365	-1.455	0.000319281	0.00128834	down	K18080 tensin | (RefSeq) hypothetical protein (A)	Formin-like protein 6 [Morus notabilis]	RecName: Full=Formin-like protein 20; Short=AtFH20;
Malba01G001395	0.243	-2.041	1.60507e-11	3.34054e-10	down	K21914 BTB/POZ domain-containing protein KCTD2/5/17 | (RefSeq) BTB/POZ domain-containing protein At2g24240-like (A)	BTB/POZ domain-containing protein [Morus notabilis]	RecName: Full=BTB/POZ domain-containing protein At2g24240;
Malba01G001400	0.365	-1.456	0.00103427	0.00358271	down	K03263 translation initiation factor 5A | (RefSeq) eukaryotic translation initiation factor 5A-2 (A)	Eukaryotic translation initiation factor 5A [Morus notabilis]	RecName: Full=Eukaryotic translation initiation factor 5A; Short=eIF-5A;
Malba01G001425	0.02	-5.662	0.000247648	0.00103193	down	--	hypothetical protein L484_009227 [Morus notabilis]	--
Malba01G001427	8.137	3.025	0.00122966	0.00417196	up	K11592 endoribonuclease Dicer [EC:3.1.26.-] | (RefSeq) dicer-like protein 4 isoform X1 (A)	Dicer-like protein 4 [Morus notabilis]	RecName: Full=Dicer-like protein 4; EC=3.1.26.-;
Malba01G001431	0.305	-1.711	1.69789e-07	1.59587e-06	down	K04733 interleukin-1 receptor-associated kinase 4 [EC:2.7.11.1] | (RefSeq) receptor-like serine/threonine-protein kinase SD1-8 isoform X1 (A)	G-type lectin S-receptor-like serine/threonine-protein kinase [Morus notabilis]	RecName: Full=Putative cysteine-rich receptor-like protein kinase 35; Short=Cysteine-rich RLK35; EC=2.7.11.-; Flags: Precursor;
Malba01G001435	2.007	1.005	0.00261326	0.00803275	up	--	--	--
Malba01G001443	5.802	2.536	3.93728e-08	4.33767e-07	up	--	hypothetical protein L484_013964 [Morus notabilis]	RecName: Full=Protein MULTIPOLAR SPINDLE 1 {ECO:0000303|PubMed:19500302}; AltName: Full=Protein PUTATIVE RECOMBINATION INITIATION DEFECTS 2 {ECO:0000303|PubMed:19763177}; Short=AtPRD2 {ECO:0000303|PubMed:19763177};
Malba01G001450	3.188	1.673	0.00443926	0.0126868	up	K10999 cellulose synthase A [EC:2.4.1.12] | (RefSeq) cellulose synthase A catalytic subunit 7 [UDP-forming] (A)	OsCesA7 protein [Morus notabilis]	RecName: Full=Cellulose synthase A catalytic subunit 7 [UDP-forming]; Short=AtCesA7; EC=2.4.1.12; AltName: Full=Protein FRAGILE FIBER 5; AltName: Full=Protein IRREGULAR XYLEM 3; Short=AtIRX3;
Malba01G001454	0.38	-1.394	0.00122771	0.00416606	down	--	--	--
Malba01G001466	0.137	-2.869	5.62328e-07	4.67338e-06	down	K20929 glyoxal/methylglyoxal oxidase [EC:1.2.3.15] | (RefSeq) WSC domain-containing protein ARB_07867 (A)	hypothetical protein L484_019394 [Morus notabilis]	RecName: Full=Aldehyde oxidase GLOX1 {ECO:0000305}; EC=1.2.3.1 {ECO:0000305}; AltName: Full=Glyoxal oxidase 1 {ECO:0000305|PubMed:21673079}; Flags: Precursor;
Malba01G001467	0.128	-2.968	8.52038e-12	1.90097e-10	down	K11649 SWI/SNF related-matrix-associated actin-dependent regulator of chromatin subfamily C | (RefSeq) F-box and associated interaction domain protein (A)	F-box/kelch-repeat protein [Morus notabilis]	RecName: Full=F-box/kelch-repeat protein At3g06240;
Malba01G001480	0.356	-1.491	8.37706e-20	5.9468e-18	down	K16055 trehalose 6-phosphate synthase/phosphatase [EC:2.4.1.15 3.1.3.12] | (RefSeq) probable alpha,alpha-trehalose-phosphate synthase [UDP-forming] 9 (A)	putative alpha,alpha-trehalose-phosphate synthase [UDP-forming]	RecName: Full=Probable alpha,alpha-trehalose-phosphate synthase [UDP-forming] 11; EC=2.4.1.15; AltName: Full=Trehalose-6-phosphate synthase 11; Short=AtTPS11;
Malba01G001486	0.12	-3.065	9.02633e-12	1.99787e-10	down	K18633 mitotic-spindle organizing protein 1 | (RefSeq) mitotic-spindle organizing protein 1A (A)	hypothetical protein L484_006265 [Morus notabilis]	RecName: Full=Mitotic-spindle organizing protein 1B; AltName: Full=GCP3-interacting protein 1; Short=AtGIP1; AltName: Full=Mitotic-spindle organizing protein associated with a ring of gamma-tubulin 1B; Short=AtGIP1B;
Malba01G001487	0.354	-1.498	0.00218044	0.00686667	down	K13065 shikimate O-hydroxycinnamoyltransferase [EC:2.3.1.133] | (RefSeq) salutaridinol 7-O-acetyltransferase-like (A)	BAHD acyltransferase [Morus notabilis]	RecName: Full=BAHD acyltransferase At5g47980; EC=2.3.1.-;
Malba01G001491	33.366	5.06	9.29717e-18	5.20056e-16	up	K13457 disease resistance protein RPM1 | (RefSeq) disease resistance protein RPM1-like (A)	Disease resistance protein RPM1 [Morus notabilis]	RecName: Full=Disease resistance protein RPM1; AltName: Full=Resistance to Pseudomonas syringae protein 3;
Malba01G001492	11.181	3.483	1.15194e-19	8.08928e-18	up	K13457 disease resistance protein RPM1 | (RefSeq) disease resistance protein RPM1-like (A)	Disease resistance protein RPM1 [Morus notabilis]	RecName: Full=Disease resistance protein RPM1; AltName: Full=Resistance to Pseudomonas syringae protein 3;
Malba01G001494	127.117	6.99	1.0316e-06	7.98842e-06	up	K13457 disease resistance protein RPM1 | (RefSeq) disease resistance protein RPM1-like (A)	Disease resistance protein RPM1 [Morus notabilis]	RecName: Full=Disease resistance protein RPM1; AltName: Full=Resistance to Pseudomonas syringae protein 3;
Malba01G001495	12.361	3.628	0.00233912	0.00729113	up	K13457 disease resistance protein RPM1 | (RefSeq) disease resistance protein RPM1-like (A)	hypothetical protein L484_006270 [Morus notabilis]	RecName: Full=Disease resistance protein RPM1; AltName: Full=Resistance to Pseudomonas syringae protein 3;
Malba01G001496	26.35	4.72	1.74422e-45	7.24482e-43	up	K13457 disease resistance protein RPM1 | (RefSeq) disease resistance protein RPM1-like (A)	Disease resistance protein RPM1 [Morus notabilis]	RecName: Full=Disease resistance protein RPM1; AltName: Full=Resistance to Pseudomonas syringae protein 3;
Malba01G001499	10.871	3.442	6.35214e-06	4.03142e-05	up	K13457 disease resistance protein RPM1 | (RefSeq) disease resistance protein RPM1-like (A)	Disease resistance protein RPM1 [Morus notabilis]	RecName: Full=Disease resistance protein RPM1; AltName: Full=Resistance to Pseudomonas syringae protein 3;
Malba01G001501	2.043	1.031	0.00288998	0.0087416	up	K13457 disease resistance protein RPM1 | (RefSeq) disease resistance protein RPM1-like (A)	Disease resistance protein RPM1 [Morus notabilis]	RecName: Full=Disease resistance protein RPM1; AltName: Full=Resistance to Pseudomonas syringae protein 3;
Malba01G001505	11.146	3.478	3.12351e-05	0.00016752	up	K13457 disease resistance protein RPM1 | (RefSeq) disease resistance protein RPM1-like (A)	Disease resistance protein RPM1 [Morus notabilis]	RecName: Full=Disease resistance protein RPM1; AltName: Full=Resistance to Pseudomonas syringae protein 3;
Malba01G001506	2.82	1.496	0.0005425	0.00204215	up	K13457 disease resistance protein RPM1 | (RefSeq) disease resistance protein RPM1-like (A)	Disease resistance protein RPM1 [Morus notabilis]	RecName: Full=Disease resistance protein RPM1; AltName: Full=Resistance to Pseudomonas syringae protein 3;
Malba01G001513	0	-13.248	1.3169e-26	1.94761e-24	down	K08248 (R)-mandelonitrile lyase [EC:4.1.2.10] | (RefSeq) (R)-mandelonitrile lyase 1-like (A)	(R)-mandelonitrile lyase 2 [Morus notabilis]	RecName: Full=(R)-mandelonitrile lyase 1; EC=4.1.2.10; AltName: Full=Hydroxynitrile lyase 1; Short=(R)-oxynitrilase 1; Flags: Precursor;
Malba01G001514	0.033	-4.934	7.40234e-16	3.13468e-14	down	K08248 (R)-mandelonitrile lyase [EC:4.1.2.10] | (RefSeq) (R)-mandelonitrile lyase 1-like (A)	(R)-mandelonitrile lyase 3 [Morus notabilis]	RecName: Full=(R)-mandelonitrile lyase 3; EC=4.1.2.10; AltName: Full=Hydroxynitrile lyase 3; Short=(R)-oxynitrilase 3; Flags: Precursor;
Malba01G001515	0.055	-4.192	1.8347e-13	5.4186e-12	down	K08248 (R)-mandelonitrile lyase [EC:4.1.2.10] | (RefSeq) (R)-mandelonitrile lyase 2-like (A)	(R)-mandelonitrile lyase 2 [Morus notabilis]	RecName: Full=(R)-mandelonitrile lyase 3; EC=4.1.2.10; AltName: Full=Hydroxynitrile lyase 3; Short=(R)-oxynitrilase 3; Flags: Precursor;
Malba01G001519	119.433	6.9	4.93688e-06	3.21957e-05	up	K18626 trichohyalin | (RefSeq) protein INVOLVED IN DE NOVO 2-like isoform X1 (A)	hypothetical protein L484_019257 [Morus notabilis]	RecName: Full=Factor of DNA methylation 4 {ECO:0000303|PubMed:22302148};
Malba01G001534	0.479	-1.063	3.63904e-05	0.000192211	down	--	hypothetical protein L484_008495 [Morus notabilis]	--
Malba01G001542	0.023	-5.444	1.7384e-15	6.85597e-14	down	K04733 interleukin-1 receptor-associated kinase 4 [EC:2.7.11.1] | (RefSeq) cysteine-rich receptor-like protein kinase 10 (A)	G-type lectin S-receptor-like serine/threonine-protein kinase [Morus notabilis]	RecName: Full=Class V chitinase {ECO:0000303|PubMed:22936594}; Short=AtChiC {ECO:0000303|PubMed:22936594}; EC=3.2.1.14 {ECO:0000269|PubMed:21390509, ECO:0000269|PubMed:22936594}; Flags: Precursor;
Malba01G001546	5.557	2.474	0.000265457	0.00109631	up	K11423 histone-lysine N-methyltransferase SETD2 [EC:2.1.1.43] | (RefSeq) histone-lysine N-methyltransferase ASHR3 (A)	histone-lysine N-methyltransferase ASHR3 [Prunus persica]	RecName: Full=Histone-lysine N-methyltransferase ASHR3; EC=2.1.1.43; AltName: Full=ASH1-related protein 3; AltName: Full=Protein SET DOMAIN GROUP 4; AltName: Full=Protein stamen loss;
Malba01G001548	0.313	-1.676	0.00280233	0.00852135	down	--	--	--
Malba01G001549	0.366	-1.451	0.00480746	0.0136135	down	K22314 glucosinolate gamma-glutamyl hydrolase [EC:3.4.19.16] | (RefSeq) gamma-glutamyl peptidase 5-like isoform X1 (A)	hypothetical protein L484_008566 [Morus notabilis]	RecName: Full=Gamma-glutamyl peptidase 3 {ECO:0000305}; EC=3.4.19.- {ECO:0000305};
Malba01G001551	2.357	1.237	0.000113264	0.000521497	up	--	--	--
Malba01G001555	2.398	1.262	1.13404e-05	6.77028e-05	up	K04733 interleukin-1 receptor-associated kinase 4 [EC:2.7.11.1] | (RefSeq) protein NSP-INTERACTING KINASE 2 (A)	putative LRR receptor-like serine/threonine-protein kinase [Morus notabilis]	RecName: Full=Probable LRR receptor-like serine/threonine-protein kinase At2g23950; EC=2.7.11.1; Flags: Precursor;
Malba01G001558	0.281	-1.833	2.24415e-08	2.59539e-07	down	K01183 chitinase [EC:3.2.1.14] | (RefSeq) chitotriosidase-1-like (A)	hypothetical protein L484_022978 [Morus notabilis]	RecName: Full=Class V chitinase {ECO:0000303|PubMed:22936594}; Short=AtChiC {ECO:0000303|PubMed:22936594}; EC=3.2.1.14 {ECO:0000269|PubMed:21390509, ECO:0000269|PubMed:22936594}; Flags: Precursor;
Malba01G001568	0.424	-1.239	0.0104605	0.0265071	down	K07385 1,8-cineole synthase [EC:4.2.3.108] | (RefSeq) terpene synthase 10-like isoform X1 (A)	hypothetical protein COLO4_22402 [Corchorus olitorius]	RecName: Full=Myrcene synthase, chloroplastic; EC=4.2.3.15; Flags: Precursor;
Malba01G001578	0.282	-1.828	1.67269e-12	4.15978e-11	down	--	hypothetical protein L484_023001 [Morus notabilis]	--
Malba01G001583	0.022	-5.53	0.00225958	0.00708391	down	--	--	--
Malba01G001588	0.131	-2.936	9.82567e-07	7.65882e-06	down	--	--	--
Malba01G001589	0.149	-2.749	0.00579631	0.0159522	down	K23222 nuclease HARBI1 [EC:3.1.-.-] | (RefSeq) uncharacterized protein LOC113305118 (A)	Ubiquitin and WLM domain-containing protein [Morus notabilis]	--
Malba01G001593	2.693	1.429	5.80267e-05	0.000290908	up	K13457 disease resistance protein RPM1 | (RefSeq) disease resistance protein RPM1-like (A)	Disease resistance protein RPM1 [Morus notabilis]	RecName: Full=Disease resistance protein RPM1; AltName: Full=Resistance to Pseudomonas syringae protein 3;
Malba01G001597	0.021	-5.578	0.00400258	0.0115898	down	--	hypothetical protein L484_023018 [Morus notabilis]	--
Malba01G001598	3.419	1.774	0.00197978	0.00630803	up	--	hypothetical protein L484_023022 [Morus notabilis]	RecName: Full=Transcription factor IBH1-like 1 {ECO:0000303|PubMed:24505057}; Short=AtIBL1 {ECO:0000303|PubMed:24505057}; AltName: Full=BHLH transcription factor eta; Short=bHLH eta {ECO:0000312|EMBL:CAE09173.1}; AltName: Full=Basic helix-loop-helix protein 159; Short=AtbHLH159 {ECO:0000303|PubMed:14600211}; Short=bHLH 159; AltName: Full=bHLH transcription factor bHLH159;
Malba01G001607	0.066	-3.923	2.77627e-06	1.92876e-05	down	K08248 (R)-mandelonitrile lyase [EC:4.1.2.10] | (RefSeq) (R)-mandelonitrile lyase 1-like (A)	(R)-mandelonitrile lyase 1 [Morus notabilis]	RecName: Full=(R)-mandelonitrile lyase 1; EC=4.1.2.10; AltName: Full=Hydroxynitrile lyase 1; Short=(R)-oxynitrilase 1; Flags: Precursor;
Malba01G001608	0.002	-9.019	4.38436e-52	2.5174e-49	down	K08248 (R)-mandelonitrile lyase [EC:4.1.2.10] | (RefSeq) (R)-mandelonitrile lyase 1-like (A)	(R)-mandelonitrile lyase 3 [Morus notabilis]	RecName: Full=(R)-mandelonitrile lyase 4; EC=4.1.2.10; AltName: Full=Hydroxynitrile lyase 4; Short=(R)-oxynitrilase 4; Flags: Precursor;
Malba01G001609	0.029	-5.101	7.62944e-05	0.000368395	down	K08248 (R)-mandelonitrile lyase [EC:4.1.2.10] | (RefSeq) (R)-mandelonitrile lyase 1-like (A)	(R)-mandelonitrile lyase 3 [Morus notabilis]	RecName: Full=(R)-mandelonitrile lyase 4; EC=4.1.2.10; AltName: Full=Hydroxynitrile lyase 4; Short=(R)-oxynitrilase 4; Flags: Precursor;
Malba01G001612	0.002	-9.242	3.36873e-17	1.7261e-15	down	K08248 (R)-mandelonitrile lyase [EC:4.1.2.10] | (RefSeq) (R)-mandelonitrile lyase 1-like (A)	(R)-mandelonitrile lyase 2 [Morus notabilis]	RecName: Full=(R)-mandelonitrile lyase 3; EC=4.1.2.10; AltName: Full=Hydroxynitrile lyase 3; Short=(R)-oxynitrilase 3; Flags: Precursor;
Malba01G001616	2.091	1.064	2.80658e-05	0.000152534	up	K13457 disease resistance protein RPM1 | (RefSeq) disease resistance protein RPM1-like (A)	Disease resistance protein RPM1 [Morus notabilis]	RecName: Full=Disease resistance protein RPM1; AltName: Full=Resistance to Pseudomonas syringae protein 3;
Malba01G001617	0.142	-2.817	2.95588e-07	2.62294e-06	down	K13065 shikimate O-hydroxycinnamoyltransferase [EC:2.3.1.133] | (RefSeq) salutaridinol 7-O-acetyltransferase-like (A)	BAHD acyltransferase [Morus notabilis]	RecName: Full=Vinorine synthase; EC=2.3.1.160;
Malba01G001621	0.215	-2.218	8.78983e-09	1.10921e-07	down	K13459 disease resistance protein RPS2 | (RefSeq) probable disease resistance protein At4g27220 (A)	Putative disease resistance protein [Morus notabilis]	RecName: Full=Putative disease resistance protein At4g10780;
Malba01G001630	0.147	-2.762	1.22412e-17	6.71272e-16	down	K08726 soluble epoxide hydrolase / lipid-phosphate phosphatase [EC:3.3.2.10 3.1.3.76] | (RefSeq) hypothetical protein (A)	Epoxide hydrolase 2 [Morus notabilis]	--
Malba01G001632	81.84	6.355	0.000120951	0.000554532	up	K19613 leucine-rich repeat protein SHOC2 | (RefSeq) receptor like protein 30-like (A)	LRR domain containing protein, partial [Parasponia andersonii]	RecName: Full=Receptor like protein 6 {ECO:0000303|PubMed:18434605}; Short=AtRLP6 {ECO:0000303|PubMed:18434605}; Flags: Precursor;
Malba01G001643	3.022	1.595	0.00828551	0.0216968	up	K08248 (R)-mandelonitrile lyase [EC:4.1.2.10] | (RefSeq) (R)-mandelonitrile lyase 3-like (A)	(R)-mandelonitrile lyase 1 [Morus notabilis]	RecName: Full=(R)-mandelonitrile lyase 1; EC=4.1.2.10; AltName: Full=Hydroxynitrile lyase 1; Short=(R)-oxynitrilase 1; Flags: Precursor;
Malba01G001649	4.877	2.286	0.000252142	0.00104909	up	K01662 1-deoxy-D-xylulose-5-phosphate synthase [EC:2.2.1.7] | (RefSeq) probable 1-deoxy-D-xylulose-5-phosphate synthase 2, chloroplastic (A)	putative 1-deoxy-D-xylulose-5-phosphate synthase [Morus notabilis]	RecName: Full=Probable 1-deoxy-D-xylulose-5-phosphate synthase 2, chloroplastic; Short=1-deoxyxylulose-5-phosphate synthase; Short=DXP synthase; Short=DXPS; EC=2.2.1.7; Flags: Precursor;
Malba01G001662	7.447	2.897	3.63271e-10	5.90041e-09	up	K03327 multidrug resistance protein, MATE family | (RefSeq) protein DETOXIFICATION 16-like isoform X1 (A)	MATE efflux family protein 9 [Morus notabilis]	RecName: Full=Protein DETOXIFICATION 16 {ECO:0000303|PubMed:11739388}; Short=AtDTX16 {ECO:0000303|PubMed:11739388}; AltName: Full=Multidrug and toxic compound extrusion protein 16 {ECO:0000305}; Short=MATE protein 16 {ECO:0000305};
Malba01G001665	2.496	1.32	7.48433e-11	1.36678e-09	up	K20826 RNA polymerase II-associated protein 1 | (RefSeq) transcriptional elongation regulator MINIYO (A)	hypothetical protein L484_022890 [Morus notabilis]	RecName: Full=Transcriptional elongation regulator MINIYO {ECO:0000303|PubMed:21620701};
Malba01G001672	2.267	1.181	5.57928e-13	1.52121e-11	up	K19562 bifunctional dethiobiotin synthetase / adenosylmethionine---8-amino-7-oxononanoate aminotransferase [EC:6.3.3.3 2.6.1.62] | (RefSeq) bifunctional dethiobiotin synthetase/7,8-diamino-pelargonic acid aminotransferase, mitochondrial (A)	Adenosylmethionine-8-amino-7-oxononanoate aminotransferase [Morus notabilis]	RecName: Full=Bifunctional dethiobiotin synthetase/7,8-diamino-pelargonic acid aminotransferase, mitochondrial; AltName: Full=Bifunctional BIO3-BIO1 protein; Includes: RecName: Full=Dethiobiotin synthetase; EC=6.3.3.3; AltName: Full=DTB synthetase; Short=DTBS; AltName: Full=Protein BIOTIN AUXOTROPH 3; Includes: RecName: Full=7,8-diamino-pelargonic acid aminotransferase; Short=DAPA AT; Short=DAPA …
Malba01G001675	0.334	-1.584	0.000909046	0.00320216	down	K14504 xyloglucan:xyloglucosyl transferase TCH4 [EC:2.4.1.207] | (RefSeq) probable xyloglucan endotransglucosylase/hydrolase protein 23 (A)	hypothetical protein CUMW_111370, partial [Citrus unshiu]	RecName: Full=Probable xyloglucan endotransglucosylase/hydrolase protein 23; Short=At-XTH23; Short=XTH-23; EC=2.4.1.207; Flags: Precursor;
Malba01G001684	0.462	-1.113	1.05187e-08	1.30711e-07	down	K21371 crocetin glucosyltransferase [EC:2.4.1.271] | (RefSeq) crocetin glucosyltransferase, chloroplastic-like (A)	UDP-glycosyltransferase 75D1 [Morus notabilis]	RecName: Full=Crocetin glucosyltransferase, chloroplastic; EC=2.4.1.271; AltName: Full=UDP-glucose glucosyltransferase 1; Short=GjUGT1; AltName: Full=UDP-glycosyltransferase 75L6; Flags: Precursor;
Malba01G001685	0.081	-3.623	0.0026315	0.00807578	down	--	cotton fiber protein [Parasponia andersonii]	--
Malba01G001696	9.274	3.213	0.000621866	0.00229621	up	K04421 mitogen-activated protein kinase kinase kinase 3 [EC:2.7.11.25] | (RefSeq) mitogen-activated protein kinase kinase kinase 17-like (A)	MAP kinase kinase kinase mkh1 [Morus notabilis]	RecName: Full=G-type lectin S-receptor-like serine/threonine-protein kinase At1g34300; EC=2.7.11.1; Flags: Precursor;
Malba01G001700	2.471	1.305	7.32955e-05	0.000355497	up	K17623 pseudouridine 5'-phosphatase [EC:3.1.3.96] | (RefSeq) (DL)-glycerol-3-phosphatase 2 (A)	hypothetical protein L484_012845 [Morus notabilis]	RecName: Full=(DL)-glycerol-3-phosphatase 2; EC=3.1.3.21; AltName: Full=Glycerol-1-phosphatase 2; AltName: Full=Haloacid dehalogenase-like hydrolase domain-containing protein GPP2;
Malba01G001701	40.014	5.322	1.1248e-25	1.53554e-23	up	K11254 histone H4 | (RefSeq) hypothetical protein (A)	hypothetical protein PHAVU_011G163600g, partial [Phaseolus vulgaris]	RecName: Full=Histone H4;
Malba01G001703	7.201	2.848	4.56005e-07	3.88909e-06	up	K11254 histone H4 | (RefSeq) histone H4 (A)	hypothetical protein L484_026864 [Morus notabilis]	RecName: Full=Histone H4;
Malba01G001705	0.452	-1.144	4.65225e-05	0.00023894	down	--	hypothetical protein L484_012849 [Morus notabilis]	--
Malba01G001707	0.434	-1.203	0.00747911	0.0199273	down	K13457 disease resistance protein RPM1 | (RefSeq) disease resistance protein RPM1-like (A)	NB-ARC domain, LRR domain containing protein [Parasponia andersonii]	RecName: Full=Disease resistance protein RPM1; AltName: Full=Resistance to Pseudomonas syringae protein 3;
Malba01G001709	4.378	2.13	4.61405e-06	3.03048e-05	up	K10880 DNA-repair protein XRCC3 | (RefSeq) DNA repair protein XRCC3 homolog (A)	DNA repair protein XRCC3-like protein [Morus notabilis]	RecName: Full=DNA repair protein XRCC3 homolog; AltName: Full=X-ray repair cross-complementing protein 3 homolog; Short=AtXRCC3;
Malba01G001715	2.446	1.29	0.000479934	0.00183459	up	K09285 AP2-like factor, ANT lineage | (RefSeq) AP2-like ethylene-responsive transcription factor AIL5 (A)	AP2-like ethylene-responsive transcription factor AIL5 [Morus notabilis]	RecName: Full=AP2-like ethylene-responsive transcription factor AIL5; AltName: Full=Protein AINTEGUMENTA-LIKE 5;
Malba01G001722	10.406	3.379	4.49018e-27	6.90215e-25	up	K04733 interleukin-1 receptor-associated kinase 4 [EC:2.7.11.1] | (RefSeq) rust resistance kinase Lr10-like (A)	Receptor like protein kinase S.2 [Glycine soja]	RecName: Full=G-type lectin S-receptor-like serine/threonine-protein kinase At1g34300; EC=2.7.11.1; Flags: Precursor;
Malba01G001730	0.261	-1.937	1.76351e-07	1.65277e-06	down	K01535 H+-transporting ATPase [EC:3.6.3.6] | (RefSeq) plasma membrane ATPase 4 (A)	Plasma membrane ATPase 4 [Morus notabilis]	RecName: Full=Plasma membrane ATPase 4; EC=3.6.3.6; AltName: Full=Proton pump 4;
Malba01G001751	2.112	1.079	0.000343493	0.00137102	up	K02942 large subunit ribosomal protein LP1 | (RefSeq) 60S acidic ribosomal protein P3-2 (A)	60S acidic ribosomal protein P3-2 [Morus notabilis]	RecName: Full=60S acidic ribosomal protein P3-2;
Malba01G001757	2.206	1.141	0.000108739	0.000503871	up	K19589 release factor glutamine methyltransferase [EC:2.1.1.297] | (RefSeq) pentatricopeptide repeat-containing protein At2g22410, mitochondrial (A)	hypothetical protein L484_009204 [Morus notabilis]	RecName: Full=Pentatricopeptide repeat-containing protein At2g34400;
Malba01G001760	3.55	1.828	4.07796e-17	2.06244e-15	up	--	Ankyrin repeat domain-containing protein [Morus notabilis]	RecName: Full=Nudix hydrolase 3; Short=AtNUDT3; EC=3.6.1.-;
Malba01G001765	4.47	2.16	5.10578e-10	8.08395e-09	up	K01904 4-coumarate--CoA ligase [EC:6.2.1.12] | (RefSeq) 4-coumarate--CoA ligase-like 6 isoform X1 (A)	4-coumarate--CoA ligase-like 6 [Morus notabilis]	RecName: Full=4-coumarate--CoA ligase-like 6; EC=6.2.1.-; AltName: Full=4-coumarate--CoA ligase isoform 7; Short=At4CL7;
Malba01G001769	2.622	1.391	1.39291e-06	1.03709e-05	up	K07253 phenylpyruvate tautomerase [EC:5.3.2.1] | (RefSeq) macrophage migration inhibitory factor homolog (A)	hypothetical protein L484_005634 [Morus notabilis]	--
Malba01G001772	0.237	-2.077	1.36943e-11	2.90271e-10	down	--	hypothetical protein L484_010931 [Morus notabilis]	--
Malba01G001779	20.902	4.386	0.00807585	0.0212619	up	K01904 4-coumarate--CoA ligase [EC:6.2.1.12] | (RefSeq) 4-coumarate--CoA ligase-like 6 (A)	4-coumarate--CoA ligase-like 6 [Morus notabilis]	RecName: Full=4-coumarate--CoA ligase-like 6; EC=6.2.1.-; AltName: Full=4-coumarate--CoA ligase isoform 7; Short=At4CL7;
Malba01G001781	0.016	-5.932	0.0014462	0.00481213	down	K22395 cinnamyl-alcohol dehydrogenase [EC:1.1.1.195] | (RefSeq) inactive tetrahydrocannabinolic acid synthase-like (A)	Xanthine dehydrogenase C subunit [Trema orientalis]	RecName: Full=Cannabidiolic acid synthase; EC=1.21.3.8; AltName: Full=CBDA synthase; Flags: Precursor;
Malba01G001796	3.141	1.651	3.17163e-35	7.64401e-33	up	--	hypothetical protein L484_024014 [Morus notabilis]	--
Malba01G001801	0.395	-1.341	1.59575e-09	2.30586e-08	down	K22285 oxysterol-binding protein-related protein 8 | (RefSeq) oxysterol-binding protein-related protein 4C-like (A)	hypothetical protein L484_016843 [Morus notabilis]	RecName: Full=Oxysterol-binding protein-related protein 4C; AltName: Full=OSBP-related protein 4C;
Malba01G001803	15.558	3.96	0.000707867	0.00256811	up	K13065 shikimate O-hydroxycinnamoyltransferase [EC:2.3.1.133] | (RefSeq) spermidine hydroxycinnamoyl transferase (A)	Hydroxycinnamoyl-Coenzyme A shikimate/quinate hydroxycinnamoyltransferase [Morus notabilis]	RecName: Full=Spermidine hydroxycinnamoyl transferase; EC=2.3.1.-; AltName: Full=BAHD-like hydroxycinnamoyl transferase;
Malba01G001811	0.317	-1.655	2.64238e-12	6.40007e-11	down	K13947 auxin efflux carrier family | (RefSeq) auxin efflux carrier component 2 (A)	Auxin efflux carrier [Trema orientalis]	RecName: Full=Auxin efflux carrier component 2 {ECO:0000303|PubMed:9843496}; Short=AtPIN2 {ECO:0000303|PubMed:9843496}; AltName: Full=Auxin efflux carrier AGR {ECO:0000303|PubMed:9871369}; AltName: Full=Ethylene-insensitive root 1 {ECO:0000303|PubMed:9679062}; Short=AtEIR1 {ECO:0000303|PubMed:9679062}; AltName: Full=Polar-auxin-transport efflux component AGR1 {ECO:0000303|PubMed:9844024}; AltName…
Malba01G001812	0.028	-5.176	0.00832467	0.0217906	down	K14406 cleavage stimulation factor subunit 1 | (RefSeq) cleavage stimulation factor subunit 50 (A)	Auxin efflux carrier component 2 [Morus notabilis]	RecName: Full=Cleavage stimulation factor subunit 50 {ECO:0000303|PubMed:12379796}; Short=AtCstF-50 {ECO:0000303|PubMed:12379796}; Short=AtCstF50 {ECO:0000303|PubMed:16282318}; AltName: Full=CF-1 50 kDa subunit {ECO:0000305}; AltName: Full=Cleavage stimulation factor 50 kDa subunit {ECO:0000305}; Short=CSTF 50 kDa subunit {ECO:0000305};
Malba01G001815	2.364	1.241	6.01062e-09	7.78629e-08	up	K15285 solute carrier family 35, member E3 | (RefSeq) solute carrier family 35 member E3 (A)	hypothetical protein L484_002404 [Morus notabilis]	RecName: Full=Nucleotide-sugar uncharacterized transporter 1 {ECO:0000305};
Malba01G001818	3.487	1.802	2.67031e-14	8.89585e-13	up	--	hypothetical protein L484_002408 [Morus notabilis]	--
Malba01G001825	0.263	-1.928	8.93484e-10	1.35952e-08	down	K10357 myosin V | (RefSeq) myosin-12 isoform X1 (A)	Myosin, partial [Parasponia andersonii]	RecName: Full=Myosin-12; AltName: Full=Myosin XI F; Short=AtXIF;
Malba01G001826	4.58	2.195	1.19331e-10	2.10061e-09	up	K12403 AP-4 complex subunit sigma-1 | (RefSeq) AP-4 complex subunit sigma-like isoform X1 (A)	hypothetical protein TorRG33x02_178170 [Trema orientalis]	--
Malba01G001835	2.813	1.492	4.82042e-05	0.000246669	up	--	hypothetical protein TorRG33x02_263330 [Trema orientalis]	RecName: Full=Protein UPSTREAM OF FLC;
Malba01G001836	4.294	2.102	6.08267e-15	2.23627e-13	up	--	Elongation factor 1-delta [Morus notabilis]	--
Malba01G001839	2.624	1.392	0.0137244	0.0334951	up	--	putative GPI-anchored protein [Morus notabilis]	RecName: Full=Protein YLS3; AltName: Full=Protein YELLOW-LEAF-SPECIFIC GENE 3; AltName: Full=Xylogen-like protein 9; Short=AtXYLP9; Flags: Precursor;
Malba01G001844	0.449	-1.154	3.58837e-06	2.43068e-05	down	--	hypothetical protein L484_002671 [Morus notabilis]	--
Malba01G001849	0.275	-1.861	0.00708941	0.019036	down	K10684 ubiquitin-like 1-activating enzyme E1 A [EC:6.2.1.45] | (RefSeq) uncharacterized LOC107818108 (A)	hypothetical protein L484_027101 [Morus notabilis]	--
Malba01G001853	0.324	-1.624	2.03655e-08	2.37784e-07	down	--	hypothetical protein L484_000041 [Morus notabilis]	--
Malba01G001867	6.981	2.803	0.00448083	0.0127943	up	--	hypothetical protein L484_010150 [Morus notabilis]	--
Malba01G001869	4.38	2.131	0.000579528	0.00216031	up	--	hypothetical protein L484_001059 [Morus notabilis]	--
Malba01G001872	6.981	2.803	3.65414e-06	2.46838e-05	up	K04460 serine/threonine-protein phosphatase 5 [EC:3.1.3.16] | (RefSeq) serine/threonine-protein phosphatase 7 isoform X1 (A)	hypothetical protein L484_014824 [Morus notabilis]	--
Malba01G001876	13.065	3.708	0.00943956	0.0242891	up	K01193 beta-fructofuranosidase [EC:3.2.1.26] | (RefSeq) LOC109747879; beta-fructofuranosidase, insoluble isoenzyme 3-like (A)	hypothetical protein L484_010145 [Morus notabilis]	RecName: Full=UPF0481 protein At3g47200;
Malba01G001881	3.866	1.951	4.01889e-06	2.68045e-05	up	K17679 ATP-dependent RNA helicase MSS116, mitochondrial [EC:3.6.4.13] | (RefSeq) probable DEAD-box ATP-dependent RNA helicase 48 (A)	hypothetical protein TorRG33x02_178170 [Trema orientalis]	--
Malba01G001884	527.01	9.042	2.27245e-13	6.55838e-12	up	K07517 Delta3-Delta2-enoyl-CoA isomerase [EC:5.3.3.8] | (RefSeq) enoyl-CoA delta isomerase 1, peroxisomal-like (A)	putative enoyl-CoA hydratase [Morus notabilis]	RecName: Full=Enoyl-CoA delta isomerase 1, peroxisomal {ECO:0000305}; EC=5.3.3.8 {ECO:0000269|PubMed:18657232}; AltName: Full=Delta(3),Delta(2)-enoyl CoA isomerase 1 {ECO:0000303|PubMed:18657232}; Short=AtECI1 {ECO:0000303|PubMed:18657232};
Malba01G001885	1200.12	10.229	1.26973e-16	5.88781e-15	up	K07517 Delta3-Delta2-enoyl-CoA isomerase [EC:5.3.3.8] | (RefSeq) enoyl-CoA delta isomerase 1, peroxisomal-like (A)	enoyl-CoA hydratase [Morus alba var. multicaulis]	RecName: Full=Enoyl-CoA delta isomerase 1, peroxisomal {ECO:0000305}; EC=5.3.3.8 {ECO:0000269|PubMed:18657232}; AltName: Full=Delta(3),Delta(2)-enoyl CoA isomerase 1 {ECO:0000303|PubMed:18657232}; Short=AtECI1 {ECO:0000303|PubMed:18657232};
Malba01G001889	0.423	-1.242	5.86554e-06	3.75679e-05	down	K13217 pre-mRNA-processing factor 39 | (RefSeq) hypothetical protein (A)	hypothetical protein L484_004609 [Morus notabilis]	--
Malba01G001893	3.927	1.973	4.32688e-06	2.85949e-05	up	--	Elongation factor 1-delta [Morus notabilis]	--
Malba01G001896	0.045	-4.489	6.25052e-12	1.41558e-10	down	--	putative GPI-anchored protein [Morus notabilis]	RecName: Full=Protein YLS3; AltName: Full=Protein YELLOW-LEAF-SPECIFIC GENE 3; AltName: Full=Xylogen-like protein 9; Short=AtXYLP9; Flags: Precursor;
Malba01G001900	0.479	-1.062	0.00243361	0.00754828	down	--	hypothetical protein L484_002671 [Morus notabilis]	--
Malba01G001905	0.325	-1.623	1.54697e-07	1.4653e-06	down	--	hypothetical protein L484_000041 [Morus notabilis]	--
Malba01G001912	0.18	-2.474	1.89758e-07	1.75816e-06	down	--	--	--
Malba01G001915	2.628	1.394	9.34051e-12	2.05808e-10	up	--	hypothetical protein L484_023746 [Morus notabilis]	--
Malba01G001936	0.395	-1.339	1.10321e-12	2.86156e-11	down	K03639 GTP 3',8-cyclase [EC:4.1.99.22] | (RefSeq) CNX2; cofactor of nitrate reductase and xanthine dehydrogenase 2 (A)	Molybdopterin biosynthesis protein CNX2 [Morus notabilis]	RecName: Full=GTP 3',8-cyclase, mitochondrial; EC=4.1.99.22 {ECO:0000250|UniProtKB:P69848}; AltName: Full=Molybdenum cofactor biosynthesis enzyme CNX2; AltName: Full=Molybdopterin biosynthesis protein CNX2; AltName: Full=Molybdopterin precursor Z synthase; Flags: Precursor;
Malba01G001956	0.495	-1.014	6.02263e-06	3.84731e-05	down	K23280 rhamnogalacturonan I rhamnosyltransferase [EC:2.4.1.351] | (RefSeq) uncharacterized protein At1g04910-like (A)	hypothetical protein L484_013070 [Morus notabilis]	RecName: Full=O-fucosyltransferase 20 {ECO:0000305}; Short=O-FucT-20 {ECO:0000305}; EC=2.4.1.- {ECO:0000305}; AltName: Full=O-fucosyltransferase family protein {ECO:0000305};
Malba01G001958	3.026	1.598	1.37573e-07	1.31781e-06	up	K21760 bifunctional lysine-specific demethylase and histidyl-hydroxylase MINA [EC:1.14.11.-] | (RefSeq) uncharacterized protein LOC111997654 isoform X1 (A)	Lysine-specific demethylase NO66 [Morus notabilis]	--
Malba01G001963	5.948	2.572	0.000649585	0.00238413	up	K06670 cohesin complex subunit SCC1 | (RefSeq) sister chromatid cohesion 1 protein 3 (A)	Sister chromatid cohesion 1 protein 3 [Morus notabilis]	RecName: Full=Sister chromatid cohesion 1 protein 3; AltName: Full=SCC1 homolog 3; Short=AtRAD21-2;
Malba01G001964	2.453	1.295	4.57384e-07	3.89915e-06	up	K13126 polyadenylate-binding protein | (RefSeq) 30S ribosomal protein 2, chloroplastic (A)	30S ribosomal protein 2 [Morus notabilis]	RecName: Full=30S ribosomal protein 2, chloroplastic {ECO:0000303|PubMed:10874039}; AltName: Full=Chloroplastic small ribosomal subunit protein cS22 {ECO:0000303|PubMed:28007896}; AltName: Full=Plastid-specific 30S ribosomal protein 2; Short=PSRP-2; Flags: Precursor;
Malba01G001979	0.024	-5.391	0.0100146	0.0255063	down	--	hypothetical protein L484_010937 [Morus notabilis]	--
Malba01G001986	0.063	-3.982	5.93407e-06	3.79695e-05	down	--	hypothetical protein L484_010931 [Morus notabilis]	--
Malba01G001990	0.224	-2.159	1.24087e-05	7.34289e-05	down	--	Tricorn protease [Trema orientalis]	--
Malba01G001996	0.022	-5.505	0.00280578	0.00852784	down	K08851 TP53 regulating kinase and related kinases [EC:2.7.11.1] | (RefSeq) hypothetical protein (A)	hypothetical protein CISIN_1g027265mg [Citrus sinensis]	--
Malba01G001998	0.063	-3.977	1.61271e-15	6.38606e-14	down	--	hypothetical protein L484_010931 [Morus notabilis]	--
Malba01G002001	0.084	-3.576	0.0109572	0.0275594	down	--	Uncharacterized protein L484_010928 [Morus notabilis]	--
Malba01G002006	32.431	5.019	4.84444e-07	4.0923e-06	up	K13457 disease resistance protein RPM1 | (RefSeq) disease resistance protein RPM1-like (A)	Disease resistance protein RPM1 [Morus notabilis]	RecName: Full=Disease resistance protein RPM1; AltName: Full=Resistance to Pseudomonas syringae protein 3;
Malba01G002009	0.286	-1.804	0.000104427	0.000486777	down	--	hypothetical protein L484_008562 [Morus notabilis]	--
Malba01G002013	0.029	-5.121	2.09067e-14	7.11047e-13	down	K08851 TP53 regulating kinase and related kinases [EC:2.7.11.1] | (RefSeq) hypothetical protein (A)	hypothetical protein CICLE_v10022091mg [Citrus clementina]	--
Malba01G002028	2.164	1.114	0.000875891	0.00310048	up	K03695 ATP-dependent Clp protease ATP-binding subunit ClpB | (RefSeq) POPTRDRAFT_770773; hypothetical protein (A)	hypothetical protein L484_005563 [Morus notabilis]	RecName: Full=Protein SMAX1-LIKE 4 {ECO:0000303|PubMed:23893171}; Short=AtSMXL4 {ECO:0000303|PubMed:23893171}; AltName: Full=Protein HEAT SHOCK PROTEIN-RELATED {ECO:0000303|PubMed:26603028}; Short=AtHSPR {ECO:0000303|PubMed:26603028}; EC=3.6.3.- {ECO:0000269|PubMed:26603028};
Malba01G002037	3.376	1.755	0.000180017	0.000781997	up	K19041 E3 ubiquitin-protein ligase RNF38/44 [EC:2.3.2.27] | (RefSeq) RING-H2 finger protein ATL43-like (A)	RING-H2 finger protein ATL43 [Morus notabilis]	RecName: Full=RING-H2 finger protein ATL43; EC=2.3.2.27 {ECO:0000305}; AltName: Full=RING-type E3 ubiquitin transferase ATL43 {ECO:0000305}; Flags: Precursor;
Malba01G002050	4.702	2.233	1.68951e-12	4.19093e-11	up	K02910 large subunit ribosomal protein L31e | (RefSeq) 60S ribosomal protein L31-like (A)	60S ribosomal protein L31 [Morus notabilis]	RecName: Full=60S ribosomal protein L31;
Malba01G002052	2.945	1.558	1.17276e-08	1.4381e-07	up	K13420 LRR receptor-like serine/threonine-protein kinase FLS2 [EC:2.7.11.1] | (RefSeq) LRR receptor-like serine/threonine-protein kinase FLS2 (A)	hypothetical protein L484_000482 [Morus notabilis]	RecName: Full=DNA damage-repair/toleration protein DRT100; Flags: Precursor;
Malba01G002060	2.169	1.117	0.000653665	0.0023973	up	K13457 disease resistance protein RPM1 | (RefSeq) hypothetical protein (A)	hypothetical protein L484_001054 [Morus notabilis]	RecName: Full=Putative disease resistance protein At1g59780;
Malba01G002064	2.206	1.142	2.00481e-05	0.000112789	up	K18677 galacturonokinase [EC:2.7.1.44] | (RefSeq) galacturonokinase-like (A)	hypothetical protein L484_007300 [Morus notabilis]	RecName: Full=Galacturonokinase; EC=2.7.1.44; AltName: Full=D-galacturonic acid-1-P kinase;
Malba01G002067	3.303	1.724	3.06103e-06	2.10488e-05	up	K13420 LRR receptor-like serine/threonine-protein kinase FLS2 [EC:2.7.11.1] | (RefSeq) receptor kinase-like protein Xa21 (A)	hypothetical protein L484_000482 [Morus notabilis]	RecName: Full=DNA damage-repair/toleration protein DRT100; Flags: Precursor;
Malba01G002068	4.894	2.291	4.99647e-10	7.93017e-09	up	K04733 interleukin-1 receptor-associated kinase 4 [EC:2.7.11.1] | (RefSeq) LRR receptor-like serine/threonine-protein kinase FEI 1 (A)	hypothetical protein L484_000482 [Morus notabilis]	RecName: Full=DNA damage-repair/toleration protein DRT100; Flags: Precursor;
Malba01G002072	4.432	2.148	5.77269e-40	1.70749e-37	up	K22279 vicianin beta-glucosidase [EC:3.2.1.119] | (RefSeq) beta-glucosidase 12 (A)	Glycoside hydrolase [Parasponia andersonii]	RecName: Full=Beta-glucosidase 12 {ECO:0000305}; EC=3.2.1.21 {ECO:0000305}; Flags: Precursor;
Malba01G002073	2.529	1.339	0.00113597	0.00389333	up	K04733 interleukin-1 receptor-associated kinase 4 [EC:2.7.11.1] | (RefSeq) probable serine/threonine-protein kinase PBL26 isoform X1 (A)	hypothetical protein L484_010917 [Morus notabilis]	RecName: Full=Transcription factor bHLH130; AltName: Full=Basic helix-loop-helix protein 130; Short=AtbHLH130; Short=bHLH 130; AltName: Full=Transcription factor EN 69; AltName: Full=bHLH transcription factor bHLH130;
Malba01G002089	3.94	1.978	5.10465e-14	1.63903e-12	up	K01188 beta-glucosidase [EC:3.2.1.21] | (RefSeq) vicianin hydrolase (A)	hypothetical protein JCGZ_01628 [Jatropha curcas]	RecName: Full=Beta-glucosidase 44; Short=AtBGLU44; EC=3.2.1.21; Flags: Precursor;
Malba01G002092	3.887	1.959	0.00408788	0.0118	up	K04733 interleukin-1 receptor-associated kinase 4 [EC:2.7.11.1] | (RefSeq) putative receptor-like protein kinase At4g00960 isoform X1 (A)	Cysteine-rich receptor-like protein kinase 29 [Morus notabilis]	RecName: Full=Cysteine-rich receptor-like protein kinase 26; Short=Cysteine-rich RLK26; EC=2.7.11.-; Flags: Precursor;
Malba01G002095	26.16	4.709	1.37067e-06	1.02248e-05	up	K05391 cyclic nucleotide gated channel, plant | (RefSeq) cyclic nucleotide-gated ion channel 1-like (A)	hypothetical protein L484_007293 [Morus notabilis]	RecName: Full=Cyclic nucleotide-gated ion channel 1; Short=AtCNGC1; AltName: Full=Cyclic nucleotide- and calmodulin-regulated ion channel 1;
Malba02G002096	0.074	-3.76	1.48021e-61	1.20403e-58	down	K04733 interleukin-1 receptor-associated kinase 4 [EC:2.7.11.1] | (RefSeq) G-type lectin S-receptor-like serine/threonine-protein kinase At1g61490 isoform X1 (A)	G-type lectin S-receptor-like serine/threonine-protein kinase [Morus notabilis]	RecName: Full=Putative G-type lectin S-receptor-like serine/threonine-protein kinase At1g61610; EC=2.7.11.1; Flags: Precursor;
Malba02G002098	0.002	-8.94	5.44713e-12	1.24373e-10	down	K04733 interleukin-1 receptor-associated kinase 4 [EC:2.7.11.1] | (RefSeq) G-type lectin S-receptor-like serine/threonine-protein kinase SD1-1 (A)	Phosphorylase kinase, gamma catalytic subunit [Trema orientalis]	RecName: Full=Cysteine-rich receptor-like protein kinase 6; Short=Cysteine-rich RLK6; EC=2.7.11.-; AltName: Full=Receptor-like protein kinase 5; Flags: Precursor;
Malba02G002099	0.012	-6.417	2.68534e-08	3.0621e-07	down	K04733 interleukin-1 receptor-associated kinase 4 [EC:2.7.11.1] | (RefSeq) G-type lectin S-receptor-like serine/threonine-protein kinase At4g27290 (A)	S-receptor-like serine/threonine-protein kinase [Trema orientalis]	RecName: Full=G-type lectin S-receptor-like serine/threonine-protein kinase At4g27290; EC=2.7.11.1; Flags: Precursor;
Malba02G002113	26.538	4.73	0.00422463	0.0121409	up	--	--	--
Malba02G002116	5.652	2.499	0.000428426	0.00166164	up	K19613 leucine-rich repeat protein SHOC2 | (RefSeq) hypothetical protein (A)	TMV resistance protein N [Morus notabilis]	RecName: Full=Disease resistance-like protein DSC1 {ECO:0000305}; AltName: Full=Protein DOMINANT SUPPRESSOR OF CAMTA3 NUMBER 1 {ECO:0000303|PubMed:28407487};
Malba02G002121	5.99	2.583	1.90832e-07	1.7656e-06	up	K10735 GINS complex subunit 4 | (RefSeq) DNA replication complex GINS protein SLD5 (A)	hypothetical protein L484_009270 [Morus notabilis]	--
Malba02G002125	0.38	-1.394	0.000167183	0.000734414	down	K12835 ATP-dependent RNA helicase DDX42 [EC:3.6.4.13] | (RefSeq) DEAD-box ATP-dependent RNA helicase 24 isoform X1 (A)	putative WRKY transcription factor 48 [Morus notabilis]	RecName: Full=Probable WRKY transcription factor 48; AltName: Full=WRKY DNA-binding protein 48;
Malba02G002127	2.393	1.259	5.60083e-05	0.00028173	up	K20181 vacuolar protein sorting-associated protein 18 | (RefSeq) vacuolar sorting-associated-like protein (A)	PREDICTED: putative receptor-like protein kinase At3g47110 [Ziziphus jujuba]	RecName: Full=Probable LRR receptor-like serine/threonine-protein kinase At3g47570; EC=2.7.11.1; Flags: Precursor;
Malba02G002128	40.489	5.339	0.000323811	0.00130393	up	K20181 vacuolar protein sorting-associated protein 18 | (RefSeq) vacuolar sorting-associated-like protein (A)	putative receptor-like protein kinase At3g47110 [Hevea brasiliensis]	RecName: Full=Probable LRR receptor-like serine/threonine-protein kinase At3g47570; EC=2.7.11.1; Flags: Precursor;
Malba02G002129	47.177	5.56	2.67178e-23	2.93026e-21	up	K04730 interleukin-1 receptor-associated kinase 1 [EC:2.7.11.1] | (RefSeq) receptor kinase-like protein Xa21 (A)	PREDICTED: putative receptor-like protein kinase At3g47110 [Ziziphus jujuba]	RecName: Full=Probable LRR receptor-like serine/threonine-protein kinase At3g47570; EC=2.7.11.1; Flags: Precursor;
Malba02G002134	0.335	-1.576	0.0124791	0.0308321	down	K04730 interleukin-1 receptor-associated kinase 1 [EC:2.7.11.1] | (RefSeq) probable LRR receptor-like serine/threonine-protein kinase At3g47570 (A)	Serine/threonine protein kinase, partial [Trema orientalis]	RecName: Full=Putative receptor-like protein kinase At3g47110; EC=2.7.11.1; Flags: Precursor;
Malba02G002138	7.817	2.967	2.21287e-07	2.01774e-06	up	K20181 vacuolar protein sorting-associated protein 18 | (RefSeq) vacuolar sorting-associated-like protein (A)	PREDICTED: putative receptor-like protein kinase At3g47110 [Ziziphus jujuba]	RecName: Full=Probable LRR receptor-like serine/threonine-protein kinase At3g47570; EC=2.7.11.1; Flags: Precursor;
Malba02G002143	0.366	-1.451	2.31102e-08	2.66641e-07	down	K20181 vacuolar protein sorting-associated protein 18 | (RefSeq) vacuolar sorting-associated-like protein (A)	PREDICTED: putative receptor-like protein kinase At3g47110 [Ziziphus jujuba]	RecName: Full=Probable LRR receptor-like serine/threonine-protein kinase At3g47570; EC=2.7.11.1; Flags: Precursor;
Malba02G002145	0.241	-2.055	2.39292e-14	8.08211e-13	down	K13414 mitogen-activated protein kinase kinase kinase 1 [EC:2.7.11.25] | (RefSeq) serine/threonine-protein kinase pakG-like (A)	TMV resistance protein N [Morus notabilis]	RecName: Full=TMV resistance protein N;
Malba02G002150	2.464	1.301	5.91941e-05	0.000295641	up	K07575 PUA domain protein | (RefSeq) malignant T-cell-amplified sequence 1 homolog (A)	Putative invertase inhibitor [Morus notabilis]	RecName: Full=Cell wall / vacuolar inhibitor of fructosidase 1; Short=AtC/VIF1; Flags: Precursor;
Malba02G002157	0.167	-2.583	1.66483e-05	9.55904e-05	down	K15255 ATP-dependent DNA helicase PIF1 [EC:3.6.4.12] | (RefSeq) ATP-dependent DNA helicase PIF1-like (A)	hypothetical protein L484_005955 [Morus notabilis]	RecName: Full=Desiccation-related protein PCC13-62; Flags: Precursor;
Malba02G002161	9.09	3.184	0.00268865	0.00821791	up	--	hypothetical protein L484_005962 [Morus notabilis]	RecName: Full=F-box protein At5g49610;
Malba02G002162	2.593	1.374	1.30846e-13	3.95414e-12	up	K08486 syntaxin 1B/2/3 | (RefSeq) uncharacterized protein LOC113306450 (A)	hypothetical protein L484_005961 [Morus notabilis]	RecName: Full=DUF724 domain-containing protein 3 {ECO:0000305}; Short=AtDUF3 {ECO:0000303|PubMed:19795213};
Malba02G002169	0.228	-2.132	8.56025e-22	8.03429e-20	down	K09422 transcription factor MYB, plant | (RefSeq) transcription factor MYB108 (A)	Myb-related protein 305 [Morus notabilis]	RecName: Full=Transcription factor MYB108; AltName: Full=Myb-related protein 108; Short=AtMYB108; AltName: Full=Protein BOTRYTIS-SUSCEPTIBLE 1;
Malba02G002175	0.454	-1.139	6.16818e-10	9.6025e-09	down	K18819 inositol 3-alpha-galactosyltransferase [EC:2.4.1.123] | (RefSeq) galactinol synthase 2-like (A)	hypothetical protein L484_026164 [Morus notabilis]	RecName: Full=Galactinol synthase 2; Short=AtGolS2; Short=GolS-2; EC=2.4.1.123;
Malba02G002180	0.332	-1.592	2.83621e-12	6.83561e-11	down	K14803 protein phosphatase PTC2/3 [EC:3.1.3.16] | (RefSeq) probable protein phosphatase 2C 13 (A)	putative protein phosphatase 2C 13 [Morus notabilis]	RecName: Full=Probable protein phosphatase 2C 2; Short=OsPP2C02; EC=3.1.3.16;
Malba02G002194	3.163	1.661	0.013817	0.0336791	up	--	hypothetical protein L484_026133 [Morus notabilis]	--
Malba02G002202	0.263	-1.924	1.41764e-14	4.90693e-13	down	--	hypothetical protein L484_026126 [Morus notabilis]	--
Malba02G002207	0.004	-7.927	1.62605e-09	2.34444e-08	down	K00951 GTP pyrophosphokinase [EC:2.7.6.5] | (Kazusa) Lj4g3v2249040.1; - (A)	GTP pyrophosphokinase [Morus notabilis]	RecName: Full=Probable GTP diphosphokinase CRSH, chloroplastic; EC=2.7.6.5; AltName: Full=Calcium-activated RelA/Spot homolog; Short=AtCRSH; AltName: Full=ppGpp synthetase CRSH; Flags: Precursor;
Malba02G002210	0.473	-1.079	0.0174188	0.0408077	down	K13459 disease resistance protein RPS2 | (RefSeq) probable disease resistance protein At1g52660 (A)	TIR domain, NB-ARC domain containing protein [Trema orientalis]	RecName: Full=Disease resistance-like protein DSC1 {ECO:0000305}; AltName: Full=Protein DOMINANT SUPPRESSOR OF CAMTA3 NUMBER 1 {ECO:0000303|PubMed:28407487};
Malba02G002226	0.021	-5.592	8.65812e-38	2.34755e-35	down	K01051 pectinesterase [EC:3.1.1.11] | (RefSeq) hypothetical protein (A)	Pectinesterase, Tyr active site [Trema orientalis]	RecName: Full=Probable pectinesterase 67; Short=PE 67; EC=3.1.1.11; AltName: Full=Pectin methylesterase 67; Short=AtPME67; Flags: Precursor;
Malba02G002237	0.402	-1.315	1.71377e-07	1.61002e-06	down	--	hypothetical protein L484_009241 [Morus notabilis]	--
Malba02G002240	0.004	-7.842	1.30974e-14	4.55771e-13	down	K04506 E3 ubiquitin-protein ligase SIAH1 [EC:2.3.2.27] | (RefSeq) uncharacterized LOC104583002 (A)	mannose-binding lectin b, partial [Morus alba]	RecName: Full=Jacalin-related lectin 19;
Malba02G002241	0.079	-3.653	1.55344e-08	1.8605e-07	down	K19533 synaptonemal complex protein 1 | (RefSeq) synaptonemal complex protein 1-like (A)	hypothetical protein L484_004188 [Morus notabilis]	RecName: Full=Synaptonemal complex protein 2; AltName: Full=Synaptonemal complex central region protein ZYP1b;
Malba02G002250	2.675	1.42	0.0114654	0.0286665	up	--	hypothetical protein L484_004195 [Morus notabilis]	--
Malba02G002261	0.329	-1.602	6.44156e-13	1.73691e-11	down	K19892 glucan endo-1,3-beta-glucosidase 4 [EC:3.2.1.39] | (RefSeq) glucan endo-1,3-beta-glucosidase 4 isoform X1 (A)	Glucan endo-1,3-beta-glucosidase, basic vacuolar isoform [Morus notabilis]	RecName: Full=Glucan endo-1,3-beta-glucosidase, basic vacuolar isoform; EC=3.2.1.39; AltName: Full=(1->3)-beta-glucan endohydrolase; Short=(1->3)-beta-glucanase; AltName: Full=Beta-1,3-endoglucanase; Contains: RecName: Full=Glucan endo-1,3-beta-glucosidase minor form 3; Contains: RecName: Full=Glucan endo-1,3-beta-glucosidase minor form 2; Contains: RecName: Full=Glucan endo-1,3-beta-glucosidase …
Malba02G002265	0.26	-1.943	0.000590371	0.00219382	down	--	hypothetical protein L484_007726 [Morus notabilis]	RecName: Full=Outer envelope pore protein 16-2, chloroplastic; AltName: Full=Chloroplastic outer envelope pore protein of 16 kDa 2; Short=AtOEP16-2; Short=OEP16-2; AltName: Full=Outer plastid envelope protein 16-S; Short=AtOEP16-S; Short=Seeds outer plastid envelope protein 16;
Malba02G002274	0.111	-3.174	1.62192e-20	1.25648e-18	down	K15920 xylan 1,4-beta-xylosidase [EC:3.2.1.37] | (RefSeq) beta-D-xylosidase 1-like (A)	Beta-D-xylosidase 1 [Morus notabilis]	RecName: Full=Beta-D-xylosidase 1; Short=AtBXL1; EC=3.2.1.-; AltName: Full=Alpha-L-arabinofuranosidase; EC=3.2.1.55; Flags: Precursor;
Malba02G002280	2.598	1.378	2.28111e-07	2.0751e-06	up	--	hypothetical protein L484_007746 [Morus notabilis]	--
Malba02G002293	0.462	-1.114	0.000560721	0.00209862	down	--	18 kD winter accumulating protein C [Morus bombycis]	RecName: Full=Major allergen Pru av 1; AltName: Full=Allergen Pru a 1; AltName: Allergen=Pru av 1;
Malba02G002295	2.019	1.013	0.000143684	0.000645196	up	K14546 U3 small nucleolar RNA-associated protein 5 | (RefSeq) WD repeat-containing protein 43-like (A)	WD repeat containing protein [Parasponia andersonii]	--
Malba02G002300	0.244	-2.036	1.03209e-25	1.42896e-23	down	K17506 protein phosphatase 1L [EC:3.1.3.16] | (RefSeq) probable protein phosphatase 2C 74 (A)	putative protein phosphatase 2C 73 [Morus notabilis]	RecName: Full=Probable protein phosphatase 2C 73; Short=AtPP2C73; EC=3.1.3.16; AltName: Full=AtPPC6;7;
Malba02G002302	0.473	-1.081	2.24279e-06	1.5962e-05	down	K01115 phospholipase D1/2 [EC:3.1.4.4] | (RefSeq) phospholipase D zeta 1 isoform X1 (A)	Phospholipase D p1 [Morus notabilis]	RecName: Full=Phospholipase D zeta 1 {ECO:0000303|PubMed:11891260}; Short=PLDzeta1 {ECO:0000303|PubMed:11891260}; EC=3.1.4.4 {ECO:0000269|PubMed:11891260}; AltName: Full=Phospholipase D p1; Short=AtPLDp1; AltName: Full=Phospholipase D1 PHOX and PX-containing domain protein;
Malba02G002305	2.067	1.048	1.86225e-07	1.73119e-06	up	K09286 EREBP-like factor | (RefSeq) ethylene-responsive transcription factor RAP2-3-like isoform X1 (A)	ethylene responsive transcription factor RAP 2.3-like protein [Morus alba]	RecName: Full=Ethylene-responsive transcription factor RAP2-3; AltName: Full=Cadmium-induced protein AS30; AltName: Full=Ethylene response factor 72; Short=ERF72; AltName: Full=Ethylene-responsive element binding protein; Short=AtEBP; AltName: Full=Protein RELATED TO APETALA2 3; Short=Related to AP2 3;
Malba02G002309	0.073	-3.767	0.0191267	0.0442459	down	K01213 galacturan 1,4-alpha-galacturonidase [EC:3.2.1.67] | (RefSeq) exopolygalacturonase-like (A)	hypothetical protein L484_005247 [Morus notabilis]	RecName: Full=Polygalacturonase; Short=PG; EC=3.2.1.15; AltName: Full=Pectinase; Flags: Precursor;
Malba02G002311	0.135	-2.89	4.87091e-10	7.74347e-09	down	--	hypothetical protein L484_005250 [Morus notabilis]	--
Malba02G002312	3.539	1.823	8.85777e-05	0.000421041	up	--	PREDICTED: uncharacterized protein LOC18601275 isoform X1 [Theobroma cacao]	RecName: Full=PH, RCC1 and FYVE domains-containing protein 1 {ECO:0000303|PubMed:11563980}; AltName: Full=Protein Praf4 {ECO:0000303|PubMed:15358268};
Malba02G002315	0.198	-2.334	0.0137829	0.0336169	down	--	hypothetical protein L484_003273 [Morus notabilis]	--
Malba02G002317	3.057	1.612	2.07798e-05	0.000116446	up	--	--	--
Malba02G002320	3.94	1.978	3.66826e-09	4.92855e-08	up	K11490 condensin-2 complex subunit H2 | (RefSeq) condensin-2 complex subunit H2 isoform X1 (A)	hypothetical protein L484_007198 [Morus notabilis]	RecName: Full=Condensin-2 complex subunit H2; AltName: Full=Chromosome-associated protein H2; Short=AtCAP-H2; AltName: Full=Non-SMC condensin II complex subunit H2; AltName: Full=Protein HYPERSENSITIVE TO EXCESS BORON 2; Short=Hypersensitive to excess B 2;
Malba02G002326	0.483	-1.05	9.76398e-11	1.75034e-09	down	K09699 2-oxoisovalerate dehydrogenase E2 component (dihydrolipoyl transacylase) [EC:2.3.1.168] | (RefSeq) lipoamide acyltransferase component of branched-chain alpha-keto acid dehydrogenase complex, mitochondrial (A)	Lipoamide acyltransferase component of branched-chain alpha-keto acid dehydrogenase complex [Morus notabilis]	RecName: Full=Lipoamide acyltransferase component of branched-chain alpha-keto acid dehydrogenase complex, mitochondrial; EC=2.3.1.168; AltName: Full=Branched-chain alpha-keto acid dehydrogenase complex component E2; Short=BCE2; Short=BCKAD-E2; Short=BCKADE2; AltName: Full=Dihydrolipoamide acetyltransferase component of branched-chain alpha-keto acid dehydrogenase complex; AltName: Full=Dihydroli…
Malba02G002327	0.023	-5.451	1.29947e-08	1.57861e-07	down	K03327 multidrug resistance protein, MATE family | (RefSeq) protein DETOXIFICATION 55 (A)	MATE efflux family protein 9 [Morus notabilis]	RecName: Full=Protein DETOXIFICATION 55 {ECO:0000303|PubMed:11739388}; Short=AtDTX55 {ECO:0000303|PubMed:11739388}; AltName: Full=Multidrug and toxic compound extrusion protein 55 {ECO:0000305}; Short=MATE protein 55 {ECO:0000305}; AltName: Full=Protein NOVEL ION CARRIER 3 {ECO:0000303|Ref.1}; Short=Protein NIC3 {ECO:0000303|Ref.1};
Malba02G002331	2.549	1.35	7.48904e-05	0.000361884	up	K10895 fanconi anemia group I protein | (RefSeq) Fanconi anemia group I protein homolog (A)	hypothetical protein L484_007211 [Morus notabilis]	--
Malba02G002336	0.351	-1.512	1.1246e-10	1.99224e-09	down	K10527 enoyl-CoA hydratase/3-hydroxyacyl-CoA dehydrogenase [EC:4.2.1.17 1.1.1.35 1.1.1.211] | (RefSeq) glyoxysomal fatty acid beta-oxidation multifunctional protein MFP-a (A)	Glyoxysomal fatty acid beta-oxidation multifunctional protein MFP-a [Morus notabilis]	RecName: Full=Glyoxysomal fatty acid beta-oxidation multifunctional protein MFP-a; Includes: RecName: Full=Enoyl-CoA hydratase/3-2-trans-enoyl-CoA isomerase/3-hydroxybutyryl-CoA epimerase; EC=4.2.1.17; EC=5.1.2.3; EC=5.3.3.8; Includes: RecName: Full=3-hydroxyacyl-CoA dehydrogenase; EC=1.1.1.35;
Malba02G002339	7.401	2.888	1.08352e-10	1.92646e-09	up	--	hypothetical protein L484_007215 [Morus notabilis]	--
Malba02G002341	3.897	1.962	0.00114567	0.00392246	up	--	hypothetical protein L484_023503 [Morus notabilis]	RecName: Full=Phylloplanin; AltName: Full=T-phylloplanin; Flags: Precursor;
Malba02G002343	4.039	2.014	0.014892	0.0357205	up	K08678 UDP-glucuronate decarboxylase [EC:4.1.1.35] | (RefSeq) UDP-glucuronic acid decarboxylase 2-like (A)	UDP-glucuronic acid decarboxylase 1 [Morus notabilis]	RecName: Full=UDP-glucuronic acid decarboxylase 2; EC=4.1.1.35; AltName: Full=UDP-XYL synthase 2; AltName: Full=UDP-glucuronate decarboxylase 2; Short=UGD; Short=UXS-2; AltName: Full=dTDP-glucose 4-6-dehydratase homolog D18;
Malba02G002345	2.288	1.194	0.000220813	0.000933258	up	--	hypothetical protein L484_023507 [Morus notabilis]	--
Malba02G002350	5.126	2.358	2.86807e-12	6.90387e-11	up	K11491 condensin-2 complex subunit D3 | (RefSeq) condensin-2 complex subunit D3 (A)	hypothetical protein L484_023511 [Morus notabilis]	--
Malba02G002358	3.96	1.986	8.58601e-21	7.01323e-19	up	K10532 heparan-alpha-glucosaminide N-acetyltransferase [EC:2.3.1.78] | (RefSeq) heparan-alpha-glucosaminide N-acetyltransferase-like (A)	hypothetical protein L484_023518 [Morus notabilis]	--
Malba02G002380	28.32	4.824	1.64396e-08	1.95691e-07	up	K14416 elongation factor 1 alpha-like protein | (RefSeq) hypothetical protein (A)	hypothetical protein L484_023543 [Morus notabilis]	RecName: Full=Flowering-promoting factor 1-like protein 1; AltName: Full=FPF1-like protein 1; AltName: Full=Protein ROOT ARCHITECTURE ASSOCIATED 1; Short=OsRAA1;
Malba02G002394	0.372	-1.425	2.05271e-09	2.91229e-08	down	K05658 ATP-binding cassette, subfamily B (MDR/TAP), member 1 [EC:7.6.2.2] | (RefSeq) uncharacterized protein LOC111781709 (A)	Protein SRG1 [Morus notabilis]	RecName: Full=Protein SRG1; Short=AtSRG1; AltName: Full=Protein SENESCENCE-RELATED GENE 1;
Malba02G002407	4.413	2.142	5.58378e-09	7.30607e-08	up	K17545 serine/threonine-protein kinase ULK4 [EC:2.7.11.1] | (RefSeq) serine/threonine-protein kinase RUNKEL (A)	Serine/threonine-protein kinase ULK4 [Morus notabilis]	RecName: Full=Serine/threonine-protein kinase RUNKEL {ECO:0000305}; AltName: Full=Protein EMBRYO DEFECTIVE 3013 {ECO:0000305}; AltName: Full=Protein RUNKEL {ECO:0000303|PubMed:11089872}; EC=2.7.11.1 {ECO:0000305};
Malba02G002413	0.041	-4.605	0.000678521	0.00247544	down	K00430 peroxidase [EC:1.11.1.7] | (RefSeq) peroxidase 24-like (A)	Peroxidase 24 [Morus notabilis]	RecName: Full=Peroxidase 24; Short=Atperox P24; EC=1.11.1.7; AltName: Full=ATP47; Flags: Precursor;
Malba02G002420	0.098	-3.345	1.01224e-09	1.51575e-08	down	K03676 glutaredoxin 3 | (RefSeq) monothiol glutaredoxin-S10 (A)	Monothiol glutaredoxin-S10 [Morus notabilis]	RecName: Full=Monothiol glutaredoxin-S10; Short=AtGrxS10; AltName: Full=Protein ROXY 3;
Malba02G002426	22.545	4.495	4.26889e-22	4.17397e-20	up	K04733 interleukin-1 receptor-associated kinase 4 [EC:2.7.11.1] | (RefSeq) proline-rich receptor-like protein kinase PERK3 (A)	Proline-rich receptor-like protein kinase PERK15 [Morus notabilis]	RecName: Full=Probable serine/threonine-protein kinase PBL15 {ECO:0000305}; EC=2.7.11.1 {ECO:0000305}; AltName: Full=PBS1-like protein 15 {ECO:0000303|PubMed:20413097};
Malba02G002432	0.058	-4.106	1.36052e-09	1.98951e-08	down	K00660 chalcone synthase [EC:2.3.1.74] | (RefSeq) chalcone synthase 1-like (A)	chalcone synthase 5 [Morus notabilis]	RecName: Full=Chalcone synthase 2; EC=2.3.1.74; AltName: Full=Naringenin-chalcone synthase 2;
Malba02G002434	2.007	1.005	1.46412e-05	8.51941e-05	up	K00850 6-phosphofructokinase 1 [EC:2.7.1.11] | (RefSeq) uncharacterized protein LOC107610448 (A)	Acyl carrier protein 1 [Morus notabilis]	RecName: Full=Acyl carrier protein 1, chloroplastic; Short=ACP 1; Flags: Precursor;
Malba02G002436	3.883	1.957	4.85557e-07	4.09816e-06	up	K14724 solute carrier family 9 (sodium/hydrogen exchanger), member 8 | (RefSeq) hypothetical protein (A)	Sodium/hydrogen exchanger 2 [Morus notabilis]	RecName: Full=Sodium/hydrogen exchanger 3; AltName: Full=Na(+)/H(+) exchanger 3; Short=NHE-3;
Malba02G002446	0.363	-1.461	2.27866e-06	1.61975e-05	down	--	hypothetical protein L484_008467 [Morus notabilis]	RecName: Full=CASP-like protein 1D1; Short=PtCASPL1D1;
Malba02G002466	0.18	-2.475	9.49352e-08	9.56308e-07	down	K01510 apyrase [EC:3.6.1.5] | (RefSeq) probable apyrase 6 isoform X1 (A)	hypothetical protein L484_011291 [Morus notabilis]	RecName: Full=Protein DMP2 {ECO:0000303|PubMed:20712629}; Short=AtDMP2 {ECO:0000303|PubMed:20712629};
Malba02G002469	0.362	-1.466	4.77677e-06	3.12612e-05	down	K01006 pyruvate, orthophosphate dikinase [EC:2.7.9.1] | (RefSeq) pyruvate, phosphate dikinase, chloroplastic-like (A)	Pyruvate, phosphate dikinase [Morus notabilis]	RecName: Full=Pyruvate, phosphate dikinase, chloroplastic; EC=2.7.9.1 {ECO:0000250|UniProtKB:P11155}; AltName: Full=Pyruvate, orthophosphate dikinase; Flags: Precursor;
Malba02G002474	3.7	1.887	0.000840243	0.00298857	up	K01611 S-adenosylmethionine decarboxylase [EC:4.1.1.50] | (RefSeq) S-adenosylmethionine decarboxylase proenzyme 4 (A)	S-adenosylmethionine decarboxylase proenzyme 3 [Morus notabilis]	RecName: Full=S-adenosylmethionine decarboxylase proenzyme 4 {ECO:0000305}; Short=AdoMetDC4 {ECO:0000305}; EC=4.1.1.50 {ECO:0000269|PubMed:16699540}; Contains: RecName: Full=S-adenosylmethionine decarboxylase 1 alpha chain {ECO:0000250|UniProtKB:P17707}; Contains: RecName: Full=S-adenosylmethionine decarboxylase 1 beta chain {ECO:0000250|UniProtKB:P17707}; AltName: Full=Protein BUSHY AND DWARF 2 …
Malba02G002486	0.188	-2.412	8.80189e-13	2.32518e-11	down	--	hypothetical protein L484_011316 [Morus notabilis]	--
Malba02G002491	2.205	1.141	1.90238e-07	1.76094e-06	up	K10808 ribonucleoside-diphosphate reductase subunit M2 [EC:1.17.4.1] | (RefSeq) ribonucleoside-diphosphate reductase small chain A-like (A)	Ribonucleotide reductase small subunit [Parasponia andersonii]	RecName: Full=Ribonucleoside-diphosphate reductase small chain A; EC=1.17.4.1; AltName: Full=Ribonucleoside-diphosphate reductase R2A subunit; Short=AtRNR2; Short=Protein R2at; AltName: Full=Ribonucleotide reductase small subunit A;
Malba02G002497	0.428	-1.225	0.00015588	0.000692243	down	--	DEVIL-like protein [Trema orientalis]	--
Malba02G002508	0.407	-1.298	1.10857e-13	3.37753e-12	down	K22683 aspartyl protease family protein [EC:3.4.23.-] | (RefSeq) aspartyl protease family protein 2 (A)	Basic 7S globulin [Morus notabilis]	RecName: Full=Basic 7S globulin 2; AltName: Full=SBg7S; Short=Bg; Contains: RecName: Full=Basic 7S globulin 2 high kDa subunit; Contains: RecName: Full=Basic 7S globulin 2 low kDa subunit; Flags: Precursor;
Malba02G002509	2.649	1.405	0.000850441	0.00301915	up	K01381 saccharopepsin [EC:3.4.23.25] | (RefSeq) aspartic proteinase CDR1-like (A)	Aspartic peptidase [Trema orientalis]	RecName: Full=Basic 7S globulin 2; AltName: Full=SBg7S; Short=Bg; Contains: RecName: Full=Basic 7S globulin 2 high kDa subunit; Contains: RecName: Full=Basic 7S globulin 2 low kDa subunit; Flags: Precursor;
Malba02G002510	0.125	-2.999	1.01181e-10	1.80553e-09	down	K22683 aspartyl protease family protein [EC:3.4.23.-] | (RefSeq) aspartic proteinase nepenthesin-1 (A)	Aspartic peptidase [Trema orientalis]	RecName: Full=Basic 7S globulin 2; AltName: Full=SBg7S; Short=Bg; Contains: RecName: Full=Basic 7S globulin 2 high kDa subunit; Contains: RecName: Full=Basic 7S globulin 2 low kDa subunit; Flags: Precursor;
Malba02G002514	2.835	1.503	0.0023157	0.00723544	up	K22683 aspartyl protease family protein [EC:3.4.23.-] | (RefSeq) aspartyl protease family protein 2-like (A)	xyloglucanase inhibitor 2 [Humulus lupulus]	RecName: Full=Basic 7S globulin 2; AltName: Full=SBg7S; Short=Bg; Contains: RecName: Full=Basic 7S globulin 2 high kDa subunit; Contains: RecName: Full=Basic 7S globulin 2 low kDa subunit; Flags: Precursor;
Malba02G002520	0.473	-1.081	3.83799e-09	5.14596e-08	down	K08066 nuclear transcription factor Y, gamma | (RefSeq) nuclear transcription factor Y subunit C-9-like (A)	Nuclear transcription factor Y subunit C-9 [Morus notabilis]	RecName: Full=Nuclear transcription factor Y subunit C-9; Short=AtNF-YC-9; AltName: Full=Transcriptional activator HAP5C;
Malba02G002533	3.416	1.772	6.23176e-06	3.96207e-05	up	K20606 mitogen-activated protein kinase kinase kinase ANP1 [EC:2.7.11.25] | (RefSeq) mitogen-activated protein kinase kinase kinase NPK1 isoform X1 (A)	Mitogen-activated protein kinase kinase kinase 3 [Morus notabilis]	RecName: Full=Mitogen-activated protein kinase kinase kinase NPK1; EC=2.7.11.25; AltName: Full=Nicotiana protein kinase 1;
Malba02G002534	7.122	2.832	0.00970434	0.0248522	up	K09528 DnaJ homolog subfamily C member 8 | (RefSeq) protein FAF-like, chloroplastic (A)	hypothetical protein L484_007333 [Morus notabilis]	RecName: Full=Protein FANTASTIC FOUR 3;
Malba02G002538	2.311	1.209	4.79943e-06	3.13884e-05	up	K14319 Ran GTPase-activating protein 1 | (RefSeq) RAN GTPase-activating protein 2 (A)	hypothetical protein L484_001000 [Morus notabilis]	RecName: Full=RAN GTPase-activating protein 2; Short=AtRanGAP2; Short=RanGAP2;
Malba02G002539	2.225	1.154	7.5035e-08	7.72184e-07	up	K02960 small subunit ribosomal protein S16e | (RefSeq) 40S ribosomal protein S16 (A)	40S ribosomal protein S16 [Morus notabilis]	RecName: Full=40S ribosomal protein S16;
Malba02G002540	2.449	1.292	2.88479e-06	1.99847e-05	up	K13258 2-hydroxyisoflavanone dehydratase [EC:4.2.1.105] | (RefSeq) 2-hydroxyisoflavanone dehydratase-like (A)	putative carboxylesterase 2 [Morus notabilis]	RecName: Full=2-hydroxyisoflavanone dehydratase; EC=3.1.1.1; EC=4.2.1.105; AltName: Full=Carboxylesterase HIDM;
Malba02G002542	2.505	1.325	0.0165283	0.0390588	up	--	--	--
Malba02G002547	3.451	1.787	4.21836e-07	3.623e-06	up	--	hypothetical protein L484_012350 [Morus notabilis]	--
Malba02G002551	6.022	2.59	1.18026e-07	1.15842e-06	up	K23222 nuclease HARBI1 [EC:3.1.-.-] | (RefSeq) protein ALP1-like (A)	hypothetical protein L484_003131 [Morus notabilis]	--
Malba02G002554	0.271	-1.885	4.85468e-12	1.12424e-10	down	K08150 MFS transporter, SP family, solute carrier family 2 (myo-inositol transporter), member 13 | (RefSeq) inositol transporter 1 (A)	Sugar transport protein 13 [Morus notabilis]	RecName: Full=Sugar transport protein 13; AltName: Full=Hexose transporter 13; AltName: Full=Multicopy suppressor of snf4 deficiency protein 1;
Malba02G002560	0.208	-2.262	0.00262504	0.0080639	down	K15718 linoleate 9S-lipoxygenase [EC:1.13.11.58] | (RefSeq) linoleate 9S-lipoxygenase 5, chloroplastic-like isoform X1 (A)	Linoleate 9S-lipoxygenase 5 [Morus notabilis]	RecName: Full=Linoleate 9S-lipoxygenase 5; EC=1.13.11.58; AltName: Full=Lipoxygenase 5; Short=AtLOX5;
Malba02G002563	0.357	-1.485	5.22124e-11	9.8932e-10	down	K18787 thermospermine synthase [EC:2.5.1.79] | (RefSeq) thermospermine synthase ACAULIS5-like (A)	Thermospermine synthase ACAULIS5 [Morus notabilis]	RecName: Full=Thermospermine synthase ACAULIS5; EC=2.5.1.79;
Malba02G002569	3.006	1.588	7.18644e-06	4.49371e-05	up	--	hypothetical protein L484_000847 [Morus notabilis]	--
Malba02G002571	2.647	1.404	7.51869e-24	8.78921e-22	up	K08867 WNK lysine deficient protein kinase [EC:2.7.11.1] | (RefSeq) probable serine/threonine-protein kinase WNK9 (A)	Serine/threonine-protein kinase WNK1 [Morus notabilis]	RecName: Full=Serine/threonine-protein kinase WNK1; Short=AtWNK1; EC=2.7.11.1; AltName: Full=Protein kinase with no lysine 1;
Malba02G002572	3.55	1.828	6.01433e-05	0.000299444	up	--	hypothetical protein L484_004455 [Morus notabilis]	--
Malba02G002573	8.563	3.098	7.5179e-10	1.15836e-08	up	K01824 cholestenol Delta-isomerase [EC:5.3.3.5] | (RefSeq) probable 3-beta-hydroxysteroid-Delta(8),Delta(7)-isomerase (A)	hypothetical protein L484_026998 [Morus notabilis]	RecName: Full=Probable 3-beta-hydroxysteroid-Delta(8),Delta(7)-isomerase; EC=5.3.3.5; AltName: Full=Cholestenol Delta-isomerase; AltName: Full=Delta(8)-Delta(7) sterol isomerase; Short=D8-D7 sterol isomerase;
Malba02G002580	17.145	4.1	0.0151138	0.0361716	up	--	--	--
Malba02G002582	2.004	1.003	3.13548e-05	0.000167977	up	K02639 ferredoxin | (RefSeq) uncharacterized protein LOC7474207 (A)	Ferredoxin-3 [Morus notabilis]	RecName: Full=Ferredoxin-3, chloroplastic; Short=AtFd3; Flags: Precursor;
Malba02G002586	2.275	1.186	2.01881e-08	2.36136e-07	up	--	hypothetical protein L484_005419 [Morus notabilis]	RecName: Full=Late embryogenesis abundant protein D-34; Short=LEA D-34;
Malba02G002590	2.517	1.332	1.35837e-05	7.96452e-05	up	K22733 magnesium transporter | (RefSeq) hypothetical protein (A)	hypothetical protein L484_005425 [Morus notabilis]	RecName: Full=Pentatricopeptide repeat-containing protein At4g14820;
Malba02G002591	5.072	2.343	9.84266e-11	1.76166e-09	up	K20719 sigma non-opioid intracellular receptor | (RefSeq) uncharacterized protein LOC105632005 (A)	hypothetical protein L484_005426 [Morus notabilis]	--
Malba02G002600	0.216	-2.209	1.9299e-06	1.39127e-05	down	--	Non-specific lipid-transfer protein-like protein [Morus notabilis]	RecName: Full=Non-specific lipid-transfer protein-like protein At5g64080; Flags: Precursor;
Malba02G002605	5.52	2.465	5.91979e-05	0.000295641	up	K02734 20S proteasome subunit beta 4 [EC:3.4.25.1] | (RefSeq) proteasome subunit beta type-2-A-like (A)	Proteasome subunit beta type-2-A [Morus notabilis]	RecName: Full=Proteasome subunit beta type-2-A; EC=3.4.25.1; AltName: Full=20S proteasome beta subunit D-1; AltName: Full=Proteasome component GB; AltName: Full=Proteasome subunit beta type-4;
Malba02G002609	0.005	-7.558	2.24909e-08	2.59957e-07	down	--	hypothetical protein L484_013693 [Morus notabilis]	--
Malba02G002610	0.002	-9.162	2.61902e-13	7.47493e-12	down	K17604 zinc finger SWIM domain-containing protein 3 | (RefSeq) uncharacterized LOC107008153 (A)	hypothetical protein L484_013693 [Morus notabilis]	--
Malba02G002615	0.176	-2.502	4.21057e-16	1.8389e-14	down	K00547 homocysteine S-methyltransferase [EC:2.1.1.10] | (RefSeq) homocysteine S-methyltransferase 3-like (A)	Homocysteine S-methyltransferase 3 [Morus notabilis]	RecName: Full=Homocysteine S-methyltransferase 3; EC=2.1.1.10; AltName: Full=S-methylmethionine:homocysteine methyltransferase 3; Short=AtHMT-3; Short=SMM:Hcy S-methyltransferase 3;
Malba02G002617	2.233	1.159	7.41951e-07	5.98525e-06	up	K21776 protein lin-54 | (RefSeq) protein tesmin/TSO1-like CXC 2 isoform X1 (A)	hypothetical protein L484_009100 [Morus notabilis]	RecName: Full=Protein tesmin/TSO1-like CXC 2; Short=AtTCX2; AltName: Full=Protein TSO1-like 2; Short=Protein SOL2;
Malba02G002621	2.669	1.416	9.18053e-06	5.5972e-05	up	K17471 sulfate transporter 3 | (RefSeq) sulfate transporter 3.1-like (A)	Sulfate transporter 3.1 [Morus notabilis]	RecName: Full=Sulfate transporter 3.1; AltName: Full=AST12; AltName: Full=AtST1;
Malba02G002623	2.451	1.293	0.00167545	0.00546521	up	K14411 RNA-binding protein Musashi | (RefSeq) protein gar2 (A)	Protein IQ-DOMAIN 31 [Morus notabilis]	RecName: Full=Protein IQ-DOMAIN 31;
Malba02G002630	5.557	2.474	3.70405e-07	3.2267e-06	up	--	hypothetical protein L484_009119 [Morus notabilis]	RecName: Full=EPIDERMAL PATTERNING FACTOR-like protein 4 {ECO:0000303|PubMed:19435754}; Short=EPF-like protein 4; Contains: RecName: Full=CHALLAH-LIKE2 {ECO:0000303|PubMed:21862708}; Flags: Precursor;
Malba02G002634	0.49	-1.03	0.0218145	0.0494557	down	K09419 heat shock transcription factor, other eukaryote | (RefSeq) heat stress transcription factor A-6b-like (A)	Heat stress transcription factor A-6b [Morus notabilis]	RecName: Full=Heat stress transcription factor A-6b; Short=AtHsfA6b; AltName: Full=AtHsf-07;
Malba02G002639	0.203	-2.297	2.05564e-45	8.36047e-43	down	K17744 L-galactose dehydrogenase [EC:1.1.1.316] | (RefSeq) L-galactose dehydrogenase (A)	Perakine reductase [Morus notabilis]	RecName: Full=Perakine reductase; EC=1.1.1.317;
Malba02G002642	0.33	-1.599	0.0109678	0.0275671	down	K10872 meiotic recombination protein DMC1 | (RefSeq) meiotic recombination protein DMC1 homolog isoform X1 (A)	meiotic recombination protein dmc1, putative [Ricinus communis]	RecName: Full=Meiotic recombination protein DMC1 homolog;
Malba02G002650	0.357	-1.484	1.10437e-06	8.49465e-06	down	--	hypothetical protein L484_013346 [Morus notabilis]	--
Malba02G002653	2.519	1.333	0.000110073	0.000509061	up	--	hypothetical protein L484_013349 [Morus notabilis]	--
Malba02G002663	0.455	-1.136	1.65194e-07	1.55793e-06	down	K08332 vacuolar protein 8 | (RefSeq) U-box domain-containing protein 43-like (A)	Putative U-box domain-containing protein 42 [Morus notabilis]	RecName: Full=Putative U-box domain-containing protein 42; EC=2.3.2.27; AltName: Full=Plant U-box protein 42; AltName: Full=RING-type E3 ubiquitin transferase PUB42 {ECO:0000305};
Malba02G002666	0.421	-1.25	4.76161e-07	4.03456e-06	down	K12761 carbon catabolite-derepressing protein kinase [EC:2.7.11.1] | (RefSeq) CBL-interacting serine/threonine-protein kinase 4-like (A)	CBL-interacting serine/threonine-protein kinase 4 [Morus notabilis]	RecName: Full=CBL-interacting serine/threonine-protein kinase 4; EC=2.7.11.1; AltName: Full=SNF1-related kinase 3.3; AltName: Full=SOS2-like protein kinase PKS9;
Malba02G002668	0.046	-4.438	9.96175e-07	7.75412e-06	down	K04125 gibberellin 2-oxidase [EC:1.14.11.13] | (RefSeq) gibberellin 2-beta-dioxygenase 7 (A)	retrotransposon-related protein, partial [Trifolium pratense]	RecName: Full=RNA-directed DNA polymerase homolog; EC=2.7.7.48; AltName: Full=Reverse transcriptase homolog;
Malba02G002671	2.619	1.389	1.39542e-07	1.3347e-06	up	K17710 pentatricopeptide repeat domain-containing protein 1 | (RefSeq) putative pentatricopeptide repeat-containing protein At2g02150 isoform X1 (A)	hypothetical protein L484_010283 [Morus notabilis]	RecName: Full=Pentatricopeptide repeat-containing protein At3g23020;
Malba02G002676	3.337	1.739	5.65271e-08	5.9974e-07	up	K21866 ion channel POLLUX/CASTOR | (RefSeq) ion channel CASTOR-like isoform X1 (A)	POLLUX-like ion channel [Trema orientalis]	RecName: Full=Putative ion channel POLLUX-like 2;
Malba02G002686	2.305	1.205	0.0095866	0.0245926	up	K17609 nucleoredoxin [EC:1.8.1.8] | (RefSeq) probable nucleoredoxin 2 (A)	hypothetical protein L484_016341 [Morus notabilis]	RecName: Full=Protein SIEVE ELEMENT OCCLUSION B {ECO:0000303|PubMed:20932300}; Short=AtSEOb {ECO:0000303|PubMed:20932300}; AltName: Full=Protein SIEVE ELEMENT OCCLUSION-RELATED 1 {ECO:0000303|PubMed:22470058}; Short=AtSEOR1 {ECO:0000303|PubMed:22470058};
Malba02G002687	3.13	1.646	0.000129582	0.000589535	up	K17609 nucleoredoxin [EC:1.8.1.8] | (RefSeq) probable nucleoredoxin 2 (A)	hypothetical protein L484_016342 [Morus notabilis]	RecName: Full=Protein SIEVE ELEMENT OCCLUSION B {ECO:0000303|PubMed:20932300}; Short=AtSEOb {ECO:0000303|PubMed:20932300}; AltName: Full=Protein SIEVE ELEMENT OCCLUSION-RELATED 1 {ECO:0000303|PubMed:22470058}; Short=AtSEOR1 {ECO:0000303|PubMed:22470058};
Malba02G002691	6.979	2.803	0.00769994	0.0204043	up	K02958 small subunit ribosomal protein S15e | (RefSeq) uncharacterized LOC100499781 (A)	putative ribosomal protein S19 [Helianthus annuus]	RecName: Full=40S ribosomal protein S15;
Malba02G002700	0.146	-2.773	4.92596e-12	1.1367e-10	down	K18266 protein NDRG1 | (RefSeq) pollen-specific protein SF21-like (A)	hypothetical protein L484_019519 [Morus notabilis]	RecName: Full=Protein NDL1 {ECO:0000305}; AltName: Full=Protein N-MYC DOWNREGULATED-LIKE 1 {ECO:0000303|PubMed:19948787};
Malba02G002704	2.624	1.392	1.11213e-06	8.5443e-06	up	K21596 calmodulin-binding transcription activator | (RefSeq) protein WVD2-like 2 (A)	hypothetical protein L484_016361 [Morus notabilis]	RecName: Full=Protein WVD2-like 3 {ECO:0000305}; AltName: Full=Protein WAVE-DAMPENED 2-LIKE3 {ECO:0000303|PubMed:23653471};
Malba02G002726	3.886	1.958	1.41923e-07	1.35417e-06	up	K01090 protein phosphatase [EC:3.1.3.16] | (RefSeq) protein phosphatase 2C 70-like (A)	FHA domain-containing protein [Morus notabilis]	RecName: Full=FHA domain-containing protein At4g14490;
Malba02G002727	0.123	-3.025	6.09191e-25	7.72248e-23	down	K10999 cellulose synthase A [EC:2.4.1.12] | (RefSeq) cellulose synthase A catalytic subunit 7 [UDP-forming] (A)	Cellulose synthase-like protein G2 [Morus notabilis]	RecName: Full=Cellulose synthase-like protein G2; Short=AtCslG2; EC=2.4.1.-;
Malba02G002730	21.664	4.437	1.35657e-06	1.01329e-05	up	K08081 tropinone reductase I [EC:1.1.1.206] | (RefSeq) tropinone reductase homolog At5g06060-like (A)	Transcriptional regulator SUPERMAN [Morus notabilis]	RecName: Full=Transcriptional regulator SUPERMAN;
Malba02G002736	2.165	1.115	0.00281794	0.00855448	up	K18081 myotubularin-related protein 1/2 [EC:3.1.3.64 3.1.3.95] | (RefSeq) phosphatidylinositol-3-phosphatase myotubularin-2-like (A)	hypothetical protein L484_008142 [Morus notabilis]	--
Malba02G002738	5.458	2.448	8.84316e-08	8.9588e-07	up	K15505 DNA repair protein RAD5 [EC:3.6.4.-] | (RefSeq) putative SWI/SNF-related matrix-associated actin-dependent regulator of chromatin subfamily A member 3-like 3 (A)	SMARCA3-like protein 3 [Morus notabilis]	RecName: Full=DNA repair protein RAD5B {ECO:0000305}; EC=3.6.4.- {ECO:0000305}; AltName: Full=Putative SWI/SNF-related matrix-associated actin-dependent regulator of chromatin subfamily A member 3-like 3 {ECO:0000305}; Short=SMARCA3-like protein 3 {ECO:0000305}; AltName: Full=RAD5 homolog B {ECO:0000303|PubMed:18310306}; Short=AtRAD5B {ECO:0000303|PubMed:18310306};
Malba02G002743	0.167	-2.586	2.06656e-14	7.04072e-13	down	K13229 2,4-dihydroxy-1,4-benzoxazin-3-one-glucoside dioxygenase [EC:1.14.11.59] | (RefSeq) DIBOA-glucoside dioxygenase BX6 (A)	LOW QUALITY PROTEIN: uncharacterized protein LOC110421487 [Herrania umbratica]	RecName: Full=1-aminocyclopropane-1-carboxylate oxidase homolog 3;
Malba02G002746	0.122	-3.032	0.00780491	0.0206516	down	K13229 2,4-dihydroxy-1,4-benzoxazin-3-one-glucoside dioxygenase [EC:1.14.11.59] | (RefSeq) DIBOA-glucoside dioxygenase BX6 (A)	1-aminocyclopropane-1-carboxylate oxidase-3-like protein [Morus notabilis]	RecName: Full=1-aminocyclopropane-1-carboxylate oxidase homolog 3;
Malba02G002748	0.225	-2.153	2.92169e-11	5.77299e-10	down	K13229 2,4-dihydroxy-1,4-benzoxazin-3-one-glucoside dioxygenase [EC:1.14.11.59] | (RefSeq) DIBOA-glucoside dioxygenase BX6 (A)	1-aminocyclopropane-1-carboxylate oxidase-1-like protein [Morus notabilis]	RecName: Full=1-aminocyclopropane-1-carboxylate oxidase homolog 3;
Malba02G002750	2.304	1.204	3.49741e-10	5.70397e-09	up	K13229 2,4-dihydroxy-1,4-benzoxazin-3-one-glucoside dioxygenase [EC:1.14.11.59] | (RefSeq) LOC109766943; DIBOA-glucoside dioxygenase BX6-like (A)	hypothetical protein CUMW_143000 [Citrus unshiu]	RecName: Full=1-aminocyclopropane-1-carboxylate oxidase homolog 1;
Malba02G002758	2.776	1.473	0.000986647	0.00344137	up	K14516 ethylene-responsive transcription factor 1 | (RefSeq) AP2D29; ethylene-responsive transcription factor 1B-like (A)	Ethylene-responsive transcription factor 1B [Morus notabilis]	RecName: Full=Ethylene-responsive transcription factor 1B; Short=AtERF1B; AltName: Full=Ethylene-responsive element-binding factor 1B; Short=EREBP-1B;
Malba02G002775	0.307	-1.702	3.66561e-06	2.47527e-05	down	K08176 MFS transporter, PHS family, inorganic phosphate transporter | (RefSeq) probable inorganic phosphate transporter 1-3 (A)	putative inorganic phosphate transporter 1-7 [Morus notabilis]	RecName: Full=Probable inorganic phosphate transporter 1-7; Short=AtPht1;7; AltName: Full=H(+)/Pi cotransporter;
Malba02G002776	0.383	-1.385	2.4372e-05	0.000134215	down	K08176 MFS transporter, PHS family, inorganic phosphate transporter | (RefSeq) inorganic phosphate transporter 1-4-like (A)	putative inorganic phosphate transporter 1-7 [Morus notabilis]	RecName: Full=Inorganic phosphate transporter 1-4; Short=AtPht1;4; AltName: Full=H(+)/Pi cotransporter;
Malba02G002779	3.236	1.694	1.56976e-07	1.48473e-06	up	K04515 calcium/calmodulin-dependent protein kinase (CaM kinase) II [EC:2.7.11.17] | (RefSeq) phosphoenolpyruvate carboxylase kinase 1-like (A)	Phosphoenolpyruvate carboxylase kinase 1 [Morus notabilis]	RecName: Full=Phosphoenolpyruvate carboxylase kinase 1; Short=AtPPCK1; EC=2.7.11.1;
Malba02G002788	4.31	2.108	0.0013904	0.00464356	up	--	hypothetical protein L484_021436 [Morus notabilis]	--
Malba02G002793	2.296	1.199	9.93612e-09	1.24024e-07	up	K14521 N-acetyltransferase 10 [EC:2.3.1.-] | (RefSeq) hypothetical protein (A)	Protein tas [Morus notabilis]	RecName: Full=Probable voltage-gated potassium channel subunit beta; AltName: Full=K(+) channel subunit beta; AltName: Full=Potassium voltage beta 1; Short=KV-beta1;
Malba02G002799	2.447	1.291	5.31412e-07	4.44292e-06	up	K15544 RNA polymerase II subunit A C-terminal domain phosphatase SSU72 [EC:3.1.3.16] | (RefSeq) RNA polymerase II subunit A C-terminal domain phosphatase SSU72 (A)	RNA polymerase II subunit A [Trema orientalis]	--
Malba02G002802	2.799	1.485	0.000663378	0.002427	up	K06180 23S rRNA pseudouridine1911/1915/1917 synthase [EC:5.4.99.23] | (RefSeq) pentatricopeptide repeat-containing protein At1g20230 isoform X1 (A)	hypothetical protein L484_021456 [Morus notabilis]	RecName: Full=Putative pentatricopeptide repeat-containing protein At3g23330;
Malba02G002817	3.674	1.877	4.1499e-09	5.52244e-08	up	K10398 kinesin family member 11 | (Kazusa) Lj5g3v1176870.1; - (A)	Kinesin-like protein KIF22 [Morus notabilis]	RecName: Full=Kinesin-like protein KIN-10A {ECO:0000305}; AltName: Full=Phragmoplast-associated kinesin-related protein 2 {ECO:0000303|PubMed:11701879}; Short=AtPAKRP2 {ECO:0000303|PubMed:11701879};
Malba02G002819	19.718	4.301	0.000411335	0.00160345	up	K13347 peroxisomal membrane protein 2 | (RefSeq) peroxisomal membrane protein PMP22 (A)	Peroxisomal membrane protein [Morus notabilis]	RecName: Full=Peroxisomal membrane protein PMP22; AltName: Full=22 kDa peroxisomal membrane protein;
Malba02G002825	2.433	1.283	9.41693e-05	0.000444588	up	--	hypothetical protein L484_011701 [Morus notabilis]	RecName: Full=KIN14B-interacting protein At4g14310;
Malba02G002843	0.462	-1.114	0.0131123	0.0322106	down	K17964 leucine-rich PPR motif-containing protein, mitochondrial | (RefSeq) pentatricopeptide repeat-containing protein At4g31850, chloroplastic (A)	Pentatricopeptide repeat [Trema orientalis]	RecName: Full=Pentatricopeptide repeat-containing protein At3g61520, mitochondrial; Flags: Precursor;
Malba02G002858	2.221	1.151	0.000372507	0.0014694	up	K16221 transcription factor TCP21 (protein CCA1 HIKING EXPEDITION) | (RefSeq) transcription factor TCP7-like (A)	hypothetical protein L484_004771 [Morus notabilis]	RecName: Full=Transcription factor TCP7;
Malba02G002892	3.214	1.684	0.0087672	0.0228022	up	K22683 aspartyl protease family protein [EC:3.4.23.-] | (RefSeq) LOW QUALITY PROTEIN: protein ASPARTIC PROTEASE IN GUARD CELL 1 (A)	Aspartic proteinase nepenthesin-2 [Morus notabilis]	RecName: Full=Protein ASPARTIC PROTEASE IN GUARD CELL 2; Short=AtASPG2; EC=3.4.23.-; Flags: Precursor;
Malba02G002894	7.415	2.89	2.12593e-10	3.57779e-09	up	K11296 high mobility group protein B3 | (RefSeq) high mobility group B protein 7-like (A)	High mobility group B protein 7 [Morus notabilis]	RecName: Full=High mobility group B protein 7; AltName: Full=Nucleosome/chromatin assembly factor group D 07; Short=Nucleosome/chromatin assembly factor group D 7; AltName: Full=Protein NUCLEAR FUSION DEFECTIVE 7 {ECO:0000303|PubMed:16698901};
Malba02G002895	6.754	2.756	0.000177142	0.000770881	up	K13420 LRR receptor-like serine/threonine-protein kinase FLS2 [EC:2.7.11.1] | (RefSeq) DNA-damage-repair/toleration protein DRT100-like (A)	putative LRR receptor-like serine/threonine-protein kinase [Morus notabilis]	RecName: Full=Leucine-rich repeat receptor-like protein kinase PXC2 {ECO:0000305}; AltName: Full=Protein PXY/TDR-CORRELATED 2 {ECO:0000303|PubMed:23815750}; Flags: Precursor;
Malba02G002897	8.017	3.003	5.74397e-06	3.68983e-05	up	K22038 volume-regulated anion channel | (RefSeq) TMV resistance protein N-like (A)	TMV resistance protein N [Morus notabilis]	RecName: Full=TMV resistance protein N;
Malba02G002898	4.063	2.022	2.47611e-06	1.74256e-05	up	K22038 volume-regulated anion channel | (RefSeq) TMV resistance protein N-like (A)	TMV resistance protein N [Morus notabilis]	RecName: Full=TMV resistance protein N;
Malba02G002899	0.017	-5.851	0.00115032	0.00393385	down	K01601 ribulose-bisphosphate carboxylase large chain [EC:4.1.1.39] | (RefSeq) ribulose bisphosphate carboxylase large chain (A)	ribulose-1,5-bisphosphate carboxylase/oxygenase large subunit, partial (chloroplast) [Praravinia suberosa]	RecName: Full=Ribulose bisphosphate carboxylase large chain {ECO:0000255|HAMAP-Rule:MF_01338}; Short=RuBisCO large subunit {ECO:0000255|HAMAP-Rule:MF_01338}; EC=4.1.1.39 {ECO:0000255|HAMAP-Rule:MF_01338}; Flags: Fragment;
Malba02G002900	0.42	-1.253	1.21212e-08	1.48265e-07	down	--	hypothetical protein L484_023073 [Morus notabilis]	--
Malba02G002909	0.46	-1.12	1.1696e-12	3.01225e-11	down	K22382 WD repeat-containing protein 26 | (RefSeq) WD repeat-containing protein 26 homolog (A)	WD repeat-containing protein 26 [Morus notabilis]	RecName: Full=WD repeat-containing protein 26 homolog {ECO:0000305}; Short=AtWDR26 {ECO:0000303|PubMed:26706055};
Malba02G002915	2.929	1.551	0.000135994	0.000614696	up	K05387 glutamate receptor, ionotropic, plant | (RefSeq) glutamate receptor 2.1-like (A)	Thioredoxin-like protein CITRX [Morus notabilis]	RecName: Full=Thioredoxin-like protein CITRX, chloroplastic {ECO:0000303|PubMed:15131698}; EC=1.8.-.- {ECO:0000269|PubMed:20511297}; AltName: Full=Cf-9-interacting thioredoxin {ECO:0000303|PubMed:15131698}; Short=AtCiTrx {ECO:0000303|PubMed:15131698}; AltName: Full=PEP-associated protein 10 {ECO:0000303|PubMed:21949211}; AltName: Full=Thioredoxin Trx p {ECO:0000303|PubMed:20133584}; AltName: Full…
Malba02G002926	3.696	1.886	0.00749997	0.0199638	up	--	hypothetical protein L484_011034 [Morus notabilis]	--
Malba02G002939	5.151	2.365	1.17198e-07	1.15087e-06	up	--	hypothetical protein L484_000748 [Morus notabilis]	RecName: Full=Uncharacterized protein At1g05835; Flags: Precursor;
Malba02G002940	12.125	3.6	8.83757e-08	8.95779e-07	up	--	hypothetical protein L484_001544 [Morus notabilis]	--
Malba02G002941	2.639	1.4	1.95786e-07	1.80545e-06	up	--	hypothetical protein L484_001544 [Morus notabilis]	--
Malba02G002947	2.776	1.473	2.67036e-09	3.70487e-08	up	K17505 protein phosphatase 1K [EC:3.1.3.16] | (RefSeq) probable protein phosphatase 2C 33 (A)	putative protein phosphatase 2C 33 [Morus notabilis]	RecName: Full=Probable protein phosphatase 2C 33; Short=AtPP2C33; EC=3.1.3.16; AltName: Full=AtPPC6;1;
Malba02G002950	61.804	5.95	0.000333153	0.00133466	up	--	--	--
Malba02G002951	0.177	-2.5	9.61187e-05	0.000452128	down	--	hypothetical protein L484_022438 [Morus notabilis]	RecName: Full=Transcription factor IBH1; Short=AtIBH1; AltName: Full=BHLH transcription factor zeta; Short=bHLH zeta; AltName: Full=Basic helix-loop-helix protein 158; Short=AtbHLH158; Short=bHLH 158; AltName: Full=Protein ILI1-BINDING BHLH 1; AltName: Full=bHLH transcription factor bHLH158;
Malba02G002952	0.308	-1.701	3.64688e-10	5.91808e-09	down	K01051 pectinesterase [EC:3.1.1.11] | (RefSeq) probable pectinesterase/pectinesterase inhibitor 35 (A)	putative pectinesterase/pectinesterase inhibitor 35 [Morus notabilis]	RecName: Full=Probable pectinesterase/pectinesterase inhibitor 35; Includes: RecName: Full=Pectinesterase inhibitor 35; AltName: Full=Pectin methylesterase inhibitor 35; Includes: RecName: Full=Pectinesterase 35; Short=PE 35; EC=3.1.1.11; AltName: Full=Pectin methylesterase 35; Short=AtPME35; Flags: Precursor;
Malba02G002957	2.044	1.031	0.000460266	0.00177085	up	K15744 zeta-carotene isomerase [EC:5.2.1.12] | (RefSeq) 15-cis-zeta-carotene isomerase, chloroplastic (A)	hypothetical protein L484_000231 [Morus notabilis]	RecName: Full=15-cis-zeta-carotene isomerase, chloroplastic; EC=5.2.1.12; Flags: Precursor;
Malba02G002959	0.231	-2.113	8.11278e-10	1.24218e-08	down	--	hypothetical protein L484_021771 [Morus notabilis]	--
Malba02G002962	2.079	1.056	0.00103433	0.00358271	up	K04733 interleukin-1 receptor-associated kinase 4 [EC:2.7.11.1] | (RefSeq) probable LRR receptor-like serine/threonine-protein kinase IRK (A)	Probably inactive leucine-rich repeat receptor-like protein kinase [Morus notabilis]	RecName: Full=Probably inactive leucine-rich repeat receptor-like protein kinase At3g28040; Flags: Precursor;
Malba02G002965	2.171	1.118	1.25377e-07	1.21833e-06	up	K17964 leucine-rich PPR motif-containing protein, mitochondrial | (RefSeq) pentatricopeptide repeat-containing protein At1g09900-like (A)	hypothetical protein L484_021763 [Morus notabilis]	RecName: Full=Pentatricopeptide repeat-containing protein At4g14190, chloroplastic; Flags: Precursor;
Malba02G002969	6.455	2.69	1.10165e-06	8.48379e-06	up	K05275 pyridoxine 4-dehydrogenase [EC:1.1.1.65] | (RefSeq) pyridoxal reductase-like (A)	hypothetical protein L484_021760 [Morus notabilis]	RecName: Full=Probable aldo-keto reductase 2; EC=1.1.1.-;
Malba02G002981	3.03	1.599	1.83158e-08	2.15918e-07	up	K11131 H/ACA ribonucleoprotein complex subunit 4 [EC:5.4.99.-] | (RefSeq) H/ACA ribonucleoprotein complex subunit 4 (A)	H/ACA ribonucleoprotein complex subunit 4 [Morus notabilis]	RecName: Full=H/ACA ribonucleoprotein complex subunit 4; EC=5.4.99.-; AltName: Full=CBF5 homolog; AltName: Full=Dyskerin; AltName: Full=Nopp-140-associated protein of 57 kDa homolog; Short=AtNAP57; AltName: Full=Nucleolar protein NAP57 homolog;
Malba02G002982	3.173	1.666	9.62141e-09	1.20403e-07	up	K11131 H/ACA ribonucleoprotein complex subunit 4 [EC:5.4.99.-] | (RefSeq) H/ACA ribonucleoprotein complex subunit 4 (A)	H/ACA ribonucleoprotein complex subunit 4 [Morus notabilis]	RecName: Full=H/ACA ribonucleoprotein complex subunit 4; EC=5.4.99.-; AltName: Full=CBF5 homolog; AltName: Full=Dyskerin; AltName: Full=Nopp-140-associated protein of 57 kDa homolog; Short=AtNAP57; AltName: Full=Nucleolar protein NAP57 homolog;
Malba02G002983	2.798	1.484	8.82502e-06	5.399e-05	up	K11131 H/ACA ribonucleoprotein complex subunit 4 [EC:5.4.99.-] | (RefSeq) H/ACA ribonucleoprotein complex subunit 4-like isoform X1 (A)	H/ACA ribonucleoprotein complex subunit 4 [Morus notabilis]	RecName: Full=H/ACA ribonucleoprotein complex subunit 4; EC=5.4.99.-; AltName: Full=CBF5 homolog; AltName: Full=Dyskerin; AltName: Full=Nopp-140-associated protein of 57 kDa homolog; Short=AtNAP57; AltName: Full=Nucleolar protein NAP57 homolog;
Malba02G002987	2.264	1.179	1.63342e-10	2.81693e-09	up	K11518 mitochondrial import receptor subunit TOM40 | (RefSeq) mitochondrial import receptor subunit TOM40-1-like (A)	hypothetical protein LSAT_5X175961 [Lactuca sativa]	RecName: Full=Mitochondrial import receptor subunit TOM40-1; AltName: Full=Translocase of outer membrane 40 kDa subunit homolog 1; Contains: RecName: Full=Mitochondrial import receptor subunit TOM40-1, N-terminally processed;
Malba02G002996	2.377	1.249	1.12912e-05	6.74501e-05	up	K12462 Rho GDP-dissociation inhibitor | (RefSeq) rho GDP-dissociation inhibitor 1-like (A)	Rho protein GDP-dissociation inhibitor [Parasponia andersonii]	RecName: Full=Rho GDP-dissociation inhibitor 1; Short=AtRhoGDI1; Short=Rho GDI-1;
Malba02G003000	0.357	-1.487	0.000297212	0.00121131	down	--	--	--
Malba02G003007	0.401	-1.318	3.94494e-11	7.67062e-10	down	K17108 non-lysosomal glucosylceramidase [EC:3.2.1.45] | (RefSeq) non-lysosomal glucosylceramidase (A)	Non-lysosomal glucosylceramidase [Morus notabilis]	--
Malba02G003008	0.472	-1.082	3.94951e-07	3.41463e-06	down	K00383 glutathione reductase (NADPH) [EC:1.8.1.7] | (RefSeq) glutathione reductase, chloroplastic-like (A)	Glutathione reductase [Morus notabilis]	RecName: Full=Glutathione reductase, chloroplastic; Short=GR; Short=GRase; EC=1.8.1.7; Flags: Precursor; Fragment;
Malba02G003011	3.793	1.923	1.29831e-06	9.75956e-06	up	--	hypothetical protein TorRG33x02_251030 [Trema orientalis]	--
Malba02G003014	2.179	1.123	2.99557e-08	3.38562e-07	up	K23490 cytochrome b5 | (RefSeq) cytochrome b5-like (A)	putative cytochrome b5 isoform 2 [Morus notabilis]	RecName: Full=Cytochrome b5 isoform B {ECO:0000303|PubMed:19054355}; Short=AtCb5-B {ECO:0000303|PubMed:19054355}; AltName: Full=Cytochrome b5 isoform 2; AltName: Full=Cytochrome b5 isoform E {ECO:0000303|PubMed:22384013}; Short=AtCb5-E {ECO:0000303|PubMed:22384013};
Malba02G003023	0.218	-2.198	1.43115e-05	8.33998e-05	down	K04733 interleukin-1 receptor-associated kinase 4 [EC:2.7.11.1] | (RefSeq) probable serine/threonine-protein kinase PIX13 (A)	Receptor like protein kinase S.2 [Morus notabilis]	RecName: Full=Receptor like protein kinase S.2; Short=LecRK-S.2; EC=2.7.11.1;
Malba02G003024	0.172	-2.542	0.00135379	0.00453711	down	K04733 interleukin-1 receptor-associated kinase 4 [EC:2.7.11.1] | (RefSeq) L-type lectin-domain containing receptor kinase IV.2-like (A)	Receptor like protein kinase S.2 [Morus notabilis]	RecName: Full=Receptor like protein kinase S.2; Short=LecRK-S.2; EC=2.7.11.1;
Malba02G003026	4.25	2.087	0.0159566	0.0378821	up	--	hypothetical protein L484_023863 [Morus notabilis]	--
Malba02G003030	8.168	3.03	0.00292392	0.00882921	up	--	hypothetical protein L484_023863 [Morus notabilis]	--
Malba02G003032	0.491	-1.026	0.000470997	0.00180467	down	K06689 ubiquitin-conjugating enzyme E2 D [EC:2.3.2.23] | (RefSeq) ubiquitin-conjugating enzyme E2-17 kDa isoform X2 (A)	Ubiquitin-conjugating enzyme E2 11 [Morus notabilis]	RecName: Full=Ubiquitin-conjugating enzyme E2 5B; EC=2.3.2.23; AltName: Full=E2 ubiquitin-conjugating enzyme 5B; AltName: Full=Ubiquitin carrier protein 5b; Short=OsUBC5b; AltName: Full=Ubiquitin-protein ligase 5B;
Malba02G003041	0.191	-2.385	0.000112099	0.000516987	down	K15613 homeobox protein Meis1 | (RefSeq) homeotic protein knotted-1-like (A)	Homeobox protein knotted-1-like 6 [Morus notabilis]	RecName: Full=Homeotic protein knotted-1; Short=TKN1;
Malba02G003042	2.725	1.446	6.7112e-07	5.4683e-06	up	K13186 RNA-binding protein 3 | (RefSeq) glycine-rich RNA-binding protein 2, mitochondrial-like (A)	Glycine-rich RNA-binding protein 2 [Morus notabilis]	RecName: Full=Glycine-rich RNA-binding protein 2, mitochondrial; Short=AtGR-RBP2; AltName: Full=AtRBG2; AltName: Full=Glycine-rich protein 2; Short=AtGRP2; AltName: Full=Mitochondrial RNA-binding protein 1a; Short=At-mRBP1a; Flags: Precursor;
Malba02G003053	0.491	-1.026	6.237e-05	0.000308954	down	--	--	--
Malba02G003058	0.297	-1.753	4.35859e-15	1.63317e-13	down	K03686 molecular chaperone DnaJ | (RefSeq) CDJ1; chloroplast DnaJ-like protein (A)	Chaperone protein dnaJ 20 [Morus notabilis]	RecName: Full=Chaperone protein dnaJ 20, chloroplastic; Short=AtDjC20; Short=AtJ20; Flags: Precursor;
Malba02G003062	3.964	1.987	7.08373e-11	1.29971e-09	up	--	hypothetical protein L484_011087 [Morus notabilis]	RecName: Full=Transcription factor TCP12; AltName: Full=Protein BRANCHED 2;
Malba02G003075	0.38	-1.396	1.72325e-09	2.47362e-08	down	K09840 9-cis-epoxycarotenoid dioxygenase [EC:1.13.11.51] | (RefSeq) LOW QUALITY PROTEIN: probable carotenoid cleavage dioxygenase 4, chloroplastic (A)	hypothetical protein L484_023189 [Morus notabilis]	RecName: Full=Probable carotenoid cleavage dioxygenase 4, chloroplastic; Short=AtCCD4; EC=1.14.99.-; AltName: Full=AtNCED4; Flags: Precursor;
Malba02G003078	0.372	-1.426	9.43705e-12	2.077e-10	down	K09840 9-cis-epoxycarotenoid dioxygenase [EC:1.13.11.51] | (RefSeq) probable carotenoid cleavage dioxygenase 4, chloroplastic (A)	hypothetical protein L484_023189 [Morus notabilis]	RecName: Full=Probable carotenoid cleavage dioxygenase 4, chloroplastic; Short=AtCCD4; EC=1.14.99.-; AltName: Full=AtNCED4; Flags: Precursor;
Malba02G003085	0.008	-7.035	1.15216e-07	1.13426e-06	down	K06676 condensin complex subunit 2 | (RefSeq) condensin complex subunit 2 (A)	hypothetical protein L484_011914 [Morus notabilis]	--
Malba02G003087	4.267	2.093	5.78884e-14	1.84656e-12	up	K01251 adenosylhomocysteinase [EC:3.3.1.1] | (RefSeq) adenosylhomocysteinase (A)	hypothetical protein L484_026840 [Morus notabilis]	RecName: Full=Adenosylhomocysteinase; Short=AdoHcyase; EC=3.3.1.1; AltName: Full=S-adenosyl-L-homocysteine hydrolase;
Malba02G003090	3.084	1.625	1.39878e-05	8.16841e-05	up	K20777 exonuclease 3'-5' domain-containing protein 2 [EC:3.1.11.1] | (RefSeq) Werner Syndrome-like exonuclease (A)	Werner Syndrome-like exonuclease [Morus notabilis]	RecName: Full=Werner Syndrome-like exonuclease; EC=3.1.-.-;
Malba02G003106	2.707	1.437	4.36421e-08	4.75436e-07	up	K04077 chaperonin GroEL | (RefSeq) chaperonin CPN60-2, mitochondrial (A)	Chaperonin CPN60-2 [Morus notabilis]	RecName: Full=Chaperonin CPN60-2, mitochondrial; AltName: Full=HSP60-2; Flags: Precursor;
Malba02G003121	5.237	2.389	4.5926e-07	3.91172e-06	up	K01728 pectate lyase [EC:4.2.2.2] | (RefSeq) probable pectate lyase 1 (A)	hypothetical protein PRUPE_1G060900 [Prunus persica]	RecName: Full=Probable pectate lyase 15; EC=4.2.2.2; AltName: Full=Pectate lyase A11; Flags: Precursor;
Malba02G003131	2.129	1.09	0.015628	0.0372243	up	K02469 DNA gyrase subunit A [EC:5.99.1.3] | (RefSeq) DNA gyrase subunit A, chloroplastic/mitochondrial-like (A)	hypothetical protein L484_008279 [Morus notabilis]	--
Malba02G003132	2.914	1.543	0.0118598	0.0295088	up	--	uncharacterized protein LOC110867563 [Helianthus annuus]	--
Malba02G003139	2.191	1.132	0.000542848	0.00204269	up	K17422 large subunit ribosomal protein L41 | (RefSeq) LRR receptor-like kinase family protein (A)	Receptor-like protein kinase 2 [Morus notabilis]	RecName: Full=Receptor-like protein kinase 2; EC=2.7.11.1; Flags: Precursor;
Malba02G003140	5.114	2.354	7.17181e-05	0.000348799	up	K01728 pectate lyase [EC:4.2.2.2] | (RefSeq) probable pectate lyase 8 (A)	hypothetical protein L484_004616 [Morus notabilis]	RecName: Full=Probable pectate lyase 15; EC=4.2.2.2; AltName: Full=Pectate lyase A11; Flags: Precursor;
Malba02G003147	5.554	2.474	0.0082193	0.0215639	up	K17710 pentatricopeptide repeat domain-containing protein 1 | (RefSeq) hypothetical protein (A)	hypothetical protein L484_014171 [Morus notabilis]	RecName: Full=Pentatricopeptide repeat-containing protein At4g04370;
Malba02G003150	3.988	1.996	4.39229e-06	2.89781e-05	up	K11247 endophilin-A | (RefSeq) hypothetical protein (A)	Rho guanine nucleotide exchange factor 6 [Morus notabilis]	RecName: Full=SH3 domain-containing protein 2 {ECO:0000312|EMBL:AAL32439.1};
Malba02G003154	0.486	-1.04	3.09618e-05	0.000166418	down	K07513 acetyl-CoA acyltransferase 1 [EC:2.3.1.16] | (RefSeq) 3-ketoacyl-CoA thiolase 2, peroxisomal (A)	3-ketoacyl-CoA thiolase 2 [Morus notabilis]	RecName: Full=3-ketoacyl-CoA thiolase 2, peroxisomal; EC=2.3.1.16; AltName: Full=Acetyl-CoA acyltransferase 2; AltName: Full=Beta-ketothiolase 2; AltName: Full=Peroxisomal 3-oxoacyl-CoA thiolase 2; AltName: Full=Peroxisome defective protein 1; Flags: Precursor;
Malba02G003160	2.592	1.374	1.26998e-18	7.7964e-17	up	K01687 dihydroxy-acid dehydratase [EC:4.2.1.9] | (RefSeq) dihydroxy-acid dehydratase, chloroplastic-like (A)	Dihydroxy-acid dehydratase [Morus notabilis]	RecName: Full=Dihydroxy-acid dehydratase, chloroplastic {ECO:0000255|HAMAP-Rule:MF_00012}; Short=AtDHAD {ECO:0000305}; Short=DAD {ECO:0000255|HAMAP-Rule:MF_00012}; EC=4.2.1.9 {ECO:0000255|HAMAP-Rule:MF_00012}; Flags: Precursor;
Malba02G003163	3.927	1.974	0.00020055	0.000858394	up	--	hypothetical protein L484_019936 [Morus notabilis]	--
Malba02G003178	4.012	2.004	0.0157944	0.0375428	up	--	hypothetical protein L484_011356 [Morus notabilis]	--
Malba02G003181	0.439	-1.186	1.26971e-06	9.57774e-06	down	K01177 beta-amylase [EC:3.2.1.2] | (RefSeq) beta-amylase 1, chloroplastic-like (A)	Beta-amylase 1 [Morus notabilis]	RecName: Full=Beta-amylase 1, chloroplastic; EC=3.2.1.2; AltName: Full=1,4-alpha-D-glucan maltohydrolase; AltName: Full=Beta-amylase 7; AltName: Full=Thioredoxin-regulated beta-amylase; Short=TR-BAMY; Flags: Precursor;
Malba02G003189	0.47	-1.089	0.0164347	0.0388753	down	--	Histone-lysine N-methyltransferase [Morus notabilis]	RecName: Full=Histone-lysine N-methyltransferase ATXR6; EC=2.1.1.43; AltName: Full=Protein SET DOMAIN GROUP 34; AltName: Full=Trithorax-related protein 6; Short=TRX-related protein 6;
Malba02G003190	2.385	1.254	0.000463925	0.00178317	up	K22794 flavonol-3-O-glucoside/galactoside glucosyltransferase [EC:2.4.1.239 2.4.1.-] | (RefSeq) anthocyanidin 3-O-glucoside 2''-O-glucosyltransferase-like (A)	UDP-glucuronosyl/UDP-glucosyltransferase [Parasponia andersonii]	RecName: Full=Anthocyanidin 3-O-glucoside 2''-O-glucosyltransferase; EC=2.4.1.297; AltName: Full=3-O-glucoside-2''-O-glucosyltransferase; Short=Ip3GGT; AltName: Full=Protein dusky; Short=Dy;
Malba02G003234	6.182	2.628	3.69695e-06	2.49126e-05	up	K00430 peroxidase [EC:1.11.1.7] | (RefSeq) probable peroxidase 61 (A)	putative peroxidase 61 [Morus notabilis]	RecName: Full=Probable peroxidase 26; Short=Atperox P26; EC=1.11.1.7; AltName: Full=ATP50; Flags: Precursor;
Malba02G003237	0.164	-2.61	1.66251e-17	8.89194e-16	down	--	hypothetical protein L484_001595 [Morus notabilis]	--
Malba02G003247	0.474	-1.076	5.27908e-12	1.20932e-10	down	--	hypothetical protein L484_016153 [Morus notabilis]	--
Malba02G003253	4.909	2.295	1.02875e-11	2.23893e-10	up	K03320 ammonium transporter, Amt family | (RefSeq) ammonium transporter 3 member 1 (A)	Ammonium transporter 3 member 1 [Morus notabilis]	RecName: Full=Ammonium transporter 3 member 1; Short=OsAMT3;1;
Malba02G003264	2.092	1.065	5.20127e-05	0.000263875	up	K22262 WD repeat and FYVE domain-containing protein 3 | (RefSeq) protein SPIRRIG (A)	hypothetical protein L484_016122 [Morus notabilis]	RecName: Full=Pentatricopeptide repeat-containing protein At1g15510, chloroplastic; AltName: Full=Protein EARLY CHLOROPLAST BIOGENESIS 2 {ECO:0000303|PubMed:19500301}; Short=AtECB2 {ECO:0000303|PubMed:19500301}; AltName: Full=Protein VANILLA CREAM 1 {ECO:0000303|PubMed:20143129}; Flags: Precursor;
Malba02G003266	3.194	1.675	1.41539e-08	1.70774e-07	up	K04079 molecular chaperone HtpG | (RefSeq) hypothetical protein (A)	F-box/kelch-repeat protein [Morus notabilis]	RecName: Full=F-box/kelch-repeat protein At3g06240;
Malba02G003275	2.133	1.093	1.0492e-05	6.30811e-05	up	K02969 small subunit ribosomal protein S20e | (RefSeq) 40S ribosomal protein S20-2 isoform X1 (A)	hypothetical protein B456_006G064700 [Gossypium raimondii]	RecName: Full=40S ribosomal protein S20;
Malba02G003281	6.883	2.783	1.81596e-70	2.2157e-67	up	K20792 N-alpha-acetyltransferase 15/16, NatA auxiliary subunit | (RefSeq) N-terminal acetyltransferase A complex auxiliary subunit NAA15-like isoform X1 (A)	N-alpha-acetyltransferase 15, NatA auxiliary subunit [Morus notabilis]	RecName: Full=N-terminal acetyltransferase A complex auxiliary subunit NAA15 {ECO:0000303|PubMed:25966763}; Short=AtNAA15 {ECO:0000303|PubMed:25966763}; AltName: Full=Protein OMISHA {ECO:0000303|PubMed:17915010};
Malba02G003282	5.558	2.475	9.58412e-13	2.5148e-11	up	K12829 splicing factor 3B subunit 2 | (RefSeq) splicing factor 3B subunit 2-like (A)	uncharacterized protein A4U43_C10F7530 [Asparagus officinalis]	--
Malba02G003283	6.09	2.606	1.07874e-06	8.3271e-06	up	K20792 N-alpha-acetyltransferase 15/16, NatA auxiliary subunit | (RefSeq) N-terminal acetyltransferase A complex auxiliary subunit NAA15-like (A)	hypothetical protein L484_000808 [Morus notabilis]	RecName: Full=Tobamovirus multiplication protein 3; Short=NtTOM3;
Malba02G003285	2.937	1.555	0.00074861	0.00269787	up	K19589 release factor glutamine methyltransferase [EC:2.1.1.297] | (RefSeq) SLOW growth protein (A)	hypothetical protein L484_003611 [Morus notabilis]	RecName: Full=Pentatricopeptide repeat-containing protein At5g56310;
Malba02G003288	6.877	2.782	0.0108414	0.0273092	up	K13155 U11/U12 small nuclear ribonucleoprotein 35 kDa protein | (RefSeq) U11/U12 small nuclear ribonucleoprotein 35 kDa protein-like (A)	U11/U12 small nuclear ribonucleoprotein 35 kDa protein [Morus notabilis]	--
Malba02G003290	3.827	1.936	0.000188432	0.000812585	up	K14484 auxin-responsive protein IAA | (RefSeq) auxin-responsive protein IAA13 (A)	Auxin-responsive protein IAA13 [Morus notabilis]	RecName: Full=Auxin-responsive protein IAA11; AltName: Full=Indoleacetic acid-induced protein 11;
Malba02G003291	0.437	-1.193	1.93323e-05	0.000109266	down	--	--	--
Malba02G003294	2.39	1.257	6.71871e-07	5.47195e-06	up	K17265 Ras GTPase-activating protein-binding protein 1 [EC:3.6.4.12 3.6.4.13] | (RefSeq) ras GTPase-activating protein-binding protein 1 (A)	Putative G3BP-like protein [Morus notabilis]	--
Malba02G003299	3.985	1.995	0.00182116	0.0058658	up	K15271 ATP-dependent DNA helicase HFM1/MER3 [EC:3.6.4.12] | (RefSeq) DExH-box ATP-dependent RNA helicase DExH17 (A)	hypothetical protein L484_004167 [Morus notabilis]	RecName: Full=Pentatricopeptide repeat-containing protein At4g02750;
Malba02G003301	3.412	1.771	0.000270936	0.00111563	up	K02331 DNA polymerase phi [EC:2.7.7.7] | (RefSeq) DNA polymerase V (A)	DNA polymerase V [Morus notabilis]	--
Malba02G003303	3.093	1.629	0.000278356	0.00114209	up	K17769 mitochondrial import receptor subunit TOM22 | (RefSeq) mitochondrial import receptor subunit TOM9-2 (A)	hypothetical protein L484_004160 [Morus notabilis]	RecName: Full=Mitochondrial import receptor subunit TOM9-2; AltName: Full=Mitochondrial import receptor subunit TOM22 homolog 2; AltName: Full=Translocase of outer membrane 22 kDa subunit homolog 2; AltName: Full=Translocase of outer membrane 9 kDa subunit TOM9-2;
Malba02G003304	2.375	1.248	0.000791788	0.00283615	up	K06180 23S rRNA pseudouridine1911/1915/1917 synthase [EC:5.4.99.23] | (RefSeq) pentatricopeptide repeat-containing protein At1g20230 isoform X1 (A)	hypothetical protein L484_004159 [Morus notabilis]	RecName: Full=Pentatricopeptide repeat-containing protein At4g33170;
Malba02G003305	2.677	1.421	9.84475e-08	9.86877e-07	up	K04733 interleukin-1 receptor-associated kinase 4 [EC:2.7.11.1] | (RefSeq) cysteine-rich receptor-like protein kinase 25 (A)	Gnk2-like domain containing protein [Trema orientalis]	RecName: Full=Cysteine-rich repeat secretory protein 3; AltName: Full=Plasmodesmata-located protein 2; Short=PDLP2; Flags: Precursor;
Malba02G003306	2.901	1.537	0.000826658	0.00294543	up	--	hypothetical protein TorRG33x02_000270 [Trema orientalis]	--
Malba02G003313	2.326	1.218	0.000229516	0.000964611	up	K02894 large subunit ribosomal protein L23e | (RefSeq) 60S ribosomal protein L23 (A)	uncharacterized protein LOC100306699 [Glycine max]	RecName: Full=60S ribosomal protein L23; AltName: Full=Protein EMBRYO DEFECTIVE 2171;
Malba02G003324	4.216	2.076	0.0165011	0.0390087	up	K05758 actin related protein 2/3 complex, subunit 2 | (RefSeq) actin-related protein 2/3 complex subunit 2B (A)	Actin-related protein 2/3 complex subunit [Trema orientalis]	RecName: Full=Actin-related protein 2/3 complex subunit 2B; AltName: Full=Actin-related protein C2B; AltName: Full=Arp2/3 complex 34 kDa subunit; Short=p34-ARC;
Malba02G003326	4.354	2.122	0.00350575	0.0103461	up	--	hypothetical protein L484_003721 [Morus notabilis]	--
Malba02G003344	3.508	1.811	0.00103043	0.00357239	up	K00521 ferric-chelate reductase [EC:1.16.1.7] | (RefSeq) ferric reduction oxidase 7, chloroplastic-like (A)	Ferric reduction oxidase 7 [Morus notabilis]	RecName: Full=Ferric reduction oxidase 6; Short=AtFRO6; EC=1.16.1.7; AltName: Full=Ferric-chelate reductase 6;
Malba02G003345	0.005	-7.642	3.96953e-53	2.34828e-50	down	K19720 collagen, type III, alpha | (RefSeq) predicted protein (A)	Salt tolerance-like protein [Morus notabilis]	RecName: Full=B-box zinc finger protein 25 {ECO:0000303|PubMed:19920209}; AltName: Full=Protein SALT TOLERANCE HOMOLOG 1; AltName: Full=Salt tolerance-like protein;
Malba02G003347	0.111	-3.174	6.56437e-63	6.10236e-60	down	K20362 protein transport protein YIF1 | (RefSeq) protein YIF1B-like (A)	hypothetical protein L484_003614 [Morus notabilis]	--
Malba02G003348	0.009	-6.785	2.38421e-28	3.97817e-26	down	K02987 small subunit ribosomal protein S4e | (RefSeq) 40S ribosomal protein S4-C (A)	hypothetical protein L484_003615 [Morus notabilis]	--
Malba02G003362	4.367	2.126	5.21751e-16	2.23369e-14	up	K12605 CCR4-NOT transcription complex subunit 2 | (RefSeq) probable NOT transcription complex subunit VIP2 isoform X1 (A)	hypothetical protein L484_000355 [Morus notabilis]	RecName: Full=Probable NOT transcription complex subunit VIP2; AltName: Full=Protein VIRE2 INTERACTING PROTEIN2; Short=NbVIP2; Flags: Fragment;
Malba02G003363	3.291	1.718	0.0131961	0.0323971	up	K22038 volume-regulated anion channel | (RefSeq) TMV resistance protein N-like (A)	TMV resistance protein N [Morus notabilis]	RecName: Full=Disease resistance-like protein DSC1 {ECO:0000305}; AltName: Full=Protein DOMINANT SUPPRESSOR OF CAMTA3 NUMBER 1 {ECO:0000303|PubMed:28407487};
Malba02G003371	2.107	1.075	9.47872e-05	0.000446857	up	--	hypothetical protein L484_024734 [Morus notabilis]	RecName: Full=Tetrapyrrole-binding protein, chloroplastic; AltName: Full=Genomes uncoupled 4; Flags: Precursor;
Malba02G003377	2.31	1.208	1.23748e-08	1.50988e-07	up	--	Tetratricopeptide repeat protein 27-like protein [Morus notabilis]	--
Malba02G003391	0.332	-1.589	8.03701e-15	2.88416e-13	down	--	--	--
Malba02G003394	0.494	-1.017	3.13438e-05	0.000167964	down	K13130 gem associated protein 2 | (RefSeq) uncharacterized protein LOC107422117 (A)	hypothetical protein L484_024700 [Morus notabilis]	--
Malba02G003403	0.387	-1.371	4.10883e-06	2.73483e-05	down	K00432 glutathione peroxidase [EC:1.11.1.9] | (RefSeq) probable glutathione peroxidase 2 (A)	peroxidase 5 [Betula platyphylla]	RecName: Full=Probable phospholipid hydroperoxide glutathione peroxidase; Short=PHGPx; EC=1.11.1.12; AltName: Full=Glutathione peroxidase 2;
Malba02G003405	0.095	-3.397	1.07212e-19	7.55596e-18	down	--	hypothetical protein L484_024689 [Morus notabilis]	--
Malba02G003409	6.964	2.8	3.47112e-09	4.67978e-08	up	K19613 leucine-rich repeat protein SHOC2 | (RefSeq) TMV resistance protein N-like (A)	hypothetical protein L484_005200 [Morus notabilis]	RecName: Full=Putative disease resistance protein At4g11170;
Malba02G003421	16.32	4.029	0.00421697	0.0121243	up	--	Tetratricopeptide repeat protein 27-like protein [Morus notabilis]	--
Malba02G003426	2.342	1.228	0.00369108	0.0108084	up	K02729 20S proteasome subunit alpha 5 [EC:3.4.25.1] | (RefSeq) proteasome subunit alpha type-5-like (A)	PREDICTED: proteasome subunit alpha type-5-like [Gossypium raimondii]	RecName: Full=Proteasome subunit alpha type-5; EC=3.4.25.1; AltName: Full=20S proteasome alpha subunit E; AltName: Full=20S proteasome subunit alpha-5;
Malba02G003427	2.088	1.062	4.92284e-05	0.00025112	up	--	hypothetical protein L484_024734 [Morus notabilis]	RecName: Full=Tetrapyrrole-binding protein, chloroplastic; AltName: Full=Genomes uncoupled 4; Flags: Precursor;
Malba02G003429	2.324	1.217	1.23058e-06	9.31861e-06	up	K04730 interleukin-1 receptor-associated kinase 1 [EC:2.7.11.1] | (RefSeq) serine/threonine-protein kinase-like protein ACR4 (A)	Serine/threonine-protein kinase-like protein [Morus notabilis]	RecName: Full=Serine/threonine-protein kinase-like protein ACR4; EC=2.7.11.1; AltName: Full=Protein CRINKLY 4; Short=AtCR4; Flags: Precursor;
Malba02G003430	3.435	1.78	1.4635e-09	2.13054e-08	up	K19613 leucine-rich repeat protein SHOC2 | (RefSeq) hypothetical protein (A)	TMV resistance protein N [Morus notabilis]	RecName: Full=Putative disease resistance protein At4g11170;
Malba02G003436	3.097	1.631	1.12634e-09	1.6734e-08	up	K13448 calcium-binding protein CML | (RefSeq) calmodulin-like protein 3 (A)	Calmodulin-like protein 5 [Morus notabilis]	RecName: Full=Calmodulin-like protein 5; AltName: Full=Protein MULTICOPY SUPPRESSORS OF SNF4 DEFICIENCY IN YEAST 3;
Malba02G003439	0.011	-6.53	1.98851e-65	2.04314e-62	down	K17604 zinc finger SWIM domain-containing protein 3 | (RefSeq) protein FAR1-RELATED SEQUENCE 5-like (A)	hypothetical protein L484_024756 [Morus notabilis]	RecName: Full=Protein FAR1-RELATED SEQUENCE 5;
Malba02G003440	0.031	-4.992	8.18064e-26	1.14073e-23	down	K01148 poly(A)-specific ribonuclease [EC:3.1.13.4] | (RefSeq) uncharacterized CRM domain-containing protein At3g25440, chloroplastic (A)	putative CRM domain-containing protein [Morus notabilis]	RecName: Full=Uncharacterized CRM domain-containing protein At3g25440, chloroplastic; Flags: Precursor;
Malba02G003442	2.253	1.172	1.48985e-13	4.46088e-12	up	K02987 small subunit ribosomal protein S4e | (RefSeq) 40S ribosomal protein S4 (A)	hypothetical protein L484_003615 [Morus notabilis]	--
Malba02G003447	3.933	1.976	2.88167e-17	1.4922e-15	up	K06180 23S rRNA pseudouridine1911/1915/1917 synthase [EC:5.4.99.23] | (RefSeq) pentatricopeptide repeat-containing protein At1g20230 isoform X1 (A)	hypothetical protein L484_024678 [Morus notabilis]	RecName: Full=Pentatricopeptide repeat-containing protein At1g20230;
Malba02G003450	0.096	-3.384	1.61168e-20	1.25351e-18	down	--	hypothetical protein L484_024689 [Morus notabilis]	--
Malba02G003452	2.523	1.335	6.38513e-06	4.04738e-05	up	K21804 protein N-lysine methyltransferase METTL21A [EC:2.1.1.-] | (RefSeq) protein N-lysine methyltransferase METTL21A (A)	hypothetical protein L484_024670 [Morus notabilis]	--
Malba02G003455	2.172	1.119	5.98727e-05	0.000298172	up	K00297 methylenetetrahydrofolate reductase (NADPH) [EC:1.5.1.20] | (RefSeq) methylenetetrahydrofolate reductase 2-like (A)	PREDICTED: methylenetetrahydrofolate reductase 2-like [Juglans regia]	RecName: Full=Probable methylenetetrahydrofolate reductase; EC=1.5.1.20;
Malba02G003463	4.542	2.183	1.52209e-07	1.44384e-06	up	K13800 UMP-CMP kinase [EC:2.7.4.14] | (RefSeq) UMP-CMP kinase 3 (A)	uncharacterized LOC100272426 [Zea mays]	RecName: Full=UMP-CMP kinase 3 {ECO:0000255|HAMAP-Rule:MF_03172}; EC=2.7.4.14 {ECO:0000255|HAMAP-Rule:MF_03172}; AltName: Full=Deoxycytidylate kinase 3 {ECO:0000255|HAMAP-Rule:MF_03172}; Short=CK 3 {ECO:0000255|HAMAP-Rule:MF_03172}; Short=dCMP kinase 3 {ECO:0000255|HAMAP-Rule:MF_03172}; AltName: Full=UMP/CMP kinase a; AltName: Full=UMP/CMP kinase b; AltName: Full=Uridine monophosphate/cytidine mo…
Malba02G003468	2.243	1.166	0.0116089	0.0289732	up	K15082 DNA repair protein RAD7 | (RefSeq) uncharacterized LOC101312489 (A)	hypothetical protein L484_026998 [Morus notabilis]	--
Malba02G003469	0.347	-1.528	3.8197e-08	4.21289e-07	down	K19613 leucine-rich repeat protein SHOC2 | (RefSeq) putative disease resistance protein RGA3 isoform X1 (A)	PREDICTED: putative disease resistance protein RGA1 [Ziziphus jujuba]	RecName: Full=Disease resistance protein RGA2; AltName: Full=Blight resistance protein RPI; AltName: Full=RGA2-blb;
Malba02G003478	0.039	-4.672	9.81797e-71	1.36905e-67	down	K13800 UMP-CMP kinase [EC:2.7.4.14] | (RefSeq) UMP-CMP kinase 3-like (A)	UMP/CMP kinase [Morus notabilis]	RecName: Full=UMP-CMP kinase 3 {ECO:0000255|HAMAP-Rule:MF_03172}; EC=2.7.4.14 {ECO:0000255|HAMAP-Rule:MF_03172}; AltName: Full=Deoxycytidylate kinase {ECO:0000255|HAMAP-Rule:MF_03172}; Short=CK {ECO:0000255|HAMAP-Rule:MF_03172}; Short=dCMP kinase {ECO:0000255|HAMAP-Rule:MF_03172}; AltName: Full=Uridine monophosphate/cytidine monophosphate kinase {ECO:0000255|HAMAP-Rule:MF_03172}; Short=UMP/CMP ki…
Malba02G003481	5.516	2.464	2.04248e-11	4.17085e-10	up	K13800 UMP-CMP kinase [EC:2.7.4.14] | (RefSeq) uncharacterized LOC100500111 (A)	UMP/CMP kinase [Morus notabilis]	RecName: Full=UMP-CMP kinase 3 {ECO:0000255|HAMAP-Rule:MF_03172}; EC=2.7.4.14 {ECO:0000255|HAMAP-Rule:MF_03172}; AltName: Full=Deoxycytidylate kinase {ECO:0000255|HAMAP-Rule:MF_03172}; Short=CK {ECO:0000255|HAMAP-Rule:MF_03172}; Short=dCMP kinase {ECO:0000255|HAMAP-Rule:MF_03172}; AltName: Full=Uridine monophosphate/cytidine monophosphate kinase {ECO:0000255|HAMAP-Rule:MF_03172}; Short=UMP/CMP ki…
Malba03G003491	15.975	3.998	0.00412989	0.0119072	up	--	hypothetical protein AMTR_s00062p00131160 [Amborella trichopoda]	--
Malba03G003555	0.349	-1.517	3.49019e-10	5.69694e-09	down	K13993 HSP20 family protein | (RefSeq) 18.1 kDa class I heat shock protein-like (A)	hypothetical protein L484_014720 [Morus notabilis]	RecName: Full=17.7 kDa class I heat shock protein; AltName: Full=17.7 kDa heat shock protein; Short=OsHsp17.7;
Malba03G003563	3.021	1.595	3.51929e-15	1.3332e-13	up	K05349 beta-glucosidase [EC:3.2.1.21] | (RefSeq) uncharacterized LOC103708257 (A)	PREDICTED: uncharacterized protein LOC103708257 [Phoenix dactylifera]	RecName: Full=Beta-xylosidase/alpha-L-arabinofuranosidase 2 {ECO:0000303|PubMed:17615411, ECO:0000312|EMBL:ABQ45228.1}; AltName: Full=Xylan 1,4-beta-xylosidase/Alpha-L-arabinofuranosidase 2; Short=MsXyl2 {ECO:0000303|PubMed:17615411}; Includes: RecName: Full=Beta-xylosidase; EC=3.2.1.37; AltName: Full=1,4-beta-D-xylan xylohydrolase {ECO:0000250|UniProtKB:P48792}; AltName: Full=Xylan 1,4-beta-xylo…
Malba03G003568	0.232	-2.108	1.06701e-08	1.32338e-07	down	K02366 glucuronyl/N-acetylglucosaminyl transferase EXT1 [EC:2.4.1.224 2.4.1.225] | (RefSeq) probable glycosyltransferase At5g03795 (A)	putative glycosyltransferase [Morus notabilis]	RecName: Full=Probable glycosyltransferase At5g03795; EC=2.4.-.-;
Malba03G003572	3.034	1.601	2.21797e-05	0.000123248	up	K11128 H/ACA ribonucleoprotein complex subunit 1 | (RefSeq) putative H/ACA ribonucleoprotein complex subunit 1-like protein 1 (A)	Putative H/ACA ribonucleoprotein complex subunit 1-like protein 1 [Morus notabilis]	RecName: Full=Putative H/ACA ribonucleoprotein complex subunit 1-like protein 1;
Malba03G003573	0.267	-1.904	9.47393e-16	3.9435e-14	down	K00261 glutamate dehydrogenase (NAD(P)+) [EC:1.4.1.3] | (RefSeq) glutamate dehydrogenase 1-like (A)	hypothetical protein LR48_Vigan10g149600 [Vigna angularis]	RecName: Full=Glutamate dehydrogenase; Short=GDH; EC=1.4.1.3; AltName: Full=Legdh1;
Malba03G003580	2.791	1.481	6.16195e-07	5.0714e-06	up	--	hypothetical protein L484_014757 [Morus notabilis]	--
Malba03G003582	79.17	6.307	3.3246e-05	0.000176944	up	--	--	--
Malba03G003583	0.417	-1.263	2.70174e-11	5.37163e-10	down	--	hypothetical protein L484_014758 [Morus notabilis]	--
Malba03G003585	2.073	1.052	0.0124941	0.0308591	up	K06180 23S rRNA pseudouridine1911/1915/1917 synthase [EC:5.4.99.23] | (RefSeq) pentatricopeptide repeat-containing protein At1g20230 isoform X1 (A)	hypothetical protein L484_014760 [Morus notabilis]	RecName: Full=Pentatricopeptide repeat-containing protein At2g37320;
Malba03G003597	3.506	1.81	0.00307088	0.00921454	up	K05681 ATP-binding cassette, subfamily G (WHITE), member 2 | (RefSeq) ABC transporter G family member 9-like (A)	ABC transporter G family member 14 [Morus notabilis]	RecName: Full=ABC transporter G family member 14; Short=ABC transporter ABCG.14; Short=AtABCG14; AltName: Full=White-brown complex homolog protein 14; Short=AtWBC14;
Malba03G003610	2.757	1.463	0.00204864	0.00650195	up	K10712 cysteamine dioxygenase [EC:1.13.11.19] | (RefSeq) plant cysteine oxidase 2-like (A)	2-aminoethanethiol dioxygenase [Morus notabilis]	RecName: Full=Plant cysteine oxidase 1 {ECO:0000303|PubMed:24599061}; EC=1.13.11.20; AltName: Full=Hypoxia-responsive unknown protein 29 {ECO:0000303|PubMed:20097791};
Malba03G003621	0.288	-1.798	4.19953e-10	6.7476e-09	down	K00521 ferric-chelate reductase [EC:1.16.1.7] | (RefSeq) ferric reduction oxidase 7, chloroplastic-like (A)	NAC domain-containing protein 100 [Morus notabilis]	RecName: Full=NAC domain-containing protein 87 {ECO:0000303|PubMed:15029955}; Short=ANAC087 {ECO:0000303|PubMed:15029955};
Malba03G003623	0.288	-1.798	4.08749e-15	1.5375e-13	down	K00521 ferric-chelate reductase [EC:1.16.1.7] | (RefSeq) ferric reduction oxidase 7, chloroplastic-like (A)	NAC domain-containing protein 29 [Morus notabilis]	RecName: Full=NAC transcription factor 47 {ECO:0000305}; AltName: Full=NAC domain-containing protein 47 {ECO:0000305}; Short=ANAC047 {ECO:0000305}; AltName: Full=Protein SPEEDY HYPONASTIC GROWTH {ECO:0000303|PubMed:24363315};
Malba03G003627	5.594	2.484	6.30573e-15	2.30958e-13	up	K08486 syntaxin 1B/2/3 | (RefSeq) syntaxin-related protein KNOLLE (A)	Syntaxin-related protein KNOLLE [Morus notabilis]	RecName: Full=Syntaxin-related protein KNOLLE; AltName: Full=Syntaxin-111; Short=AtSYP111;
Malba03G003644	2.138	1.096	0.00145403	0.00483323	up	K05681 ATP-binding cassette, subfamily G (WHITE), member 2 | (RefSeq) hypothetical protein (A)	ABC transporter G family member 15 [Morus notabilis]	RecName: Full=ABC transporter G family member 15; Short=ABC transporter ABCG.15; Short=AtABCG15; AltName: Full=White-brown complex homolog protein 15; Short=AtWBC15; AltName: Full=White-brown complex homolog protein 22; Short=AtWBC22;
Malba03G003646	2.699	1.433	0.000185983	0.000803977	up	K19613 leucine-rich repeat protein SHOC2 | (RefSeq) putative disease resistance protein RGA3 (A)	hypothetical protein TSUD_332210 [Trifolium subterraneum]	RecName: Full=Putative disease resistance protein RGA4; AltName: Full=RGA4-blb;
Malba03G003647	3.999	2	5.19794e-09	6.84016e-08	up	K19613 leucine-rich repeat protein SHOC2 | (RefSeq) putative disease resistance protein RGA1 (A)	NB-ARC domain, LRR domain containing protein [Parasponia andersonii]	RecName: Full=Disease resistance protein RGA2; AltName: Full=Blight resistance protein RPI; AltName: Full=RGA2-blb;
Malba03G003649	12.891	3.688	1.63717e-21	1.4935e-19	up	K19613 leucine-rich repeat protein SHOC2 | (RefSeq) putative disease resistance protein RGA1 (A)	NB-ARC domain, LRR domain containing protein [Parasponia andersonii]	RecName: Full=Disease resistance protein RGA2; AltName: Full=Blight resistance protein RPI; AltName: Full=RGA2-blb;
Malba03G003650	15.122	3.919	0.00872199	0.0226964	up	--	hypothetical protein L484_003407 [Morus notabilis]	RecName: Full=Protein MIZU-KUSSEI 1;
Malba03G003652	3.802	1.927	1.78288e-19	1.21697e-17	up	K10406 kinesin family member C2/C3 | (RefSeq) kinesin-4 (A)	PREDICTED: kinesin-4 [Fragaria vesca subsp. vesca]	RecName: Full=Kinesin-like protein KIN-14L {ECO:0000305};
Malba03G003653	0.442	-1.177	0.000848975	0.00301614	down	K18134 EGF domain-specific O-GlcNAc transferase [EC:2.4.1.255] | (RefSeq) protein O-linked-mannose beta-1,4-N-acetylglucosaminyltransferase 2 (A)	putative glycosyltransferase AGO61 [Morus notabilis]	--
Malba03G003658	0.383	-1.383	5.98708e-14	1.89432e-12	down	K13495 cis-zeatin O-glucosyltransferase [EC:2.4.1.215] | (RefSeq) zeatin O-glucosyltransferase-like (A)	Zeatin O-glucosyltransferase [Morus notabilis]	RecName: Full=Zeatin O-glucosyltransferase; EC=2.4.1.203; AltName: Full=Trans-zeatin O-beta-D-glucosyltransferase;
Malba03G003662	2.206	1.142	4.30757e-09	5.71668e-08	up	K14309 nuclear pore complex protein Nup93 | (RefSeq) nuclear pore complex protein NUP93A-like (A)	Uncharacterized protein L484_016537 [Morus notabilis]	RecName: Full=Nuclear pore complex protein NUP93A {ECO:0000303|PubMed:21189294}; AltName: Full=Nucleoporin 93A;
Malba03G003668	2.884	1.528	4.12549e-13	1.144e-11	up	--	hypothetical protein L484_016545 [Morus notabilis]	--
Malba03G003675	2.514	1.33	2.9776e-06	2.05475e-05	up	K13495 cis-zeatin O-glucosyltransferase [EC:2.4.1.215] | (RefSeq) zeatin O-glucosyltransferase-like isoform X1 (A)	Zeatin O-glucosyltransferase [Morus notabilis]	RecName: Full=Zeatin O-xylosyltransferase; EC=2.4.2.40; AltName: Full=Zeatin O-beta-D-xylosyltransferase;
Malba03G003676	4.209	2.073	0.000192045	0.000825793	up	K13495 cis-zeatin O-glucosyltransferase [EC:2.4.1.215] | (RefSeq) zeatin O-glucosyltransferase-like isoform X1 (A)	Zeatin O-xylosyltransferase [Morus notabilis]	RecName: Full=Zeatin O-xylosyltransferase; EC=2.4.2.40; AltName: Full=Zeatin O-beta-D-xylosyltransferase;
Malba03G003685	0.017	-5.883	9.27591e-15	3.30446e-13	down	K10523 speckle-type POZ protein | (RefSeq) uncharacterized protein LOC110645119 (A)	Ubiquitin carboxyl-terminal hydrolase 13 [Morus notabilis]	RecName: Full=Ubiquitin carboxyl-terminal hydrolase 12; EC=3.4.19.12; AltName: Full=Deubiquitinating enzyme 12; Short=AtUBP12; AltName: Full=Ubiquitin thioesterase 12; AltName: Full=Ubiquitin-specific-processing protease 12;
Malba03G003687	0.097	-3.359	4.65134e-61	3.63214e-58	down	K19891 glucan endo-1,3-beta-glucosidase 1/2/3 [EC:3.2.1.39] | (RefSeq) glucan endo-1,3-beta-glucosidase 3-like (A)	Glucan endo-1,3-beta-glucosidase, basic isoform [Morus notabilis]	RecName: Full=Glucan endo-1,3-beta-glucosidase, basic isoform; EC=3.2.1.39; AltName: Full=(1->3)-beta-glucan endohydrolase; Short=(1->3)-beta-glucanase; AltName: Full=Beta-1,3-endoglucanase; AltName: Full=PpGns1; Flags: Precursor;
Malba03G003689	0.007	-7.077	1.33987e-06	1.00333e-05	down	K10523 speckle-type POZ protein | (RefSeq) MATH domain and coiled-coil domain-containing protein At3g58200-like (A)	hypothetical protein L484_016578 [Morus notabilis]	RecName: Full=Ubiquitin carboxyl-terminal hydrolase 12; EC=3.4.19.12; AltName: Full=Deubiquitinating enzyme 12; Short=AtUBP12; AltName: Full=Ubiquitin thioesterase 12; AltName: Full=Ubiquitin-specific-processing protease 12;
Malba03G003690	0.158	-2.659	2.60688e-31	5.14056e-29	down	--	putative inactive purple acid phosphatase 16 [Morus notabilis]	RecName: Full=Probable inactive purple acid phosphatase 16; Flags: Precursor;
Malba03G003696	0.417	-1.261	1.46514e-06	1.08424e-05	down	--	hypothetical protein L484_015495 [Morus notabilis]	--
Malba03G003707	0.021	-5.544	2.70417e-10	4.48521e-09	down	--	hypothetical protein L484_015511 [Morus notabilis]	RecName: Full=Probable F-box protein At5g04010; AltName: Full=Non-specific F-box protein;
Malba03G003722	0.422	-1.244	1.65383e-05	9.50945e-05	down	--	hypothetical protein L484_015533 [Morus notabilis]	--
Malba03G003727	3.085	1.625	0.00865173	0.0225379	up	--	--	--
Malba03G003744	0.459	-1.122	0.000338346	0.00135297	down	--	hypothetical protein L484_005822 [Morus notabilis]	RecName: Full=UPF0481 protein At3g47200;
Malba03G003752	8.487	3.085	0.00585386	0.0160866	up	K14175 (3S,6E)-nerolidol synthase [EC:4.2.3.48] | (RefSeq) (3S,6E)-nerolidol synthase 1-like (A)	(3S,6E)-nerolidol synthase 1 [Morus notabilis]	RecName: Full=(3S,6E)-nerolidol synthase 1; Short=FaNES1; EC=4.2.3.48;
Malba03G003757	0.144	-2.794	3.61337e-26	5.14893e-24	down	K08869 aarF domain-containing kinase | (RefSeq) putative aarF domain-containing protein kinase 1 (A)	unnamed protein product, partial [Vitis vinifera]	--
Malba03G003760	21.468	4.424	5.73084e-10	8.98614e-09	up	--	hypothetical protein L484_005228 [Morus notabilis]	--
Malba03G003764	2.404	1.266	0.0100036	0.025485	up	K17710 pentatricopeptide repeat domain-containing protein 1 | (RefSeq) pentatricopeptide repeat-containing protein At1g20230-like (A)	hypothetical protein L484_005223 [Morus notabilis]	RecName: Full=Pentatricopeptide repeat-containing protein At2g35030, mitochondrial; Flags: Precursor;
Malba03G003766	4.476	2.162	2.62059e-07	2.35865e-06	up	K06677 condensin complex subunit 1 | (RefSeq) condensin complex subunit 1 (A)	Condensin complex subunit 1 [Morus notabilis]	--
Malba03G003776	2.551	1.351	1.48788e-06	1.09982e-05	up	K11498 centromeric protein E | (RefSeq) kinesin-like protein KIN-7O (A)	Centromere-associated protein E [Morus notabilis]	RecName: Full=Kinesin-like protein KIN-7O {ECO:0000305};
Malba03G003783	2.915	1.543	0.000660745	0.00241918	up	K17710 pentatricopeptide repeat domain-containing protein 1 | (RefSeq) putative pentatricopeptide repeat-containing protein At2g02150 (A)	hypothetical protein L484_019378 [Morus notabilis]	--
Malba03G003784	6.341	2.665	0.0206811	0.0472649	up	--	50S ribosomal protein L29 [Morus notabilis]	--
Malba03G003788	2.006	1.004	0.000217743	0.000922677	up	K02934 large subunit ribosomal protein L6e | (RefSeq) 60S ribosomal protein L6-like (A)	60S ribosomal protein L6 [Morus notabilis]	RecName: Full=60S ribosomal protein L6-1;
Malba03G003797	0.44	-1.183	1.92185e-05	0.000108718	down	K22804 structural maintenance of chromosomes protein 6 | (RefSeq) structural maintenance of chromosomes protein 6B-like (A)	reverse transcriptase [Corchorus capsularis]	RecName: Full=Uncharacterized mitochondrial protein AtMg00310; AltName: Full=ORF154;
Malba03G003802	2.34	1.226	0.00375271	0.0109639	up	--	hypothetical protein L484_003446 [Morus notabilis]	--
Malba03G003808	2.305	1.205	1.92264e-08	2.25699e-07	up	K02470 DNA gyrase subunit B [EC:5.99.1.3] | (RefSeq) DNA gyrase subunit B, chloroplastic/mitochondrial-like (A)	DNA gyrase subunit B [Morus notabilis]	RecName: Full=DNA gyrase subunit B, chloroplastic/mitochondrial; EC=5.99.1.3; Flags: Precursor;
Malba03G003815	2.465	1.302	9.20888e-07	7.26073e-06	up	K17964 leucine-rich PPR motif-containing protein, mitochondrial | (RefSeq) uncharacterized protein LOC109237110 (A)	hypothetical protein L484_002071 [Morus notabilis]	RecName: Full=Pentatricopeptide repeat-containing protein At1g80270, mitochondrial; Flags: Precursor;
Malba03G003828	3.862	1.949	2.53839e-18	1.51543e-16	up	K00059 3-oxoacyl-[acyl-carrier protein] reductase [EC:1.1.1.100] | (RefSeq) uncharacterized protein LOC112507113 (A)	3-oxoacyl-[acyl-carrier-protein]	RecName: Full=11-beta-hydroxysteroid dehydrogenase-like 4B; EC=1.1.1.-; AltName: Full=17-beta-hydroxysteroid dehydrogenase-like 4B; EC=1.1.1.-; AltName: Full=Hydroxysteroid dehydrogenase 7; Short=AtHSD7;
Malba03G003829	3.475	1.797	9.02601e-05	0.000428203	up	K13947 auxin efflux carrier family | (RefSeq) probable auxin efflux carrier component 1b (A)	putative auxin efflux carrier component 1c [Morus notabilis]	RecName: Full=Probable auxin efflux carrier component 1c {ECO:0000305}; Short=OsPIN1c {ECO:0000303|PubMed:16085936}; AltName: Full=OsPIN1a {ECO:0000303|PubMed:19825657};
Malba03G003837	0.062	-4.02	1.08657e-40	3.42129e-38	down	--	hypothetical protein L484_021185 [Morus notabilis]	--
Malba03G003840	4.202	2.071	0.00454226	0.0129413	up	--	hypothetical protein L484_014677 [Morus notabilis]	--
Malba03G003841	2.2	1.138	2.19926e-06	1.56922e-05	up	K16297 serine carboxypeptidase-like clade II [EC:3.4.16.-] | (RefSeq) serine carboxypeptidase-like 45 (A)	Serine carboxypeptidase-like 45 [Morus notabilis]	RecName: Full=Serine carboxypeptidase-like 45; EC=3.4.16.-; Flags: Precursor;
Malba03G003846	2.4	1.263	7.41219e-06	4.61418e-05	up	K15711 SWI/SNF-related matrix-associated actin-dependent regulator of chromatin subfamily A3 [EC:3.6.4.- 2.3.2.27] | (RefSeq) putative SWI/SNF-related matrix-associated actin-dependent regulator of chromatin subfamily A member 3-like 1 (A)	SMARCA3-like protein 1 [Morus notabilis]	RecName: Full=Putative SWI/SNF-related matrix-associated actin-dependent regulator of chromatin subfamily A member 3-like 1; Short=SMARCA3-like protein 1; EC=3.6.4.-;
Malba03G003853	0.103	-3.273	4.51918e-20	3.3418e-18	down	K00604 methionyl-tRNA formyltransferase [EC:2.1.2.9] | (RefSeq) hypothetical protein (A)	hypothetical protein L484_002652 [Morus notabilis]	--
Malba03G003854	0.483	-1.049	6.97682e-08	7.22938e-07	down	K14491 two-component response regulator ARR-B family | (RefSeq) two-component response regulator ARR2 (A)	Two-component response regulator [Morus notabilis]	RecName: Full=Transcription factor MYBC1 {ECO:0000305};
Malba03G003860	0.248	-2.01	5.22495e-05	0.000264939	down	K20181 vacuolar protein sorting-associated protein 18 | (RefSeq) vacuolar sorting-associated-like protein (A)	putative LRR receptor-like serine/threonine-protein kinase [Morus notabilis]	RecName: Full=Probable LRR receptor-like serine/threonine-protein kinase At3g47570; EC=2.7.11.1; Flags: Precursor;
Malba03G003861	2.597	1.377	0.00368904	0.0108053	up	K07542 phosphatidylinositol glycan, class V [EC:2.4.1.-] | (RefSeq) GPI mannosyltransferase 2 isoform X1 (A)	GPI mannosyltransferase 2 [Morus notabilis]	--
Malba03G003868	0.066	-3.912	0.0155094	0.0369913	down	K04733 interleukin-1 receptor-associated kinase 4 [EC:2.7.11.1] | (RefSeq) G-type lectin S-receptor-like serine/threonine-protein kinase At4g27290 isoform X1 (A)	G-type lectin S-receptor-like serine/threonine-protein kinase [Morus notabilis]	RecName: Full=G-type lectin S-receptor-like serine/threonine-protein kinase At4g27290; EC=2.7.11.1; Flags: Precursor;
Malba03G003870	0.134	-2.895	6.8791e-22	6.55092e-20	down	K20769 fatty acid omega-hydroxylase [EC:1.14.-.-] | (RefSeq) cytochrome P450 94A2-like (A)	Cytochrome P450 94A1 [Morus notabilis]	RecName: Full=Cytochrome P450 94A1; EC=1.14.-.-; AltName: Full=P450-dependent fatty acid omega-hydroxylase;
Malba03G003871	0.019	-5.705	1.48899e-13	4.46088e-12	down	--	Auxin-induced protein 5NG4 [Morus notabilis]	RecName: Full=WAT1-related protein At5g07050;
Malba03G003873	3.358	1.748	5.00987e-05	0.000254894	up	K20665 jasmonoyl-L-amino acid 12-hydroxylase [EC:1.14.14.48] | (RefSeq) cytochrome P450 94B3 (A)	Cytochrome P450 94A1 [Morus notabilis]	RecName: Full=Cytochrome P450 94A1; EC=1.14.-.-; AltName: Full=P450-dependent fatty acid omega-hydroxylase;
Malba03G003875	3.67	1.876	0.000391984	0.00153569	up	K09571 FK506-binding protein 4/5 [EC:5.2.1.8] | (RefSeq) 70 kDa peptidyl-prolyl isomerase-like (A)	Peptidyl-prolyl cis-trans isomerase FKBP65 [Morus notabilis]	RecName: Full=Peptidyl-prolyl cis-trans isomerase FKBP65; Short=PPIase FKBP65; EC=5.2.1.8; AltName: Full=70 kDa peptidyl-prolyl isomerase; AltName: Full=FK506-binding protein 65; Short=AtFKBP65; AltName: Full=Immunophilin FKBP65; AltName: Full=Peptidyl-prolyl isomerase ROF2; AltName: Full=Protein ROTAMASE FKBP 2; AltName: Full=Rotamase;
Malba03G003878	3.812	1.93	1.49104e-43	5.70745e-41	up	K04733 interleukin-1 receptor-associated kinase 4 [EC:2.7.11.1] | (Kazusa) Lj0g3v0130889.3; - (A)	Protein kinase and PP2C-like domain-containing protein [Morus notabilis]	RecName: Full=Protein kinase and PP2C-like domain-containing protein; Includes: RecName: Full=Probable serine/threonine-protein kinase Os01g0541900; EC=2.7.11.1; Includes: RecName: Full=Probable protein phosphatase 2C 4; Short=OsPP2C04; EC=3.1.3.16;
Malba03G003881	32.305	5.014	0.00754472	0.0200665	up	K00512 steroid 17alpha-monooxygenase / 17alpha-hydroxyprogesterone deacetylase [EC:1.14.14.19 1.14.14.32] | (RefSeq) 7-ethoxycoumarin O-deethylase-like (A)	Flavonoid 3'-monooxygenase [Morus notabilis]	RecName: Full=Geraniol 8-hydroxylase; EC=1.14.13.152; AltName: Full=Cytochrome P450 76B10; AltName: Full=Geraniol 10-hydroxylase; Short=SmG10H;
Malba03G003882	99.294	6.634	2.74728e-37	7.24762e-35	up	K20478 golgin subfamily B member 1 | (RefSeq) uncharacterized LOC104889437 (A)	hypothetical protein L484_027877 [Morus notabilis]	RecName: Full=Calmodulin binding protein PICBP {ECO:0000305}; AltName: Full=Pathogen-induced CaM-binding protein {ECO:0000303|PubMed:12825696};
Malba03G003883	58.441	5.869	1.06299e-35	2.69501e-33	up	--	hypothetical protein L484_027878 [Morus notabilis]	--
Malba03G003886	140.683	7.136	3.9679e-14	1.28673e-12	up	K22807 werner syndrome-like exonuclease [EC:3.1.11.-] | (RefSeq) hypothetical protein (A)	Werner Syndrome-like exonuclease [Morus notabilis]	RecName: Full=Werner Syndrome-like exonuclease; EC=3.1.-.-;
Malba03G003890	2.665	1.414	0.000352099	0.00140251	up	K04733 interleukin-1 receptor-associated kinase 4 [EC:2.7.11.1] | (RefSeq) G-type lectin S-receptor-like serine/threonine-protein kinase SD1-1 (A)	S-receptor-like serine/threonine-protein kinase [Trema orientalis]	RecName: Full=G-type lectin S-receptor-like serine/threonine-protein kinase SD1-1; EC=2.7.11.1; AltName: Full=S-domain-1 (SD1) receptor kinase 1; Short=SD1-1; Flags: Precursor;
Malba03G003891	2.948	1.56	0.000466351	0.00179164	up	--	hypothetical protein L484_027859 [Morus notabilis]	--
Malba03G003892	2.958	1.565	2.61363e-09	3.63413e-08	up	K20769 fatty acid omega-hydroxylase [EC:1.14.-.-] | (RefSeq) cytochrome P450 94A2-like (A)	Cytochrome P450 94A1 [Morus notabilis]	RecName: Full=Cytochrome P450 94A1; EC=1.14.-.-; AltName: Full=P450-dependent fatty acid omega-hydroxylase;
Malba03G003894	0.031	-4.989	1.23425e-11	2.63046e-10	down	--	Auxin-induced protein 5NG4 [Morus notabilis]	RecName: Full=WAT1-related protein At5g07050;
Malba03G003902	3.888	1.959	1.63168e-26	2.35953e-24	up	K04733 interleukin-1 receptor-associated kinase 4 [EC:2.7.11.1] | (Kazusa) Lj0g3v0130889.3; - (A)	Protein kinase and PP2C-like domain-containing protein [Morus notabilis]	RecName: Full=Protein kinase and PP2C-like domain-containing protein; Includes: RecName: Full=Probable serine/threonine-protein kinase Os01g0541900; EC=2.7.11.1; Includes: RecName: Full=Probable protein phosphatase 2C 4; Short=OsPP2C04; EC=3.1.3.16;
Malba03G003904	0.419	-1.256	8.5317e-11	1.54218e-09	down	K20777 exonuclease 3'-5' domain-containing protein 2 [EC:3.1.11.1] | (RefSeq) Werner Syndrome-like exonuclease (A)	Werner Syndrome-like exonuclease [Morus notabilis]	RecName: Full=Werner Syndrome-like exonuclease; EC=3.1.-.-;
Malba03G003907	0.391	-1.356	1.82596e-06	1.32072e-05	down	--	hypothetical protein L484_027878 [Morus notabilis]	--
Malba03G003915	0.201	-2.316	1.29907e-09	1.9068e-08	down	K14300 nuclear pore complex protein Nup133 | (RefSeq) nuclear pore complex protein NUP133 (A)	hypothetical protein VITISV_018031 [Vitis vinifera]	--
Malba03G003919	3.55	1.828	0.0187125	0.0433854	up	K10779 transcriptional regulator ATRX [EC:3.6.4.12] | (RefSeq) protein CHROMATIN REMODELING 20 (A)	uncharacterized protein LOC109947251 [Prunus persica]	RecName: Full=Protein CHROMATIN REMODELING 20 {ECO:0000303|PubMed:16547115}; Short=AtCHR20; EC=3.6.4.-; AltName: Full=ATP-dependent helicase ATRX {ECO:0000250|UniProtKB:Q61687}; AltName: Full=Transcriptional regulator ATRX {ECO:0000250|UniProtKB:Q61687}; AltName: Full=X-linked helicase II {ECO:0000250|UniProtKB:Q61687};
Malba03G003923	15.769	3.979	2.00089e-23	2.23208e-21	up	K00705 4-alpha-glucanotransferase [EC:2.4.1.25] | (RefSeq) 4-alpha-glucanotransferase DPE2 (A)	4-alpha-glucanotransferase DPE2 [Morus notabilis]	RecName: Full=4-alpha-glucanotransferase DPE2; EC=2.4.1.25; AltName: Full=Amylomaltase; AltName: Full=Disproportionating enzyme; Short=D-enzyme; AltName: Full=Protein DISPROPORTIONATING ENZYME 2;
Malba03G003934	3.403	1.767	0.00120223	0.00409213	up	K08503 syntaxin of plants SYP5 | (RefSeq) syntaxin-51-like (A)	hypothetical protein L484_027923 [Morus notabilis]	RecName: Full=Syntaxin-52; Short=AtSYP52;
Malba03G003941	0.328	-1.608	1.61404e-11	3.35562e-10	down	K01209 alpha-N-arabinofuranosidase [EC:3.2.1.55] | (RefSeq) alpha-L-arabinofuranosidase 1 (A)	alpha-L-arabinofuranosidase, partial [Prunus salicina]	RecName: Full=Alpha-L-arabinofuranosidase 1; Short=AtASD1; EC=3.2.1.55; AltName: Full=Beta-D-xylosidase; EC=3.2.1.-; Flags: Precursor;
Malba03G003943	0.388	-1.365	0.00019379	0.000832014	down	K15559 regulator of Ty1 transposition protein 103 | (RefSeq) regulation of nuclear pre-mRNA domain-containing protein 1B-like isoform X1 (A)	hypothetical protein L484_027937 [Morus notabilis]	--
Malba03G003945	0.473	-1.081	4.71965e-08	5.09398e-07	down	K02183 calmodulin | (RefSeq) calmodulin-7-like isoform X1 (A)	Calmodulin-7 [Zea mays]	RecName: Full=Calmodulin; Short=CaM;
Malba03G003949	11.068	3.468	2.9499e-09	4.05264e-08	up	K09566 peptidyl-prolyl isomerase G (cyclophilin G) [EC:5.2.1.8] | (RefSeq) uncharacterized protein LOC108227608 (A)	hypothetical protein L484_027926 [Morus notabilis]	RecName: Full=Protein ROOT PRIMORDIUM DEFECTIVE 1;
Malba03G003952	6.144	2.619	0.014707	0.0353627	up	K19034 50S ribosomal protein 5 | (RefSeq) 50S ribosomal protein 5, chloroplastic (A)	hypothetical protein L484_027931 [Morus notabilis]	RecName: Full=50S ribosomal protein 5, chloroplastic; AltName: Full=50S ribosomal protein L18; AltName: Full=CL18; AltName: Full=Plastid-specific 50S ribosomal protein 5; Short=PSRP-5; Flags: Precursor;
Malba03G003953	2.116	1.081	0.00077796	0.0027923	up	K13148 integrator complex subunit 11 [EC:3.1.27.-] | (RefSeq) cleavage and polyadenylation specificity factor subunit 3-II (A)	E3 ubiquitin protein ligase RIE1 [Morus notabilis]	RecName: Full=E3 ubiquitin-protein ligase At1g12760; EC=2.3.2.27; AltName: Full=RING finger protein At1g12760; AltName: Full=RING-type E3 ubiquitin transferase At1g12760 {ECO:0000305};
Malba03G003959	6.732	2.751	0.0122951	0.0304369	up	--	hypothetical protein L484_027942 [Morus notabilis]	--
Malba03G003960	0.271	-1.882	0.00111976	0.00384549	down	K22684 metacaspase-1 [EC:3.4.22.-] | (RefSeq) metacaspase-9 (A)	hypothetical protein L484_027943 [Morus notabilis]	RecName: Full=Metacaspase-9; Short=AtMC9; EC=3.4.22.-; Contains: RecName: Full=Metacaspase-9 subunit p20; Contains: RecName: Full=Metacaspase-9 subunit p10; AltName: Full=Metacaspase 2f; Short=AtMCP2f;
Malba03G003965	2.624	1.392	0.00322495	0.00962212	up	K02183 calmodulin | (RefSeq) uncharacterized hydrolase C22A12.06c (A)	hypothetical protein L484_027968 [Morus notabilis]	--
Malba03G003970	0.394	-1.342	0.00415313	0.0119654	down	--	hypothetical protein L484_027962 [Morus notabilis]	--
Malba03G003981	2.121	1.084	4.20111e-05	0.000218938	up	K19219 jumonji domain-containing protein 7 | (RefSeq) jmjC domain-containing protein 7 isoform X1 (A)	JmjC domain-containing protein 7 [Morus notabilis]	--
Malba03G003985	40.574	5.342	0.0056735	0.0156704	up	--	hypothetical protein L484_027947 [Morus notabilis]	--
Malba03G003995	0.136	-2.883	0.00643657	0.0174934	down	K04733 interleukin-1 receptor-associated kinase 4 [EC:2.7.11.1] | (RefSeq) probable L-type lectin-domain containing receptor kinase S.5 (A)	putative L-type lectin-domain containing receptor kinase S.5 [Morus notabilis]	RecName: Full=Probable L-type lectin-domain containing receptor kinase S.5; Short=LecRK-S.5; EC=2.7.11.1; Flags: Precursor;
Malba03G004000	3.065	1.616	1.08162e-07	1.07403e-06	up	K03327 multidrug resistance protein, MATE family | (RefSeq) protein DETOXIFICATION 24-like (A)	Multi antimicrobial extrusion protein [Trema orientalis]	RecName: Full=Protein DETOXIFICATION 24 {ECO:0000303|PubMed:11739388}; Short=AtDTX24 {ECO:0000303|PubMed:11739388}; AltName: Full=Multidrug and toxic compound extrusion protein 24 {ECO:0000305}; Short=MATE protein 24 {ECO:0000305};
Malba03G004023	2.085	1.06	0.00405758	0.0117247	up	--	B3 domain-containing transcription factor VRN1 [Morus notabilis]	RecName: Full=B3 domain-containing protein At4g01580;
Malba03G004051	0.226	-2.145	5.40275e-06	3.49478e-05	down	K14431 transcription factor TGA | (RefSeq) bZIP transcription factor TGA10-like (A)	Transcription factor HBP-1b(c1) [Morus notabilis]	RecName: Full=bZIP transcription factor TGA10 {ECO:0000303|PubMed:12777042}; AltName: Full=Protein TGACG (TGA) motif-binding protein 10 {ECO:0000303|PubMed:12777042};
Malba03G004052	2.001	1.001	8.18435e-05	0.000392837	up	K02934 large subunit ribosomal protein L6e | (RefSeq) 60S ribosomal protein L6-like isoform X1 (A)	60S ribosomal protein L6 [Morus notabilis]	RecName: Full=60S ribosomal protein L6; AltName: Full=YL16-like;
Malba03G004058	2.336	1.224	0.00109941	0.00378598	up	K01188 beta-glucosidase [EC:3.2.1.21] | (RefSeq) beta-glucosidase 12-like (A)	Polygalacturonase inhibitor [Morus notabilis]	RecName: Full=Polygalacturonase inhibitor {ECO:0000250|UniProtKB:P58822}; AltName: Full=Polygalacturonase-inhibiting protein {ECO:0000250|UniProtKB:P58822, ECO:0000312|EMBL:AAM74142.1}; Short=PGIG; Flags: Precursor;
Malba03G004061	0.444	-1.171	4.83892e-06	3.16255e-05	down	K07408 cytochrome P450 family 1 subfamily A polypeptide 1 [EC:1.14.14.1] | (RefSeq) cytochrome P450 93A3-like (A)	Flavonoid 3',5'-hydroxylase [Morus notabilis]	RecName: Full=3,9-dihydroxypterocarpan 6A-monooxygenase; EC=1.14.13.28; AltName: Full=Cytochrome P450 93A1; AltName: Full=Dihydroxypterocarpan 6a-hydroxylase; Short=D6aH;
Malba03G004064	0.36	-1.472	4.79827e-08	5.17238e-07	down	K11584 serine/threonine-protein phosphatase 2A regulatory subunit B' | (RefSeq) hypothetical protein (A)	Serine/threonine exchanger SteT [Morus notabilis]	RecName: Full=Probable polyamine transporter At3g13620;
Malba03G004066	3.382	1.758	4.98559e-05	0.00025379	up	--	hypothetical protein L484_028085 [Morus notabilis]	RecName: Full=Protein POLYCHOME; AltName: Full=Protein UV-B-INSENSITIVE 4;
Malba03G004069	2.46	1.299	1.79006e-06	1.29765e-05	up	K04733 interleukin-1 receptor-associated kinase 4 [EC:2.7.11.1] | (RefSeq) receptor protein kinase-like protein ZAR1 (A)	Tyrosine-protein kinase [Trema orientalis]	RecName: Full=Receptor protein kinase-like protein ZAR1 {ECO:0000303|PubMed:27014878}; EC=2.7.11.1 {ECO:0000305}; AltName: Full=Protein ZYGOTIC ARREST 1 {ECO:0000303|PubMed:27014878}; Flags: Precursor;
Malba03G004080	2.242	1.165	1.37185e-08	1.6624e-07	up	--	hypothetical protein L484_028102 [Morus notabilis]	--
Malba03G004084	4.939	2.304	6.85347e-07	5.56314e-06	up	K00924 kinase [EC:2.7.1.-] | (RefSeq) hypothetical protein (A)	Probably inactive leucine-rich repeat receptor-like protein kinase [Morus notabilis]	RecName: Full=Probably inactive leucine-rich repeat receptor-like protein kinase At5g06940; Flags: Precursor;
Malba03G004090	0.451	-1.15	3.42826e-18	2.00981e-16	down	K03797 carboxyl-terminal processing protease [EC:3.4.21.102] | (RefSeq) carboxyl-terminal-processing peptidase 3, chloroplastic (A)	Carboxyl-terminal-processing protease [Morus notabilis]	RecName: Full=Carboxyl-terminal-processing peptidase 3, chloroplastic; EC=3.4.21.102; AltName: Full=D1 C-terminal processing protease 3; AltName: Full=Photosystem II D1 protein processing peptidase 3; Flags: Precursor;
Malba03G004091	2.341	1.227	0.0192108	0.0444143	up	K23196 zinc finger and BTB domain-containing protein 18 | (RefSeq) zinc finger protein WIP5-like (A)	Protein TRANSPARENT TESTA 1 [Morus notabilis]	RecName: Full=Zinc finger protein WIP2; AltName: Full=Protein NO TRANSMITTING TRACT; AltName: Full=WIP-domain protein 2 {ECO:0000303|PubMed:11782451}; Short=AtWIP2 {ECO:0000303|PubMed:11782451};
Malba03G004096	2.024	1.017	1.85826e-09	2.64989e-08	up	K09285 AP2-like factor, ANT lineage | (RefSeq) AP2-like ethylene-responsive transcription factor At2g41710 isoform X1 (A)	AP2-like ethylene-responsive transcription factor [Morus notabilis]	RecName: Full=AP2-like ethylene-responsive transcription factor At2g41710;
Malba03G004106	5.135	2.36	0.0165084	0.0390167	up	--	hypothetical protein L484_004755 [Morus notabilis]	--
Malba03G004120	2.464	1.301	6.86513e-05	0.000335977	up	K21842 protein EFR3 | (RefSeq) uncharacterized protein LOC107432371 isoform X1 (A)	hypothetical protein L484_004959 [Morus notabilis]	--
Malba03G004124	0.437	-1.196	4.82714e-05	0.000246865	down	K06617 raffinose synthase [EC:2.4.1.82] | (RefSeq) probable galactinol--sucrose galactosyltransferase 2 (A)	hypothetical protein L484_018010 [Morus notabilis]	RecName: Full=Probable galactinol--sucrose galactosyltransferase 2; EC=2.4.1.82; AltName: Full=Protein SEED IMBIBITION 2; AltName: Full=Raffinose synthase 2;
Malba03G004130	0.174	-2.526	4.08386e-09	5.43828e-08	down	--	hypothetical protein L484_001722 [Morus notabilis]	--
Malba03G004133	0.222	-2.173	0.00689334	0.0185847	down	--	Zinc finger AN1 and C2H2 domain-containing stress-associated protein 16 [Morus notabilis]	RecName: Full=Zinc finger AN1 and C2H2 domain-containing stress-associated protein 11; Short=AtSAP11;
Malba03G004141	0.168	-2.575	1.72976e-21	1.57062e-19	down	--	hypothetical protein L484_004964 [Morus notabilis]	RecName: Full=Remorin 4.1 {ECO:0000305}; Short=OsREM4.1 {ECO:0000303|PubMed:17984200}; AltName: Full=Remorin group 4 member 1 {ECO:0000303|PubMed:17984200};
Malba03G004147	4.804	2.264	1.26666e-11	2.69365e-10	up	K00208 enoyl-[acyl-carrier protein] reductase I [EC:1.3.1.9 1.3.1.10] | (RefSeq) enoyl-[acyl-carrier-protein] reductase [NADH] 1, chloroplastic-like (A)	Glucose/ribitol dehydrogenase [Parasponia andersonii]	RecName: Full=Enoyl-[acyl-carrier-protein] reductase [NADH], chloroplastic; Short=ENR; EC=1.3.1.9; AltName: Full=NADH-dependent enoyl-ACP reductase 1; AltName: Full=Protein MOSAIC DEATH 1; Flags: Precursor;
Malba03G004155	3.974	1.99	0.00527814	0.0147431	up	K04460 serine/threonine-protein phosphatase 5 [EC:3.1.3.16] | (RefSeq) zinc finger BED domain-containing protein RICESLEEPER 2-like isoform X1 (A)	hypothetical protein L484_027168 [Morus notabilis]	RecName: Full=Putative AC transposase; AltName: Full=ORFA;
Malba03G004160	2.123	1.086	4.58973e-06	3.01686e-05	up	K13415 protein brassinosteroid insensitive 1 [EC:2.7.10.1 2.7.11.1] | (RefSeq) uncharacterized LOC103401427 (A)	Squamosa promoter-binding-like protein 15 [Morus notabilis]	RecName: Full=Squamosa promoter-binding-like protein 15;
Malba03G004161	0.275	-1.864	0.00850825	0.0222116	down	K04730 interleukin-1 receptor-associated kinase 1 [EC:2.7.11.1] | (RefSeq) protein STRUBBELIG-RECEPTOR FAMILY 2-like (A)	Tyrosine-protein kinase [Trema orientalis]	RecName: Full=Protein STRUBBELIG-RECEPTOR FAMILY 2; AltName: Full=Leucine-rich repeat receptor kinase-like protein SRF2; Flags: Precursor;
Malba03G004163	3.074	1.62	1.75226e-09	2.51342e-08	up	K12448 UDP-arabinose 4-epimerase [EC:5.1.3.5] | (RefSeq) probable UDP-arabinose 4-epimerase 1 (A)	Metal tolerance protein 4 [Morus notabilis]	RecName: Full=Putative metal tolerance protein C3; Short=AtMTPc3; AltName: Full=AtMTP8;
Malba03G004176	2.02	1.014	8.81144e-05	0.000419554	up	K02889 large subunit ribosomal protein L21e | (RAP-DB) Os10g0465800; Similar to 60S ribosomal protein L21. (A)	60S ribosomal protein L21-2 [Morus notabilis]	RecName: Full=60S ribosomal protein L21-1;
Malba03G004187	0.145	-2.788	2.60777e-10	4.33267e-09	down	K11886 proteasome component ECM29 | (RefSeq) proteasome-associated protein ECM29 homolog isoform X1 (A)	hypothetical protein L484_013555 [Morus notabilis]	--
Malba03G004188	0.332	-1.589	0.021119	0.048119	down	K11886 proteasome component ECM29 | (RefSeq) proteasome-associated protein ECM29 homolog (A)	hypothetical protein L484_013555 [Morus notabilis]	--
Malba03G004208	2.635	1.398	1.26201e-07	1.22556e-06	up	K12586 exosome complex component RRP43 | (RefSeq) exosome complex component RRP43-like (A)	hypothetical protein L484_001482 [Morus notabilis]	--
Malba03G004218	4.981	2.316	5.09022e-11	9.67589e-10	up	--	hypothetical protein L484_007899 [Morus notabilis]	--
Malba03G004219	0.241	-2.05	7.17076e-05	0.000348799	down	K01102 pyruvate dehydrogenase phosphatase [EC:3.1.3.43] | (RefSeq) probable protein phosphatase 2C 25 (A)	putative protein phosphatase 2C 43 [Morus notabilis]	RecName: Full=Probable protein phosphatase 2C 43; Short=OsPP2C43; EC=3.1.3.16;
Malba03G004240	4.614	2.206	1.25302e-12	3.20597e-11	up	K04733 interleukin-1 receptor-associated kinase 4 [EC:2.7.11.1] | (RefSeq) uncharacterized protein LOC110908553 (A)	calmodulin-binding family protein [Parasponia andersonii]	RecName: Full=IQ domain-containing protein IQM6 {ECO:0000305}; AltName: Full=IQ motif-containing protein 6 {ECO:0000303|Ref.3};
Malba03G004248	3.335	1.738	0.0141105	0.0342321	up	K12501 homogentisate solanesyltransferase [EC:2.5.1.117] | (RefSeq) homogentisate solanesyltransferase, chloroplastic (A)	Chromodomain-helicase-DNA-binding protein 4 [Morus notabilis]	RecName: Full=Increased DNA methylation 1 {ECO:0000303|PubMed:22700931}; AltName: Full=Histone H3 acetyltransferase IDM1 {ECO:0000305}; EC=2.3.1.- {ECO:0000255|PROSITE-ProRule:PRU00532}; AltName: Full=Protein ROS4 {ECO:0000303|PubMed:22733760}; AltName: Full=Repressor of silencing 4 {ECO:0000303|PubMed:22733760};
Malba03G004261	2.02	1.015	0.00492349	0.0138985	up	--	hypothetical protein L484_012424 [Morus notabilis]	--
Malba03G004265	4.684	2.228	1.17555e-06	8.94352e-06	up	K01301 N-acetylated-alpha-linked acidic dipeptidase [EC:3.4.17.21] | (RefSeq) probable glutamate carboxypeptidase 2 (A)	putative glutamate carboxypeptidase 2 [Morus notabilis]	RecName: Full=Probable glutamate carboxypeptidase AMP1 {ECO:0000305}; EC=3.4.17.21 {ECO:0000305}; AltName: Full=Probable glutamate carboxypeptidase 2 {ECO:0000305}; AltName: Full=Probable glutamate carboxypeptidase II {ECO:0000305}; AltName: Full=Protein ALTERED MERISTEM PROGRAM 1 {ECO:0000303|PubMed:17006669}; Short=AtAMP1 {ECO:0000303|PubMed:23603279}; AltName: Full=Protein CONSTITUTIVE MORPHOG…
Malba03G004271	3.116	1.64	1.32287e-12	3.35391e-11	up	K03363 cell division cycle 20, cofactor of APC complex | (RefSeq) hypothetical protein (A)	Anaphase-promoting complex subunit cdc20 [Morus notabilis]	RecName: Full=Cell division cycle 20.1, cofactor of APC complex; Short=AtCDC20.1;
Malba03G004274	6.01	2.587	3.94067e-10	6.36309e-09	up	K20725 MAP kinase substrate 1 | (RefSeq) protein MKS1-like (A)	hypothetical protein L484_006437 [Morus notabilis]	RecName: Full=VQ motif-containing protein 8, chloroplastic {ECO:0000303|PubMed:22535423}; Short=AtVQ8 {ECO:0000303|PubMed:22535423}; Flags: Precursor;
Malba03G004275	2.128	1.089	0.00363877	0.0106773	up	K13412 calcium-dependent protein kinase [EC:2.7.11.1] | (RefSeq) calcium-dependent protein kinase 20 (A)	Calcium-dependent protein kinase 20 [Morus notabilis]	RecName: Full=Calcium-dependent protein kinase 20; EC=2.7.11.1;
Malba03G004276	2.444	1.289	3.80588e-16	1.66963e-14	up	K05681 ATP-binding cassette, subfamily G (WHITE), member 2 | (RefSeq) ABC transporter G family member 9 (A)	ABC transporter G family member 22 [Morus notabilis]	RecName: Full=ABC transporter G family member 22; Short=ABC transporter ABCG.22; Short=AtABCG22; AltName: Full=White-brown complex homolog protein 23; Short=AtWBC23;
Malba03G004295	2.801	1.486	3.53314e-08	3.93014e-07	up	K07375 tubulin beta | (RefSeq) tubulin beta chain-like (A)	tubulin beta chain, partial [Trifolium pratense]	RecName: Full=Tubulin beta-2 chain; AltName: Full=Beta-2-tubulin;
Malba03G004296	3.546	1.826	2.1666e-05	0.000120847	up	--	protein of unknown function DUF239, partial [Cynara cardunculus var. scolymus]	--
Malba03G004297	0.007	-7.183	3.26054e-07	2.87369e-06	down	--	--	--
Malba03G004327	0.305	-1.715	4.18377e-15	1.57068e-13	down	K16670 homeobox protein Meis2 | (RefSeq) homeobox protein BEL1 homolog (A)	BEL1-like homeodomain protein 1 [Morus notabilis]	RecName: Full=BEL1-like homeodomain protein 1; Short=BEL1-like protein 1; AltName: Full=Protein EMBRYO SAC DEVELOPMENT ARREST 29;
Malba03G004336	6.191	2.63	5.99426e-06	3.83044e-05	up	K11268 N-acetyltransferase [EC:2.3.1.-] | (RefSeq) protein CHROMOSOME TRANSMISSION FIDELITY 7-like (A)	hypothetical protein L484_002227 [Morus notabilis]	RecName: Full=Protein CHROMOSOME TRANSMISSION FIDELITY 7; EC=2.3.1.-; AltName: Full=Cohesion establishment factor CTF7; AltName: Full=Protein ESTABLISHMENT OF COHESION 1;
Malba03G004341	0.317	-1.657	5.45629e-11	1.02618e-09	down	--	hypothetical protein L484_018821 [Morus notabilis]	RecName: Full=NDR1/HIN1-like protein 1 {ECO:0000303|Ref.1};
Malba03G004344	0.384	-1.381	6.25218e-05	0.000309549	down	--	hypothetical protein L484_018828 [Morus notabilis]	RecName: Full=NDR1/HIN1-like protein 2 {ECO:0000303|Ref.1};
Malba03G004346	0.38	-1.397	1.19571e-05	7.09717e-05	down	--	hypothetical protein L484_018828 [Morus notabilis]	RecName: Full=NDR1/HIN1-like protein 2 {ECO:0000303|Ref.1};
Malba03G004347	0.385	-1.377	0.000148167	0.000661751	down	--	hypothetical protein L484_018829 [Morus notabilis]	RecName: Full=NDR1/HIN1-like protein 3 {ECO:0000303|Ref.1};
Malba03G004353	2.086	1.061	4.11897e-08	4.51955e-07	up	K03386 peroxiredoxin (alkyl hydroperoxide reductase subunit C) [EC:1.11.1.15] | (RefSeq) 2-Cys peroxiredoxin BAS1, chloroplastic-like (A)	2-Cys peroxiredoxin BAS1-like protein [Morus notabilis]	RecName: Full=2-Cys peroxiredoxin BAS1, chloroplastic; EC=1.11.1.15; AltName: Full=Thiol-specific antioxidant protein; Flags: Precursor; Fragment;
Malba03G004356	0.222	-2.169	1.32314e-09	1.94067e-08	down	K17338 receptor expression-enhancing protein 1/2/3/4 | (RefSeq) putative HVA22-like protein g isoform X1 (A)	hypothetical protein L484_018845 [Morus notabilis]	RecName: Full=HVA22-like protein j; Short=AtHVA22j;
Malba03G004358	12.192	3.608	1.73283e-05	9.90002e-05	up	K01870 isoleucyl-tRNA synthetase [EC:6.1.1.5] | (RefSeq) hypothetical protein (A)	hypothetical protein L484_018850 [Morus notabilis]	RecName: Full=Transcription repressor OFP6; AltName: Full=Ovate family protein 6; Short=AtOFP6;
Malba03G004359	3.518	1.815	0.00233035	0.00726958	up	K14834 nucleolar complex protein 3 | (RefSeq) nucleolar complex protein 3 homolog isoform X1 (A)	hypothetical protein L484_018851 [Morus notabilis]	RecName: Full=Transcription repressor OFP13; AltName: Full=Ovate family protein 13; Short=AtOFP13;
Malba03G004375	2.137	1.096	1.14248e-10	2.02024e-09	up	K14664 IAA-amino acid hydrolase [EC:3.5.1.-] | (RefSeq) IAA-amino acid hydrolase ILR1-like isoform X1 (A)	IAA-amino acid hydrolase [Morus notabilis]	RecName: Full=IAA-amino acid hydrolase ILR1 {ECO:0000303|PubMed:7792599}; EC=3.5.1.- {ECO:0000305}; Flags: Precursor;
Malba03G004381	0.168	-2.574	0.0107659	0.0271611	down	K16573 gamma-tubulin complex component 6 | (RefSeq) uncharacterized LOC103722329 (A)	Protein trichome birefringence-like [Parasponia andersonii]	RecName: Full=Protein trichome birefringence-like 8;
Malba03G004384	2.002	1.001	0.00288425	0.00872844	up	K13195 cold-inducible RNA-binding protein | (RefSeq) small RNA-binding protein 11, chloroplastic (A)	Cold-inducible RNA-binding protein [Morus notabilis]	RecName: Full=Small RNA-binding protein 11, chloroplastic {ECO:0000303|PubMed:24413693}; Flags: Precursor;
Malba03G004385	10.098	3.336	0.000349018	0.00139109	up	--	hypothetical protein L484_019176 [Morus notabilis]	--
Malba03G004394	0.079	-3.66	3.57534e-17	1.81765e-15	down	K00521 ferric-chelate reductase [EC:1.16.1.7] | (RefSeq) ferric reduction oxidase 7, chloroplastic-like (A)	NAC domain-containing protein 90 [Morus notabilis]	RecName: Full=NAC domain-containing protein 90; Short=ANAC090;
Malba03G004399	0.493	-1.02	6.79908e-15	2.47634e-13	down	K02955 small subunit ribosomal protein S14e | (RefSeq) 40S ribosomal protein S14-2-like (A)	hypothetical protein L484_019162 [Morus notabilis]	RecName: Full=Protein ORANGE-LIKE, chloroplastic {ECO:0000305}; AltName: Full=DnaJ-like cysteine-rich domain-containing protein Or-like {ECO:0000305}; Flags: Precursor;
Malba03G004401	2.088	1.062	7.2599e-05	0.000352732	up	K02955 small subunit ribosomal protein S14e | (RefSeq) 40S ribosomal protein S14 (A)	40S ribosomal protein S14 [Morus notabilis]	RecName: Full=40S ribosomal protein S14; AltName: Full=Clone MCH2;
Malba03G004403	0.007	-7.2	3.18692e-06	2.18298e-05	down	K13229 2,4-dihydroxy-1,4-benzoxazin-3-one-glucoside dioxygenase [EC:1.14.11.59] | (RefSeq) LOC109766943; DIBOA-glucoside dioxygenase BX6-like (A)	1-aminocyclopropane-1-carboxylate oxidase-1-like protein [Morus notabilis]	RecName: Full=1-aminocyclopropane-1-carboxylate oxidase homolog 1;
Malba03G004404	0.409	-1.291	0.000139466	0.000628642	down	K01193 beta-fructofuranosidase [EC:3.2.1.26] | (RefSeq) beta-fructofuranosidase, insoluble isoenzyme 1-like (A)	Beta-fructofuranosidase, insoluble isoenzyme 1 [Morus notabilis]	RecName: Full=Beta-fructofuranosidase, insoluble isoenzyme 1; EC=3.2.1.26; AltName: Full=Cell wall beta-fructosidase 1; AltName: Full=Invertase 1; AltName: Full=Sucrose hydrolase 1; Flags: Precursor;
Malba03G004405	7.599	2.926	1.32871e-12	3.36435e-11	up	K10398 kinesin family member 11 | (RefSeq) kinesin-like protein KIN-5C (A)	125 kDa kinesin-related protein-like [Dorcoceras hygrometricum]	RecName: Full=Kinesin-like protein KIN-5C {ECO:0000305}; AltName: Full=125 kDa kinesin-related protein;
Malba03G004415	0.292	-1.775	1.10053e-11	2.37398e-10	down	--	Fanconi-associated nuclease 1-like protein [Morus notabilis]	--
Malba03G004416	0.345	-1.534	1.99242e-11	4.07714e-10	down	--	--	--
Malba03G004417	0.357	-1.486	1.42752e-20	1.1192e-18	down	--	--	--
Malba03G004420	5.678	2.505	5.65155e-13	1.53877e-11	up	K17479 glutaredoxin domain-containing cysteine-rich protein 1 | (RefSeq) uncharacterized protein At3g28850 (A)	Uncharacterized protein L484_015376 [Morus notabilis]	RecName: Full=Uncharacterized protein At5g39865;
Malba03G004422	2.157	1.109	0.0179647	0.0418455	up	K01674 carbonic anhydrase [EC:4.2.1.1] | (RefSeq) alpha carbonic anhydrase 1, chloroplastic (A)	hypothetical protein L484_015378 [Morus notabilis]	RecName: Full=Alpha carbonic anhydrase 1, chloroplastic; Short=AtaCA1; Short=AtalphaCA1; EC=4.2.1.1; AltName: Full=Alpha carbonate dehydratase 1; Flags: Precursor;
Malba03G004431	3.823	1.935	2.17225e-39	6.22937e-37	up	K00621 glucosamine-phosphate N-acetyltransferase [EC:2.3.1.4] | (RefSeq) glucosamine 6-phosphate N-acetyltransferase isoform X2 (A)	Glucosamine 6-phosphate N-acetyltransferase 1 [Morus notabilis]	RecName: Full=Glucosamine 6-phosphate N-acetyltransferase; EC=2.3.1.4 {ECO:0000269|PubMed:22329777}; AltName: Full=Glucose-6-phosphate acetyltransferase 1; Short=AtGNA1; AltName: Full=Phosphoglucosamine acetylase; AltName: Full=Phosphoglucosamine transacetylase; AltName: Full=Protein LIGNESCENS;
Malba03G004435	2.099	1.07	0.0216278	0.0491179	up	K22733 magnesium transporter | (RefSeq) hypothetical protein (A)	hypothetical protein L484_015395 [Morus notabilis]	RecName: Full=Putative pentatricopeptide repeat-containing protein At1g68930;
Malba03G004446	0.152	-2.717	2.23496e-09	3.15253e-08	down	K22390 acid phosphatase type 7 | (RefSeq) probable purple acid phosphatase 20 (A)	putative purple acid phosphatase 20 [Morus notabilis]	RecName: Full=Probable purple acid phosphatase 20; EC=3.1.3.2; Flags: Precursor;
Malba03G004447	0.072	-3.8	8.05055e-09	1.01988e-07	down	K22390 acid phosphatase type 7 | (RefSeq) purple acid phosphatase 22-like (A)	Purple acid phosphatase 22 [Morus notabilis]	RecName: Full=Purple acid phosphatase 22; EC=3.1.3.2; Flags: Precursor;
Malba03G004448	0.449	-1.155	1.64893e-10	2.84117e-09	down	--	PREDICTED: zinc finger A20 and AN1 domain-containing stress-associated protein 4 [Ziziphus jujuba]	RecName: Full=Zinc finger A20 and AN1 domain-containing stress-associated protein 4; Short=AtSAP4;
Malba03G004449	2.996	1.583	2.92587e-11	5.77541e-10	up	K15287 solute carrier family 35, member F1/2 | (RefSeq) solute carrier family 35 member F1 (A)	hypothetical protein L484_015423 [Morus notabilis]	--
Malba03G004459	3.166	1.663	0.00025375	0.00105421	up	K02943 large subunit ribosomal protein LP2 | (RefSeq) 60S acidic ribosomal protein P2A-like (A)	60S acidic ribosomal protein P2-4 [Morus notabilis]	RecName: Full=60S acidic ribosomal protein P2;
Malba03G004462	0.238	-2.068	4.78128e-33	1.02572e-30	down	K10268 F-box and leucine-rich repeat protein 2/20 | (RefSeq) BTB/POZ domain-containing protein FBL11 (A)	hypothetical protein L484_013781 [Morus notabilis]	RecName: Full=BTB/POZ domain-containing protein FBL11;
Malba03G004464	0.319	-1.648	4.00744e-09	5.34745e-08	down	K05681 ATP-binding cassette, subfamily G (WHITE), member 2 | (RefSeq) ATP-binding cassette superfamily (A)	Pleiotropic drug resistance protein 2 [Morus notabilis]	RecName: Full=Pleiotropic drug resistance protein 2; AltName: Full=NpPDR2;
Malba03G004484	0.364	-1.458	7.91665e-21	6.57654e-19	down	--	Putative phytosulfokines 6 [Morus notabilis]	RecName: Full=Putative phytosulfokines 6; Short=AtPSK3_2; Short=AtPSK6; Contains: RecName: Full=Phytosulfokine-alpha-like; Short=PSK-alpha-like; Short=Phytosulfokine-a-like; Contains: RecName: Full=Phytosulfokine-beta; Short=PSK-beta; Short=Phytosulfokine-b; Flags: Precursor;
Malba03G004487	2.175	1.121	1.569e-08	1.87799e-07	up	K09419 heat shock transcription factor, other eukaryote | (RefSeq) heat stress transcription factor A-3 (A)	hypothetical protein L484_013814 [Morus notabilis]	RecName: Full=Heat stress transcription factor A-3; Short=AtHsfA3; AltName: Full=AtHsf-17;
Malba03G004501	2.135	1.094	2.58945e-05	0.000141998	up	K22909 zinc finger CCCH domain-containing protein 13 | (RefSeq) sarcoplasmic reticulum histidine-rich calcium-binding protein-like (A)	hypothetical protein L484_012801 [Morus notabilis]	--
Malba03G004508	2.602	1.38	2.75714e-07	2.4679e-06	up	--	hypothetical protein L484_012794 [Morus notabilis]	--
Malba03G004513	2.499	1.321	0.00593162	0.0162591	up	K20618 cytochrome P450 family 76 subfamily A | (RefSeq) LOW QUALITY PROTEIN: uncharacterized protein LOC107432032 (A)	PREDICTED: LOW QUALITY PROTEIN: uncharacterized protein LOC107432032 [Ziziphus jujuba]	RecName: Full=Cytochrome P450 76A2; EC=1.14.-.-; AltName: Full=CYPLXXVIA2; AltName: Full=Cytochrome P-450EG7;
Malba03G004517	3.986	1.995	8.1363e-05	0.000390742	up	K04733 interleukin-1 receptor-associated kinase 4 [EC:2.7.11.1] | (RefSeq) leucine-rich repeat receptor-like protein kinase PXC1 (A)	putative leucine-rich repeat receptor-like protein kinase [Morus notabilis]	RecName: Full=Leucine-rich repeat receptor-like protein kinase PXC1 {ECO:0000305}; AltName: Full=Protein PXY/TDR-CORRELATED 1 {ECO:0000303|PubMed:23815750}; Flags: Precursor;
Malba03G004521	3.02	1.595	1.87744e-07	1.74033e-06	up	--	hypothetical protein L484_002280 [Morus notabilis]	--
Malba03G004523	3.793	1.923	4.32142e-08	4.713e-07	up	K09350 homeobox protein Nkx-6.2 | (RefSeq) putative homeobox-leucine zipper protein ATHB-51 (A)	Putative homeobox-leucine zipper protein ATHB-51 [Morus notabilis]	RecName: Full=Putative homeobox-leucine zipper protein ATHB-51; AltName: Full=HD-ZIP protein ATHB-51; AltName: Full=Homeodomain transcription factor ATHB-51;
Malba03G004529	0.188	-2.41	3.84792e-05	0.000202096	down	K18789 xylogalacturonan beta-1,3-xylosyltransferase [EC:2.4.2.41] | (RefSeq) probable glycosyltransferase At5g20260 isoform X1 (A)	putative glycosyltransferase [Morus notabilis]	RecName: Full=Probable glycosyltransferase At5g03795; EC=2.4.-.-;
Malba03G004534	3.032	1.6	8.48449e-17	4.06964e-15	up	K01754 threonine dehydratase [EC:4.3.1.19] | (RefSeq) threonine dehydratase biosynthetic, chloroplastic-like (A)	Threonine dehydratase biosynthetic [Morus notabilis]	RecName: Full=Threonine dehydratase biosynthetic, chloroplastic; EC=4.3.1.19; AltName: Full=Threonine deaminase; Short=TD; Flags: Precursor;
Malba03G004542	0.097	-3.37	0.000745558	0.00268786	down	K06965 protein pelota | (RefSeq) protein PELOTA 1-like (A)	hypothetical protein L484_022620 [Morus notabilis]	RecName: Full=Protein PELOTA 1; Short=AtPelota1; EC=3.1.-.-;
Malba03G004546	0.498	-1.007	5.79137e-10	9.07377e-09	down	K12185 ESCRT-I complex subunit VPS37 | (RefSeq) vacuolar protein-sorting-associated protein 37 homolog 1-like (A)	hypothetical protein L484_022617 [Morus notabilis]	RecName: Full=Vacuolar protein-sorting-associated protein 37 homolog 1; Short=AtVPS37-1; AltName: Full=ESCRT-I complex subunit VPS37 homolog 1;
Malba03G004547	0.234	-2.093	7.59421e-07	6.11358e-06	down	K04733 interleukin-1 receptor-associated kinase 4 [EC:2.7.11.1] | (RefSeq) probable L-type lectin-domain containing receptor kinase S.5 (A)	hypothetical protein L484_022615 [Morus notabilis]	--
Malba03G004560	6.485	2.697	1.11271e-06	8.54535e-06	up	K11252 histone H2B | (RefSeq) histone H2B-like (A)	Histone H2B [Morus notabilis]	RecName: Full=Histone H2B.1; Short=HTB1;
Malba03G004562	2.2	1.137	1.09607e-08	1.35427e-07	up	K01915 glutamine synthetase [EC:6.3.1.2] | (RefSeq) glutamate-ammonia ligase-like protein (A)	Protein fluG [Morus notabilis]	--
Malba03G004576	3.433	1.779	0.00281093	0.00854218	up	K01728 pectate lyase [EC:4.2.2.2] | (RefSeq) probable pectate lyase 12 (A)	hypothetical protein L484_022571 [Morus notabilis]	RecName: Full=Probable pectate lyase 12; EC=4.2.2.2; Flags: Precursor;
Malba03G004589	0.353	-1.502	0.0152773	0.0365048	down	--	--	--
Malba03G004591	2.746	1.457	9.25705e-08	9.35868e-07	up	K03671 thioredoxin 1 | (RefSeq) thioredoxin-like 3-3 (A)	Thioredoxin-like 3-3 [Morus notabilis]	RecName: Full=Thioredoxin-like 3-3; AltName: Full=Thioredoxin-like 1;
Malba03G004593	2.552	1.352	5.87815e-05	0.000293787	up	--	hypothetical protein L484_022554 [Morus notabilis]	--
Malba03G004596	0.37	-1.434	4.7815e-11	9.11567e-10	down	K01657 anthranilate synthase component I [EC:4.1.3.27] | (RefSeq) anthranilate synthase alpha subunit 1, chloroplastic-like (A)	hypothetical protein L484_002719 [Morus notabilis]	--
Malba03G004598	0.293	-1.771	1.02608e-06	7.95201e-06	down	K01904 4-coumarate--CoA ligase [EC:6.2.1.12] | (RefSeq) 4-coumarate--CoA ligase-like 7 (A)	4-coumarate-CoA ligase 1 [Morus alba]	RecName: Full=4-coumarate--CoA ligase-like 7; EC=6.2.1.-; AltName: Full=4-coumarate--CoA ligase isoform 6; Short=At4CL6;
Malba03G004604	0.171	-2.544	4.41882e-18	2.56738e-16	down	K04733 interleukin-1 receptor-associated kinase 4 [EC:2.7.11.1] | (RefSeq) receptor-like protein kinase HERK 1 (A)	hypothetical protein L484_002168 [Morus notabilis]	RecName: Full=Heavy metal-associated isoprenylated plant protein 6 {ECO:0000303|PubMed:21072340, ECO:0000303|PubMed:23368984}; Short=AtHIP06 {ECO:0000303|PubMed:21072340, ECO:0000303|PubMed:23368984}; AltName: Full=Cadmium induced protein CdI19 {ECO:0000303|PubMed:12383082}; Flags: Precursor;
Malba03G004606	0.447	-1.162	7.751e-21	6.46645e-19	down	K21374 7-deoxyloganetin glucosyltransferase [EC:2.4.1.324] | (RefSeq) hypothetical protein (A)	UDP-glycosyltransferase 86A1 [Morus notabilis]	RecName: Full=UDP-glycosyltransferase 86A1; EC=2.4.1.-;
Malba03G004608	0.149	-2.747	9.74672e-15	3.44702e-13	down	K21374 7-deoxyloganetin glucosyltransferase [EC:2.4.1.324] | (RefSeq) hypothetical protein (A)	UDP-glycosyltransferase 86A1 [Morus notabilis]	RecName: Full=UDP-glycosyltransferase 86A1; EC=2.4.1.-;
Malba03G004616	0.191	-2.388	5.26504e-22	5.08832e-20	down	K04733 interleukin-1 receptor-associated kinase 4 [EC:2.7.11.1] | (RefSeq) receptor-like protein kinase HERK 1 (A)	hypothetical protein L484_002168 [Morus notabilis]	RecName: Full=Heavy metal-associated isoprenylated plant protein 3 {ECO:0000303|PubMed:21072340, ECO:0000303|PubMed:23368984}; Short=AtHIP03 {ECO:0000303|PubMed:21072340, ECO:0000303|PubMed:23368984}; Short=AtHIPP3 {ECO:0000303|PubMed:21072340, ECO:0000303|PubMed:23368984}; Flags: Precursor;
Malba03G004620	3.267	1.708	0.000233756	0.000979479	up	K03452 magnesium/proton exchanger | (RefSeq) uncharacterized LOC18613571 (A)	DYW domain containing protein [Trema orientalis]	RecName: Full=Pentatricopeptide repeat-containing protein At5g66520;
Malba03G004621	2.374	1.247	5.92647e-06	3.79333e-05	up	K11126 telomerase reverse transcriptase [EC:2.7.7.49] | (RefSeq) telomerase reverse transcriptase (A)	PREDICTED: telomerase reverse transcriptase [Ziziphus jujuba]	RecName: Full=Telomerase reverse transcriptase; Short=AtTERT; EC=2.7.7.49;
Malba03G004622	2.64	1.4	3.81033e-31	7.36487e-29	up	K21374 7-deoxyloganetin glucosyltransferase [EC:2.4.1.324] | (RefSeq) hypothetical protein (A)	UDP-glycosyltransferase 86A1 [Morus notabilis]	RecName: Full=UDP-glycosyltransferase 86A1; EC=2.4.1.-;
Malba03G004624	0.132	-2.92	4.55574e-30	8.31188e-28	down	K21374 7-deoxyloganetin glucosyltransferase [EC:2.4.1.324] | (RefSeq) hypothetical protein (A)	UDP-glycosyltransferase 86A1 [Morus notabilis]	RecName: Full=UDP-glycosyltransferase 86A1; EC=2.4.1.-;
Malba03G004627	2.408	1.268	1.48776e-05	8.65178e-05	up	K22531 ATPase family AAA domain-containing protein 2 [EC:3.6.1.-] | (RefSeq) ATPase family AAA domain-containing protein 2 (A)	Thylakoid lumenal 15.0 kDa protein [Parasponia andersonii]	RecName: Full=Thylakoid lumenal 15.0 kDa protein 2, chloroplastic; Flags: Precursor;
Malba03G004631	2.41	1.269	0.00102814	0.00356632	up	K01193 beta-fructofuranosidase [EC:3.2.1.26] | (RefSeq) LOC109747879; beta-fructofuranosidase, insoluble isoenzyme 3-like (A)	hypothetical protein L484_001217 [Morus notabilis]	RecName: Full=Putative UPF0481 protein At3g02645;
Malba03G004633	0.369	-1.437	1.11788e-06	8.57829e-06	down	K21374 7-deoxyloganetin glucosyltransferase [EC:2.4.1.324] | (RefSeq) hypothetical protein (A)	UDP-glycosyltransferase 86A1 [Morus notabilis]	RecName: Full=UDP-glycosyltransferase 86A1; EC=2.4.1.-;
Malba03G004640	4.31	2.108	3.20571e-07	2.8292e-06	up	K16221 transcription factor TCP21 (protein CCA1 HIKING EXPEDITION) | (RefSeq) transcription factor TCP7-like (A)	hypothetical protein L484_024359 [Morus notabilis]	RecName: Full=Transcription factor TCP20;
Malba03G004641	0.349	-1.518	1.27803e-07	1.23993e-06	down	--	hypothetical protein L484_024361 [Morus notabilis]	--
Malba03G004643	2.316	1.211	1.40877e-09	2.05239e-08	up	K14488 SAUR family protein | (RefSeq) uncharacterized protein LOC106757509 (A)	hypothetical protein L484_024363 [Morus notabilis]	--
Malba03G004645	33.902	5.083	0.0058993	0.0161932	up	--	hypothetical protein L484_024365 [Morus notabilis]	--
Malba03G004649	0.356	-1.491	4.4219e-05	0.00022916	down	K10775 phenylalanine ammonia-lyase [EC:4.3.1.24] | (RefSeq) phenylalanine ammonia-lyase (A)	Phenylalanine ammonia-lyase [Morus notabilis]	RecName: Full=Phenylalanine ammonia-lyase; EC=4.3.1.24;
Malba03G004651	3.264	1.707	5.1303e-05	0.00026041	up	K10775 phenylalanine ammonia-lyase [EC:4.3.1.24] | (RefSeq) phenylalanine ammonia-lyase (A)	phenylalanine ammonium lyase [Morus alba]	RecName: Full=Phenylalanine ammonia-lyase 1; EC=4.3.1.24;
Malba03G004652	3.408	1.769	3.43556e-05	0.000182253	up	K10775 phenylalanine ammonia-lyase [EC:4.3.1.24] | (RefSeq) phenylalanine ammonia-lyase-like (A)	phenylalanine ammonium lyase [Morus alba]	RecName: Full=Phenylalanine ammonia-lyase 1; EC=4.3.1.24;
Malba03G004656	0.363	-1.461	8.83905e-16	3.7094e-14	down	K06966 uncharacterized protein | (RefSeq) cytokinin riboside 5'-monophosphate phosphoribohydrolase LOG3 (A)	hypothetical protein L484_024382 [Morus notabilis]	RecName: Full=Cytokinin riboside 5'-monophosphate phosphoribohydrolase LOG3; EC=3.2.2.n1; AltName: Full=Protein LONELY GUY 3;
Malba03G004664	2.122	1.086	1.35455e-05	7.94817e-05	up	K02870 large subunit ribosomal protein L12e | (RefSeq) 60S ribosomal protein L12-3 (A)	60S ribosomal protein L12 [Morus notabilis]	RecName: Full=60S ribosomal protein L12;
Malba03G004667	3.252	1.701	0.00773556	0.0204875	up	K04733 interleukin-1 receptor-associated kinase 4 [EC:2.7.11.1] | (RefSeq) putative serine/threonine-protein kinase-like protein CCR3 (A)	Serine/threonine-protein kinase-like protein [Morus notabilis]	RecName: Full=Serine/threonine-protein kinase-like protein CCR1; EC=2.7.11.1; AltName: Full=Protein CRINKLY 4 RELATED 1; Short=AtCRR1; Flags: Precursor;
Malba03G004671	0.458	-1.127	3.78236e-11	7.37768e-10	down	K04733 interleukin-1 receptor-associated kinase 4 [EC:2.7.11.1] | (RefSeq) probable LRR receptor-like serine/threonine-protein kinase At4g29180 (A)	hypothetical protein L484_024404 [Morus notabilis]	RecName: Full=Probable E3 ubiquitin ligase SUD1; EC=2.3.2.27; AltName: Full=Protein ECERIFERUM 9; AltName: Full=Protein SUPPRESSOR OF DRY2 DEFFECTS 1; Short=AtSUD1; AltName: Full=RING-type E3 ubiquitin transferase SUD1 {ECO:0000305}; AltName: Full=RING/U-box domain-containing protein;
Malba03G004682	0.08	-3.647	2.43901e-09	3.41322e-08	down	K08472 mlo protein | (RefSeq) MLO-like protein 3 (A)	MLO-like protein 3 [Morus notabilis]	RecName: Full=MLO-like protein 3; Short=AtMlo3;
Malba03G004684	0.284	-1.815	1.46265e-08	1.76041e-07	down	K00430 peroxidase [EC:1.11.1.7] | (RefSeq) peroxidase 21-like (A)	Peroxidase 21 [Morus notabilis]	RecName: Full=Peroxidase 21; Short=Atperox P21; EC=1.11.1.7; AltName: Full=ATP2a/ATP2b; AltName: Full=PRXR5; Flags: Precursor;
Malba03G004686	4.598	2.201	7.44339e-62	6.31782e-59	up	K03006 DNA-directed RNA polymerase II subunit RPB1 [EC:2.7.7.6] | (RefSeq) leucine-rich repeat extensin-like protein 1 (A)	Leucine-rich repeat extensin-like protein 2 [Morus notabilis]	RecName: Full=Leucine-rich repeat extensin-like protein 2; Short=AtLRX2; Short=LRR/EXTENSIN2; AltName: Full=Cell wall hydroxyproline-rich glycoprotein; Flags: Precursor;
Malba03G004691	2.961	1.566	7.50795e-06	4.66784e-05	up	--	hypothetical protein L484_024430 [Morus notabilis]	--
Malba03G004697	4.011	2.004	0.000774225	0.00277941	up	K03798 cell division protease FtsH [EC:3.4.24.-] | (RefSeq) ATP-dependent zinc metalloprotease FTSH 6, chloroplastic (A)	hypothetical protein L484_024440 [Morus notabilis]	RecName: Full=Pentatricopeptide repeat-containing protein At3g53360, mitochondrial; Flags: Precursor;
Malba03G004699	2.599	1.378	0.0135582	0.0331474	up	K20869 putative beta-1,4-xylosyltransferase IRX9 [EC:2.4.2.-] | (RefSeq) probable beta-1,4-xylosyltransferase IRX9 (A)	putative beta-1,4-xylosyltransferase IRX9 [Morus notabilis]	RecName: Full=Probable beta-1,4-xylosyltransferase IRX9; EC=2.4.2.-; AltName: Full=Protein IRREGULAR XYLEM 9; AltName: Full=Xylan xylosyltransferase IRX9;
Malba03G004703	3.209	1.682	1.99411e-13	5.83644e-12	up	K10352 myosin heavy chain | (RefSeq) interactor of constitutive active ROPs 3-like isoform X1 (A)	hypothetical protein L484_024446 [Morus notabilis]	RecName: Full=Interactor of constitutive active ROPs 2, chloroplastic; AltName: Full=ROP-interactive partner 2; Flags: Precursor;
Malba03G004714	2.084	1.06	6.44098e-08	6.72051e-07	up	--	hypothetical protein L484_013880 [Morus notabilis]	--
Malba03G004719	3.301	1.723	3.05907e-11	6.02615e-10	up	K00434 L-ascorbate peroxidase [EC:1.11.1.11] | (RefSeq) L-ascorbate peroxidase, cytosolic-like (A)	cytosolic ascorbate peroxidase isoform 3, partial [Solanum lycopersicum]	RecName: Full=L-ascorbate peroxidase 2, cytosolic; EC=1.11.1.11; AltName: Full=L-ascorbate peroxidase 1b; Short=APX1b; Short=AtAPx02;
Malba03G004727	3.659	1.871	2.75579e-05	0.000150149	up	K18835 WRKY transcription factor 2 | (RefSeq) WRKY transcription factor WRKY24 (A)	WRKY transcription factor 44 [Morus notabilis]	RecName: Full=WRKY transcription factor 44; AltName: Full=Protein TRANSPARENT TESTA GLABRA 2; AltName: Full=WRKY DNA-binding protein 44;
Malba03G004732	2.911	1.542	0.00938953	0.0241824	up	K19613 leucine-rich repeat protein SHOC2 | (RefSeq) putative disease resistance RPP13-like protein 1 (A)	NB-ARC domain, LRR domain containing protein [Parasponia andersonii]	RecName: Full=Putative disease resistance RPP13-like protein 1;
Malba03G004733	3.939	1.978	2.81457e-08	3.19454e-07	up	K09497 T-complex protein 1 subunit epsilon | (RefSeq) putative disease resistance RPP13-like protein 1 (A)	NB-ARC domain, LRR domain containing protein [Trema orientalis]	RecName: Full=Putative disease resistance RPP13-like protein 1;
Malba03G004735	3.317	1.73	2.90297e-06	2.00893e-05	up	K19613 leucine-rich repeat protein SHOC2 | (RefSeq) putative disease resistance RPP13-like protein 1 (A)	NB-ARC domain, LRR domain containing protein [Trema orientalis]	RecName: Full=Putative disease resistance RPP13-like protein 1;
Malba03G004743	0.444	-1.17	0.000122134	0.0005593	down	K02069 putative ABC transport system permease protein | (RefSeq) protein ALUMINUM SENSITIVE 3 (A)	hypothetical protein L484_005723 [Morus notabilis]	RecName: Full=Protein ALUMINUM SENSITIVE 3; AltName: Full=ABC transporter I family member 16; Short=ABC transporter ABCI.16; Short=AtABCI16; AltName: Full=ybbM homolog protein;
Malba03G004745	0.412	-1.279	1.14514e-08	1.40689e-07	down	--	hypothetical protein L484_005725 [Morus notabilis]	--
Malba03G004751	0.476	-1.07	1.40272e-06	1.0436e-05	down	K15728 phosphatidate phosphatase LPIN [EC:3.1.3.4] | (RefSeq) phosphatidate phosphatase PAH1 (A)	hypothetical protein L484_005735 [Morus notabilis]	RecName: Full=Phosphatidate phosphatase PAH1; EC=3.1.3.4; AltName: Full=Phosphatidic acid phosphohydrolase 1; Short=AtPAH1;
Malba03G004757	0.369	-1.438	3.0761e-06	2.11301e-05	down	K07195 exocyst complex component 7 | (RefSeq) exocyst complex component EXO70A1-like (A)	Exocyst complex protein [Trema orientalis]	RecName: Full=Exocyst complex component EXO70H1 {ECO:0000303|PubMed:16942608}; Short=AtExo70h1 {ECO:0000303|PubMed:16942608}; AltName: Full=Exocyst subunit Exo70 family protein H1 {ECO:0000303|PubMed:16942608};
Malba03G004759	0.273	-1.871	1.24538e-13	3.78107e-12	down	K14292 trimethylguanosine synthase [EC:2.1.1.-] | (RefSeq) trimethylguanosine synthase (A)	hypothetical protein L484_008896 [Morus notabilis]	RecName: Full=Protein SODIUM POTASSIUM ROOT DEFECTIVE 3 {ECO:0000303|PubMed:21193571}; Short=NaKR3 {ECO:0000303|PubMed:21193571}; AltName: Full=Heavy metal-associated plant protein 4 {ECO:0000303|PubMed:23368984}; Short=AtHPP04 {ECO:0000303|PubMed:23368984};
Malba03G004763	0.44	-1.185	0.00167525	0.00546521	down	K14317 nuclear pore complex protein Nup214 | (RefSeq) hypothetical protein (A)	PREDICTED: uncharacterized protein LOC100785268 [Glycine max]	--
Malba03G004770	0.003	-8.322	1.65239e-11	3.42079e-10	down	K00025 malate dehydrogenase [EC:1.1.1.37] | (RefSeq) malate dehydrogenase, cytoplasmic-like (A)	Oligopeptide transporter 1 [Morus notabilis]	RecName: Full=Oligopeptide transporter 1; Short=AtOPT1;
Malba03G004772	6.645	2.732	9.62142e-19	5.96283e-17	up	K10398 kinesin family member 11 | (RefSeq) kinesin-like protein KIN-5B (A)	125 kDa kinesin-related protein [Morus notabilis]	RecName: Full=Kinesin-like protein KIN-5B {ECO:0000305}; AltName: Full=AtKRP125a {ECO:0000303|PubMed:11472632};
Malba03G004777	0.484	-1.047	6.12031e-10	9.54318e-09	down	K07901 Ras-related protein Rab-8A | (RefSeq) ras-related protein RAB1BV-like (A)	unnamed protein product [Coffea canephora]	RecName: Full=Ras-related protein RABE1d; Short=AtRABE1d; AltName: Full=Ras-related protein Rab8C; Short=AtRab8C;
Malba03G004778	0.377	-1.409	2.25274e-06	1.6027e-05	down	K01507 inorganic pyrophosphatase [EC:3.6.1.1] | (RefSeq) soluble inorganic pyrophosphatase 4 (A)	Soluble inorganic pyrophosphatase [Morus notabilis]	RecName: Full=Soluble inorganic pyrophosphatase 4 {ECO:0000303|PubMed:15135060}; EC=3.6.1.1 {ECO:0000269|Ref.6}; AltName: Full=Pyrophosphate phospho-hydrolase 4 {ECO:0000303|PubMed:15135060}; Short=PPase 4 {ECO:0000303|PubMed:15135060};
Malba03G004792	2.503	1.324	1.47078e-05	8.55558e-05	up	K02437 glycine cleavage system H protein | (RefSeq) glycine cleavage system H protein 2, mitochondrial (A)	Glycine cleavage system H protein [Morus notabilis]	RecName: Full=Glycine cleavage system H protein 2, mitochondrial; Flags: Precursor;
Malba03G004794	3.165	1.662	8.42354e-06	5.17446e-05	up	K17710 pentatricopeptide repeat domain-containing protein 1 | (RefSeq) pentatricopeptide repeat-containing protein At1g63330-like (A)	Tetratricopeptide-like helical domain containing protein [Parasponia andersonii]	RecName: Full=Putative pentatricopeptide repeat-containing protein At1g12700, mitochondrial; Flags: Precursor;
Malba03G004796	9.815	3.295	8.22289e-51	4.2244e-48	up	--	hypothetical protein L484_009635 [Morus notabilis]	--
Malba03G004798	8.483	3.085	3.60144e-07	3.14293e-06	up	K00549 5-methyltetrahydropteroyltriglutamate--homocysteine methyltransferase [EC:2.1.1.14] | (RefSeq) protein QUIRKY-like (A)	Protein unc-13-C-like protein [Morus notabilis]	RecName: Full=Protein QUIRKY {ECO:0000303|PubMed:19180193};
Malba03G004800	11.001	3.46	3.80425e-39	1.06095e-36	up	--	Myb/SANT-like domain containing protein [Trema orientalis]	--
Malba03G004801	2.471	1.305	7.20205e-07	5.82188e-06	up	K10756 replication factor C subunit 3/5 | (RefSeq) replication factor C subunit 3 (A)	Replication factor C subunit 3 [Morus notabilis]	RecName: Full=Replication factor C subunit 5; Short=OsRFC5; AltName: Full=Activator 1 subunit 5;
Malba03G004802	0.272	-1.879	9.64286e-05	0.000453391	down	--	hypothetical protein L484_009640 [Morus notabilis]	--
Malba03G004806	158.719	7.31	7.90911e-08	8.10082e-07	up	K02739 20S proteasome subunit beta 2 [EC:3.4.25.1] | (RefSeq) proteasome subunit beta type-7-B (A)	Proteasome subunit beta type-7-B [Morus notabilis]	RecName: Full=Proteasome subunit beta type-7-B; EC=3.4.25.1; AltName: Full=20S proteasome beta subunit B-2; AltName: Full=Proteasome component FC; AltName: Full=Proteasome subunit beta type-2; Flags: Precursor;
Malba03G004807	81.368	6.346	2.23669e-05	0.000124188	up	K01265 methionyl aminopeptidase [EC:3.4.11.18] | (RefSeq) predicted protein (A)	hypothetical protein L484_011409 [Morus notabilis]	RecName: Full=ERBB-3 BINDING PROTEIN 1 {ECO:0000303|PubMed:17024182}; Short=StEBP1 {ECO:0000303|PubMed:17024182};
Malba03G004808	27907.9	14.768	2.37117e-35	5.8595e-33	up	--	hypothetical protein L484_024702 [Morus notabilis]	--
Malba03G004813	0.206	-2.276	1.61088e-22	1.62941e-20	down	K19613 leucine-rich repeat protein SHOC2 | (RefSeq) putative disease resistance protein RGA3 isoform X1 (A)	Putative disease resistance protein [Morus notabilis]	RecName: Full=Disease resistance protein RGA2; AltName: Full=Blight resistance protein RPI; AltName: Full=RGA2-blb;
Malba03G004820	0.497	-1.009	1.75382e-05	0.000100111	down	K13863 solute carrier family 7 (cationic amino acid transporter), member 1 | (RefSeq) cationic amino acid transporter 4, vacuolar-like isoform X1 (A)	uncharacterized protein A4U43_C05F17020 [Asparagus officinalis]	RecName: Full=Cationic amino acid transporter 2, vacuolar;
Malba03G004824	2.221	1.151	0.00538294	0.0149908	up	K22614 NLR family CARD domain-containing protein 3 | (RefSeq) protein NLRC3 (A)	Protein TONSOKU [Morus notabilis]	RecName: Full=Protein TONSOKU; AltName: Full=Protein BRUSHY 1; AltName: Full=Protein MGOUN 3;
Malba03G004831	4.297	2.103	6.94635e-08	7.20545e-07	up	--	hypothetical protein L484_002317 [Morus notabilis]	RecName: Full=Protein SINE1 {ECO:0000303|PubMed:24891605};
Malba03G004841	8857.84	13.113	6.1266e-28	1.0039e-25	up	--	hypothetical protein L484_024702 [Morus notabilis]	--
Malba03G004843	35868.3	15.13	5.66953e-37	1.47574e-34	up	--	hypothetical protein L484_021751 [Morus notabilis]	--
Malba03G004848	0.002	-9.136	1.84862e-13	5.45147e-12	down	--	hypothetical protein L484_009640 [Morus notabilis]	--
Malba03G004850	0.454	-1.139	1.43075e-06	1.06121e-05	down	--	Myb/SANT-like domain containing protein [Trema orientalis]	--
Malba03G004851	0.392	-1.35	0.000411289	0.00160345	down	K20891 beta-glucuronosyltransferase [EC:2.4.1.-] | (RefSeq) beta-glucuronosyltransferase GlcAT14A-like (A)	Xylosyltransferase 1 [Morus notabilis]	RecName: Full=Beta-glucuronosyltransferase GlcAT14A {ECO:0000305}; EC=2.4.1.- {ECO:0000305}; AltName: Full=GT14 family glucuronic acid transferase 1 {ECO:0000305}; Short=AtGlcAT14A {ECO:0000303|PubMed:24128328};
Malba03G004852	5.58	2.48	0.000205284	0.000876926	up	K00549 5-methyltetrahydropteroyltriglutamate--homocysteine methyltransferase [EC:2.1.1.14] | (RefSeq) protein QUIRKY-like (A)	Protein unc-13-C-like protein [Morus notabilis]	RecName: Full=Protein QUIRKY {ECO:0000303|PubMed:19180193};
Malba03G004853	4.843	2.276	0.000698651	0.00253844	up	--	Protein unc-13-C-like protein [Morus notabilis]	RecName: Full=Protein QUIRKY {ECO:0000303|PubMed:19180193};
Malba04G004862	2.119	1.083	8.19581e-06	5.05046e-05	up	K11436 type I protein arginine methyltransferase [EC:2.1.1.319] | (RefSeq) probable protein arginine N-methyltransferase 3 (A)	hypothetical protein L484_003869 [Morus notabilis]	RecName: Full=Probable protein arginine N-methyltransferase 3; EC=2.1.1.-;
Malba04G004871	0.301	-1.733	1.53933e-24	1.90194e-22	down	K01859 chalcone isomerase [EC:5.5.1.6] | (RefSeq) vacuolar-sorting receptor 1-like (A)	GPCR, family 2, CD97 antigen [Parasponia andersonii]	RecName: Full=Vacuolar-sorting receptor 6; Short=AtVSR6; AltName: Full=BP80-like protein d; Short=AtBP80d; AltName: Full=Epidermal growth factor receptor-like protein 6; Short=AtELP6; Flags: Precursor;
Malba04G004873	0.36	-1.473	4.85464e-12	1.12424e-10	down	K01082 3'(2'), 5'-bisphosphate nucleotidase [EC:3.1.3.7] | (RefSeq) Inositol monophosphatase, conserved site (A)	Haloacid dehalogenase-like hydrolase domain-containing protein 3 [Morus notabilis]	--
Malba04G004874	0.172	-2.536	0.000691722	0.00251702	down	K22038 volume-regulated anion channel | (RefSeq) TMV resistance protein N-like isoform X1 (A)	TIR-NBS-LRR-like protein [Trema orientalis]	RecName: Full=Disease resistance-like protein DSC1 {ECO:0000305}; AltName: Full=Protein DOMINANT SUPPRESSOR OF CAMTA3 NUMBER 1 {ECO:0000303|PubMed:28407487};
Malba04G004876	0.462	-1.113	1.2535e-07	1.21833e-06	down	K08726 soluble epoxide hydrolase / lipid-phosphate phosphatase [EC:3.3.2.10 3.1.3.76] | (RefSeq) hypothetical protein (A)	Epoxide hydrolase 2 [Morus notabilis]	--
Malba04G004880	2.3	1.202	0.00346703	0.010255	up	K04733 interleukin-1 receptor-associated kinase 4 [EC:2.7.11.1] | (RefSeq) cysteine-rich receptor-like protein kinase 10 isoform X1 (A)	Cysteine-rich receptor-like protein kinase 25 [Morus notabilis]	RecName: Full=Cysteine-rich receptor-like protein kinase 25; Short=Cysteine-rich RLK25; EC=2.7.11.-; Flags: Precursor;
Malba04G004882	2.551	1.351	6.92086e-07	5.61084e-06	up	K01802 peptidylprolyl isomerase [EC:5.2.1.8] | (RefSeq) peptidyl-prolyl cis-trans isomerase FKBP13, chloroplastic (A)	Peptidyl-prolyl cis-trans isomerase FKBP13 [Morus notabilis]	RecName: Full=Peptidyl-prolyl cis-trans isomerase FKBP13, chloroplastic {ECO:0000303|PubMed:12424338}; Short=PPIase FKBP13 {ECO:0000303|PubMed:12424338}; EC=5.2.1.8 {ECO:0000305}; AltName: Full=FK506-binding protein 1; AltName: Full=FK506-binding protein 13 {ECO:0000303|PubMed:12424338}; Short=AtFKBP13 {ECO:0000303|PubMed:12424338}; AltName: Full=Immunophilin FKBP13 {ECO:0000303|PubMed:15047905};…
Malba04G004883	2.243	1.166	0.000275192	0.00113077	up	K03452 magnesium/proton exchanger | (RefSeq) uncharacterized LOC18613571 (A)	PREDICTED: pentatricopeptide repeat-containing protein At5g66520-like [Ziziphus jujuba]	RecName: Full=Pentatricopeptide repeat-containing protein At5g66520;
Malba04G004896	6.101	2.609	0.00298258	0.0089827	up	K04733 interleukin-1 receptor-associated kinase 4 [EC:2.7.11.1] | (RefSeq) L-type lectin-domain containing receptor kinase IX.1-like (A)	L-type lectin-domain containing receptor kinase IX.1-like [Durio zibethinus]	RecName: Full=L-type lectin-domain containing receptor kinase IX.1 {ECO:0000303|PubMed:19773388}; Short=LecRK-IX.1 {ECO:0000303|PubMed:19773388}; EC=2.7.11.1 {ECO:0000255|PROSITE-ProRule:PRU00159}; Flags: Precursor;
Malba04G004904	0.235	-2.091	0.000303274	0.00123216	down	K07893 Ras-related protein Rab-6A | (RefSeq) probable purine permease 11 (A)	putative purine permease 4 [Morus notabilis]	RecName: Full=Probable purine permease 4; Short=AtPUP4;
Malba04G004905	8.334	3.059	1.16702e-07	1.14658e-06	up	K02542 DNA replication licensing factor MCM6 [EC:3.6.4.12] | (RefSeq) DNA replication licensing factor MCM6 (A)	DNA replication licensing factor Mcm [Trema orientalis]	RecName: Full=DNA replication licensing factor MCM6; EC=3.6.4.12; AltName: Full=Minichromosome maintenance protein 6; Short=AtMCM6;
Malba04G004906	0.299	-1.741	3.17827e-08	3.57615e-07	down	--	hypothetical protein L484_009878 [Morus notabilis]	RecName: Full=Plasma membrane-associated cation-binding protein 1; Short=AtPCAP1; AltName: Full=Microtubule-destabilizing protein 25;
Malba04G004915	2.045	1.032	8.87595e-18	4.98567e-16	up	K01148 poly(A)-specific ribonuclease [EC:3.1.13.4] | (RefSeq) uncharacterized CRM domain-containing protein At3g25440, chloroplastic isoform X1 (A)	putative CRM domain-containing protein [Morus notabilis]	RecName: Full=Uncharacterized CRM domain-containing protein At3g25440, chloroplastic; Flags: Precursor;
Malba04G004926	2.376	1.249	8.22711e-09	1.04089e-07	up	--	hypothetical protein L484_009854 [Morus notabilis]	--
Malba04G004928	0.132	-2.918	0.00866238	0.0225596	down	K14638 solute carrier family 15 (peptide/histidine transporter), member 3/4 | (RefSeq) protein NRT1/ PTR FAMILY 5.5-like (A)	Proton-dependent oligopeptide transporter family [Trema orientalis]	RecName: Full=Protein NRT1/ PTR FAMILY 5.5; Short=AtNPF5.5;
Malba04G004935	0.378	-1.403	0.000470324	0.0018028	down	--	hypothetical protein L484_001228 [Morus notabilis]	--
Malba04G004939	0.493	-1.02	2.06225e-06	1.47903e-05	down	K13459 disease resistance protein RPS2 | (RefSeq) probable disease resistance protein At4g27220 (A)	putative disease resistance protein [Morus notabilis]	RecName: Full=Disease resistance protein SUMM2 {ECO:0000305}; AltName: Full=Disease resistance protein At1g12280 {ECO:0000305}; AltName: Full=Protein SUPPRESSOR OF MKK1 MKK2 2 {ECO:0000303|PubMed:22423965};
Malba04G004943	0.196	-2.35	5.82035e-33	1.23505e-30	down	K13459 disease resistance protein RPS2 | (RefSeq) disease resistance protein At4g27190-like (A)	putative disease resistance protein [Morus notabilis]	RecName: Full=Probable disease resistance protein At4g27220;
Malba04G004944	0.137	-2.867	5.46174e-05	0.000275586	down	K13459 disease resistance protein RPS2 | (RefSeq) disease resistance protein At4g27190-like (A)	putative disease resistance protein [Morus notabilis]	RecName: Full=Polygalacturonase QRT3; Short=AtQRT3; Short=PG QRT3; EC=3.2.1.15; AltName: Full=Pectinase QRT3; AltName: Full=Protein QUARTET 3; Flags: Precursor;
Malba04G004945	2.435	1.284	7.80562e-06	4.83707e-05	up	--	hypothetical protein L484_004905 [Morus notabilis]	RecName: Full=Polygalacturonase QRT3; Short=AtQRT3; Short=PG QRT3; EC=3.2.1.15; AltName: Full=Pectinase QRT3; AltName: Full=Protein QUARTET 3; Flags: Precursor;
Malba04G004947	0.443	-1.175	1.38297e-08	1.67484e-07	down	K02083 allantoate deiminase [EC:3.5.3.9] | (RefSeq) allantoate deiminase isoform X1 (A)	Allantoate deiminase [Morus notabilis]	RecName: Full=Allantoate deiminase 2 {ECO:0000305}; EC=3.5.3.9 {ECO:0000269|PubMed:23940254}; AltName: Full=Allantoate amidohydrolase 2 {ECO:0000303|PubMed:23940254}; Short=GmAAH2 {ECO:0000303|PubMed:23940254}; Flags: Precursor;
Malba04G004953	2.133	1.093	2.08187e-05	0.000116621	up	K00604 methionyl-tRNA formyltransferase [EC:2.1.2.9] | (RefSeq) uncharacterized protein LOC103961028 isoform X1 (A)	hypothetical protein L484_004899 [Morus notabilis]	--
Malba04G004956	3.991	1.997	7.65313e-07	6.15593e-06	up	K14709 solute carrier family 39 (zinc transporter), member 1/2/3 | (RefSeq) zinc transporter 1-like (A)	Zinc transporter 1 [Morus notabilis]	RecName: Full=Zinc transporter 5; AltName: Full=ZRT/IRT-like protein 5; Short=OsZIP5; Flags: Precursor;
Malba04G004981	12.437	3.637	0.000301051	0.00122516	up	K07385 1,8-cineole synthase [EC:4.2.3.108] | (RefSeq) terpene synthase 10-like isoform X1 (A)	Myrcene synthase [Morus notabilis]	RecName: Full=Myrcene synthase, chloroplastic; EC=4.2.3.15; Flags: Precursor;
Malba04G004982	0.18	-2.477	4.88409e-07	4.11867e-06	down	K19825 2-alkenal reductase (NADP+) [EC:1.3.1.102] | (RefSeq) 2-alkenal reductase (NADP(+)-dependent) (A)	NADP-dependent alkenal double bond reductase P2 [Morus notabilis]	RecName: Full=2-alkenal reductase (NADP(+)-dependent); EC=1.3.1.102 {ECO:0000269|PubMed:17945329, ECO:0000269|Ref.3, ECO:0000269|Ref.4}; AltName: Full=Alkenal double bound reductase; AltName: Full=Allylic alcohol dehydrogenase 1 {ECO:0000303|PubMed:11117876}; Short=allyl-ADH1 {ECO:0000303|PubMed:11117876}; AltName: Full=Flavin-free double bond reductase {ECO:0000303|Ref.4}; Short=NtDBR; AltName: …
Malba04G004993	2.025	1.018	0.000158526	0.000703034	up	K04077 chaperonin GroEL | (RefSeq) chroloplast chaperonin CPN60, precursor (A)	Chaperonin 60 subunit alpha 2 [Morus notabilis]	RecName: Full=Chaperonin 60 subunit alpha 2, chloroplastic; Short=CPN-60 alpha 2; AltName: Full=Protein EMBRYO DEFECTIVE 3007; Flags: Precursor;
Malba04G004995	12.346	3.626	0.0127769	0.0314739	up	--	hypothetical protein L484_018487 [Morus notabilis]	RecName: Full=Protein EXORDIUM-like 7; Flags: Precursor;
Malba04G005006	0.15	-2.737	4.68995e-13	1.29501e-11	down	K00430 peroxidase [EC:1.11.1.7] | (RefSeq) peroxidase A2-like (A)	Peroxidase 54 [Morus notabilis]	RecName: Full=Peroxidase 15 {ECO:0000303|PubMed:17936696}; Short=Prx15 {ECO:0000303|PubMed:17936696}; EC=1.11.1.7; AltName: Full=Anionic peroxidase {ECO:0000303|PubMed:17936696}; Flags: Precursor;
Malba04G005008	0.172	-2.541	0.00149961	0.0049712	down	--	--	--
Malba04G005012	0.471	-1.085	0.000272601	0.00112131	down	K12236 transcriptional repressor NF-X1 | (RefSeq) hypothetical protein (A)	hypothetical protein L484_018467 [Morus notabilis]	RecName: Full=Protein PHLOEM PROTEIN 2-LIKE A9; Short=AtPP2-A9;
Malba04G005013	3.279	1.713	4.82841e-17	2.4046e-15	up	K10745 ribonuclease H2 subunit C | (RefSeq) uncharacterized protein C12B10.15c (A)	hypothetical protein L484_018466 [Morus notabilis]	--
Malba04G005022	2.146	1.102	0.000184479	0.000799066	up	K14709 solute carrier family 39 (zinc transporter), member 1/2/3 | (RefSeq) probable zinc transporter 10 (A)	putative zinc transporter 10 [Morus notabilis]	RecName: Full=Fe(2+) transport protein 1; AltName: Full=Fe(II) transport protein 1; AltName: Full=Iron-regulated transporter 1; Flags: Precursor;
Malba04G005027	0.36	-1.472	1.44382e-22	1.46803e-20	down	--	hypothetical protein L484_006243 [Morus notabilis]	RecName: Full=Putative E3 ubiquitin-protein ligase LIN-1 {ECO:0000250|UniProtKB:D1FP53}; EC=2.3.2.27 {ECO:0000303|PubMed:19508425}; AltName: Full=Protein cerberus {ECO:0000303|PubMed:19508425}; AltName: Full=RING-type E3 ubiquitin transferase LIN-1 {ECO:0000305};
Malba04G005037	5.124	2.357	1.65185e-08	1.96391e-07	up	--	hypothetical protein L484_025906 [Morus notabilis]	RecName: Full=Trihelix transcription factor ASR3 {ECO:0000303|PubMed:25770109}; AltName: Full=Protein ARABIDOPSIS SH4-RELATED3 {ECO:0000303|PubMed:25770109};
Malba04G005042	0.241	-2.05	1.04024e-05	6.26199e-05	down	K20412 peptidase inhibitor 16 | (RefSeq) pathogenesis-related protein PR-1 (A)	hypothetical protein L484_025914 [Morus notabilis]	RecName: Full=Pathogenesis-related protein PR-1; Flags: Precursor;
Malba04G005043	3.023	1.596	7.1652e-09	9.18061e-08	up	--	--	--
Malba04G005047	0.028	-5.147	3.99057e-11	7.74392e-10	down	K01530 phospholipid-translocating ATPase [EC:3.6.3.1] | (RefSeq) probable phospholipid-transporting ATPase 4 (A)	Putative phospholipid-transporting ATPase 5 [Morus notabilis]	RecName: Full=Phospholipid-transporting ATPase 6 {ECO:0000303|PubMed:11402198}; Short=AtALA6 {ECO:0000303|PubMed:11402198}; EC=3.6.3.1 {ECO:0000305|PubMed:11402198}; AltName: Full=Aminophospholipid flippase 6 {ECO:0000303|PubMed:11402198};
Malba04G005048	0.17	-2.557	2.22405e-30	4.09602e-28	down	--	specific tissue protein [Medicago truncatula]	RecName: Full=Organ-specific protein S2;
Malba04G005049	0.431	-1.213	4.67969e-17	2.33668e-15	down	K13390 (R,S)-reticuline 7-O-methyltransferase [EC:2.1.1.291] | (RefSeq) (R,S)-reticuline 7-O-methyltransferase (A)	hypothetical protein L484_025922 [Morus notabilis]	RecName: Full=BURP domain-containing protein BNM2A {ECO:0000303|PubMed:19714473}; AltName: Full=Brassica napus microspore-derived embryo protein 2 {ECO:0000303|PubMed:9790599}; Short=BNM2 {ECO:0000303|PubMed:9790599}; Flags: Precursor;
Malba04G005051	0.142	-2.82	2.24277e-41	7.54885e-39	down	K14295 nuclear pore complex protein Nup50 | (RefSeq) uncharacterized protein LOC113301151 (A)	specific tissue protein [Medicago truncatula]	RecName: Full=Organ-specific protein S2;
Malba04G005052	0.047	-4.418	6.29237e-42	2.19356e-39	down	--	epicotyl-specific tissue protein, partial [Striga asiatica]	--
Malba04G005055	0.339	-1.56	0.000328076	0.00131838	down	K14295 nuclear pore complex protein Nup50 | (RefSeq) uncharacterized protein LOC113301151 (A)	specific tissue protein [Medicago truncatula]	RecName: Full=Organ-specific protein S2;
Malba04G005057	0.004	-7.918	7.90588e-71	1.18722e-67	down	K14295 nuclear pore complex protein Nup50 | (RefSeq) uncharacterized protein LOC113301151 (A)	specific tissue protein [Medicago truncatula]	RecName: Full=Organ-specific protein S2;
Malba04G005058	0.004	-7.864	8.32849e-50	3.96558e-47	down	K14295 nuclear pore complex protein Nup50 | (RefSeq) uncharacterized protein LOC113301151 (A)	specific tissue protein [Medicago truncatula]	RecName: Full=Organ-specific protein S2;
Malba04G005059	0.011	-6.482	7.05583e-08	7.30349e-07	down	K01514 exopolyphosphatase [EC:3.6.1.11] | (RefSeq) protein prune homolog isoform X1 (A)	Protein prune-like protein [Morus notabilis]	--
Malba04G005061	4.087	2.031	5.9418e-14	1.88305e-12	up	K12191 charged multivesicular body protein 2A | (RefSeq) vacuolar protein sorting-associated protein 2 homolog 2-like (A)	Vacuolar protein sorting-associated protein 2-2-like protein [Morus notabilis]	RecName: Full=Vacuolar protein sorting-associated protein 2 homolog 2; Short=AtVPS2-2; AltName: Full=Charged multivesicular body protein 2 homolog 2; AltName: Full=ESCRT-III complex subunit VPS2 homolog 2;
Malba04G005069	28.271	4.821	0.0131733	0.0323483	up	K05665 ATP-binding cassette, subfamily C (CFTR/MRP), member 1 [EC:7.6.2.3] | (RefSeq) ABC transporter C family member 12-like (A)	ATP-binding cassette containing protein [Trema orientalis]	RecName: Full=ABC transporter C family member 1; Short=ABC transporter ABCC.1; Short=AtABCC1; EC=3.6.3.44; AltName: Full=ATP-energized glutathione S-conjugate pump 1; AltName: Full=Glutathione S-conjugate-transporting ATPase 1; AltName: Full=Multidrug resistance-associated protein 1;
Malba04G005076	0.009	-6.803	3.90121e-06	2.6117e-05	down	--	hypothetical protein L484_025936 [Morus notabilis]	--
Malba04G005078	2.423	1.277	0.000791919	0.00283615	up	K15333 tRNA guanosine-2'-O-methyltransferase [EC:2.1.1.34] | (RefSeq) uncharacterized LOC105043884 (A)	Subtilisin-like protease [Morus notabilis]	RecName: Full=Subtilisin-like protease SBT2.2 {ECO:0000303|PubMed:16193095}; EC=3.4.21.- {ECO:0000255|PROSITE-ProRule:PRU10082}; AltName: Full=Subtilase subfamily 2 member 2 {ECO:0000303|PubMed:16193095}; Short=AtSBT2.2 {ECO:0000303|PubMed:16193095}; Flags: Precursor;
Malba04G005079	2.28	1.189	1.5054e-08	1.80741e-07	up	K01807 ribose 5-phosphate isomerase A [EC:5.3.1.6] | (RefSeq) probable ribose-5-phosphate isomerase 4, chloroplastic isoform X1 (A)	Ribose-5-phosphate isomerase A [Morus notabilis]	RecName: Full=Probable ribose-5-phosphate isomerase 4, chloroplastic; EC=5.3.1.6; AltName: Full=Phosphoriboisomerase 4; Flags: Precursor;
Malba04G005080	3.847	1.944	3.74003e-05	0.000197013	up	K20667 beta-amyrin 28-monooxygenase [EC:1.14.13.201] | (RefSeq) beta-amyrin 28-oxidase-like (A)	Cytochrome P450 [Morus notabilis]	RecName: Full=Beta-amyrin 28-oxidase; EC=1.14.13.-; AltName: Full=Cytochrome P450 CYP716A52v2;
Malba04G005092	7.869	2.976	1.11911e-16	5.21414e-15	up	K13126 polyadenylate-binding protein | (RefSeq) uncharacterized protein LOC112511000 (A)	hypothetical protein L484_025949 [Morus notabilis]	RecName: Full=Protein CHUP1, chloroplastic; AltName: Full=Protein CHLOROPLAST UNUSUAL POSITIONING 1;
Malba04G005096	2.456	1.296	0.00378754	0.0110491	up	K22262 WD repeat and FYVE domain-containing protein 3 | (RefSeq) protein SPIRRIG (A)	hypothetical protein L484_025954 [Morus notabilis]	RecName: Full=Pentatricopeptide repeat-containing protein At4g21300;
Malba04G005100	9.627	3.267	2.82866e-08	3.20866e-07	up	K22733 magnesium transporter | (RefSeq) pentatricopeptide repeat-containing protein At3g12770 (A)	hypothetical protein L484_010890 [Morus notabilis]	RecName: Full=Pentatricopeptide repeat-containing protein At4g20770;
Malba04G005108	9.619	3.266	0.00525379	0.0146856	up	K12501 homogentisate solanesyltransferase [EC:2.5.1.117] | (RefSeq) homogentisate solanesyltransferase, chloroplastic (A)	Homogentisate phytyltransferase 2 [Morus notabilis]	RecName: Full=Probable homogentisate phytyltransferase 2, chloroplastic; EC=2.5.1.115; AltName: Full=Vitamin E pathway gene 2-2 protein; Short=OsVTE2-2; Flags: Precursor;
Malba04G005114	5.844	2.547	1.38936e-11	2.93222e-10	up	K19996 phosphatidylinositol transfer protein SFH5 | (RefSeq) patellin-4 (A)	hypothetical protein L484_025971 [Morus notabilis]	RecName: Full=Patellin-4;
Malba04G005115	3.025	1.597	0.00950299	0.0244112	up	K22395 cinnamyl-alcohol dehydrogenase [EC:1.1.1.195] | (RefSeq) hypothetical protein (A)	Xanthine dehydrogenase C subunit, partial [Trema orientalis]	RecName: Full=Berberine bridge enzyme-like 8 {ECO:0000303|PubMed:26037923}; Short=AtBBE-like 8 {ECO:0000303|PubMed:26037923}; EC=1.1.1.- {ECO:0000250|UniProtKB:O64743}; Flags: Precursor;
Malba04G005122	0.211	-2.247	4.66562e-08	5.04331e-07	down	K22395 cinnamyl-alcohol dehydrogenase [EC:1.1.1.195] | (RefSeq) flavin-dependent oxidoreductase FOX2-like (A)	Reticuline oxidase-like protein [Morus notabilis]	RecName: Full=Berberine bridge enzyme-like 13 {ECO:0000303|PubMed:26037923}; Short=AtBBE-like 13 {ECO:0000303|PubMed:26037923}; EC=1.1.1.194 {ECO:0000269|PubMed:26037923}; EC=1.1.1.195 {ECO:0000269|PubMed:26037923}; Flags: Precursor;
Malba04G005123	0.343	-1.545	1.33202e-07	1.28243e-06	down	K22395 cinnamyl-alcohol dehydrogenase [EC:1.1.1.195] | (RefSeq) flavin-dependent oxidoreductase FOX2-like (A)	Reticuline oxidase-like protein [Morus notabilis]	RecName: Full=Berberine bridge enzyme-like 15 {ECO:0000303|PubMed:26037923}; Short=AtBBE-like 15 {ECO:0000303|PubMed:26037923}; EC=1.1.1.194 {ECO:0000269|PubMed:26037923}; EC=1.1.1.195 {ECO:0000269|PubMed:26037923}; AltName: Full=Protein EMBRYO SAC DEVELOPMENT ARREST 28 {ECO:0000303|PubMed:15634699}; AltName: Full=Protein MATERNAL EFFECT EMBRYO ARREST 23 {ECO:0000303|PubMed:15634699}; Flags: Prec…
Malba04G005136	6.703	2.745	8.81377e-05	0.000419562	up	K00384 thioredoxin reductase (NADPH) [EC:1.8.1.9] | (RefSeq) thioredoxin reductase 1-like (A)	Germin [Parasponia andersonii]	RecName: Full=Putative germin-like protein 2-1; Flags: Precursor;
Malba04G005144	2.224	1.153	1.59604e-05	9.21833e-05	up	K04733 interleukin-1 receptor-associated kinase 4 [EC:2.7.11.1] | (RefSeq) probable inactive receptor kinase At5g10020 (A)	putative LRR receptor-like serine/threonine-protein kinase [Morus notabilis]	RecName: Full=Probable LRR receptor-like serine/threonine-protein kinase At4g20940; EC=2.7.11.1;
Malba04G005158	0.137	-2.863	0.00862728	0.0224832	down	K01177 beta-amylase [EC:3.2.1.2] | (RefSeq) uncharacterized protein LOC110599993 (A)	hypothetical protein L484_026015 [Morus notabilis]	RecName: Full=Beta-amylase 7; EC=3.2.1.2; AltName: Full=1,4-alpha-D-glucan maltohydrolase; AltName: Full=Beta-amylase 4;
Malba04G005161	2.677	1.421	7.67937e-05	0.000370622	up	K14793 ribosomal RNA-processing protein 9 | (RefSeq) U3 snoRNP-associated protein-like YAO (A)	U3 small nucleolar RNA-interacting protein 2 [Morus notabilis]	RecName: Full=U3 snoRNP-associated protein-like YAO {ECO:0000305};
Malba04G005166	2.368	1.243	0.00197258	0.00628918	up	K17964 leucine-rich PPR motif-containing protein, mitochondrial | (RefSeq) pentatricopeptide repeat-containing protein At3g06920-like (A)	hypothetical protein L484_026025 [Morus notabilis]	RecName: Full=Pentatricopeptide repeat-containing protein At1g55890, mitochondrial; Flags: Precursor;
Malba04G005169	3.809	1.929	7.78986e-07	6.2556e-06	up	--	hypothetical protein L484_026028 [Morus notabilis]	--
Malba04G005173	0.13	-2.938	3.07309e-06	2.11168e-05	down	K04733 interleukin-1 receptor-associated kinase 4 [EC:2.7.11.1] | (RefSeq) receptor-like serine/threonine-protein kinase SD1-7 (A)	G-type lectin S-receptor-like serine/threonine-protein kinase RKS1 [Morus notabilis]	RecName: Full=G-type lectin S-receptor-like serine/threonine-protein kinase RKS1; EC=2.7.11.1; AltName: Full=Receptor-like protein kinase 1; Flags: Precursor;
Malba04G005182	0.466	-1.103	0.00948098	0.0243665	down	K04733 interleukin-1 receptor-associated kinase 4 [EC:2.7.11.1] | (RefSeq) receptor-like serine/threonine-protein kinase SD1-8 (A)	Phosphorylase kinase, gamma catalytic subunit [Trema orientalis]	RecName: Full=Receptor-like serine/threonine-protein kinase SD1-8; EC=2.7.11.1; AltName: Full=Arabidopsis thaliana receptor kinase 3; AltName: Full=S-domain-1 (SD1) receptor kinase 8; Short=SD1-8; Flags: Precursor;
Malba04G005183	5.167	2.369	0.000109254	0.000505776	up	K04733 interleukin-1 receptor-associated kinase 4 [EC:2.7.11.1] | (RefSeq) G-type lectin S-receptor-like serine/threonine-protein kinase At4g27290 (A)	Bulb-type lectin domain containing protein [Trema orientalis]	RecName: Full=G-type lectin S-receptor-like serine/threonine-protein kinase At4g27290; EC=2.7.11.1; Flags: Precursor;
Malba04G005188	0.222	-2.17	3.2078e-06	2.19344e-05	down	K04733 interleukin-1 receptor-associated kinase 4 [EC:2.7.11.1] | (RefSeq) G-type lectin S-receptor-like serine/threonine-protein kinase SD1-1 isoform X1 (A)	Phosphorylase kinase, gamma catalytic subunit [Trema orientalis]	RecName: Full=G-type lectin S-receptor-like serine/threonine-protein kinase At4g27290; EC=2.7.11.1; Flags: Precursor;
Malba04G005190	0.377	-1.408	6.07816e-06	3.87771e-05	down	K04733 interleukin-1 receptor-associated kinase 4 [EC:2.7.11.1] | (RefSeq) G-type lectin S-receptor-like serine/threonine-protein kinase At1g61490 isoform X1 (A)	G-type lectin S-receptor-like serine/threonine-protein kinase [Morus notabilis]	RecName: Full=G-type lectin S-receptor-like serine/threonine-protein kinase At1g61490; EC=2.7.11.1; Flags: Precursor;
Malba04G005207	0.23	-2.121	4.71169e-05	0.000241358	down	K16223 protein FLOWERING LOCUS T | (RefSeq) protein FLOWERING LOCUS T-like (A)	hypothetical protein L484_002399 [Morus notabilis]	RecName: Full=Protein MOTHER of FT and TFL1;
Malba04G005208	0.32	-1.645	0.000158987	0.000704116	down	K09422 transcription factor MYB, plant | (RefSeq) protein ODORANT1-like (A)	Transcription factor [Morus notabilis]	RecName: Full=Transcription factor MYB102 {ECO:0000305}; AltName: Full=Myb-related protein 102 {ECO:0000305}; Short=AtMYB102 {ECO:0000303|PubMed:12857823}; AltName: Full=Myb-related protein M4 {ECO:0000305}; Short=AtM4 {ECO:0000303|PubMed:8980549};
Malba04G005221	0.232	-2.107	2.51489e-13	7.21997e-12	down	K17871 NADH:ubiquinone reductase (non-electrogenic) [EC:1.6.5.9] | (RefSeq) external alternative NAD(P)H-ubiquinone oxidoreductase B2, mitochondrial-like (A)	putative NADH-ubiquinone oxidoreductase [Morus notabilis]	RecName: Full=External alternative NAD(P)H-ubiquinone oxidoreductase B2, mitochondrial; EC=1.6.5.9; AltName: Full=External alternative NADH dehydrogenase NDB2; AltName: Full=NADH:ubiquinone reductase (non-electrogenic) NDB2; Flags: Precursor;
Malba04G005240	5.349	2.419	3.2865e-08	3.6873e-07	up	--	hypothetical protein L484_006385 [Morus notabilis]	--
Malba04G005242	0.236	-2.084	1.15592e-11	2.4825e-10	down	--	Nuclease PA3 [Morus notabilis]	RecName: Full=Endonuclease 1; Short=AtENDO1; EC=3.1.30.1; AltName: Full=Bifunctional nuclease I; Short=AtBFN1; AltName: Full=Deoxyribonuclease ENDO1; AltName: Full=Single-stranded-nucleate endonuclease ENDO1; Flags: Precursor;
Malba04G005243	2.691	1.428	0.00335325	0.00995352	up	K17871 NADH:ubiquinone reductase (non-electrogenic) [EC:1.6.5.9] | (RefSeq) internal alternative NAD(P)H-ubiquinone oxidoreductase A2, mitochondrial (A)	putative NADH dehydrogenase [Morus notabilis]	RecName: Full=Internal alternative NAD(P)H-ubiquinone oxidoreductase A2, mitochondrial; EC=1.6.5.9; AltName: Full=Internal alternative NADH dehydrogenase NDA2; AltName: Full=NADH:ubiquinone reductase (non-electrogenic) NDA2; Flags: Precursor;
Malba04G005246	0.498	-1.005	7.94648e-05	0.000382191	down	K19995 secretory carrier-associated membrane protein | (RefSeq) hypothetical protein (A)	Putative secretory carrier-associated membrane protein 1 [Morus notabilis]	RecName: Full=Secretory carrier-associated membrane protein 1; Short=AtSC1; Short=Secretory carrier membrane protein 1;
Malba04G005250	3.309	1.726	6.7797e-09	8.72467e-08	up	K04733 interleukin-1 receptor-associated kinase 4 [EC:2.7.11.1] | (RefSeq) protein STRUBBELIG-RECEPTOR FAMILY 3-like (A)	Protein STRUBBELIG-RECEPTOR FAMILY 1 [Morus notabilis]	RecName: Full=Protein STRUBBELIG-RECEPTOR FAMILY 3; AltName: Full=Leucine-rich repeat receptor kinase-like protein SRF3; Flags: Precursor;
Malba04G005251	5.739	2.521	3.6781e-08	4.07068e-07	up	--	hypothetical protein L484_002474 [Morus notabilis]	--
Malba04G005252	2.534	1.341	0.000225927	0.00095219	up	--	hypothetical protein L484_002472 [Morus notabilis]	--
Malba04G005254	7.005	2.808	4.67491e-05	0.000239852	up	--	--	--
Malba04G005264	236.7	7.887	3.31364e-08	3.71348e-07	up	K07407 alpha-galactosidase [EC:3.2.1.22] | (RefSeq) POPTRDRAFT_800398; alpha-galactosidase family protein (A)	hypothetical protein L484_012133 [Morus notabilis]	RecName: Full=Alpha-galactosidase 1 {ECO:0000303|PubMed:15034167}; Short=AtAGAL1 {ECO:0000303|PubMed:15034167}; EC=3.2.1.22 {ECO:0000250|UniProtKB:Q9FXT4}; AltName: Full=Alpha-D-galactoside galactohydrolase 1 {ECO:0000305}; AltName: Full=Melibiase 1 {ECO:0000305}; Flags: Precursor;
Malba04G005270	0.045	-4.478	3.35934e-06	2.29144e-05	down	K00422 polyphenol oxidase [EC:1.10.3.1] | (RefSeq) polyphenol oxidase, chloroplastic-like (A)	polyphenol oxidase [Morus alba var. multicaulis]	RecName: Full=Polyphenol oxidase, chloroplastic; Short=PPO; EC=1.10.3.1; AltName: Full=Catechol oxidase; Flags: Precursor;
Malba04G005271	0.215	-2.216	6.8891e-07	5.58741e-06	down	K00422 polyphenol oxidase [EC:1.10.3.1] | (RefSeq) polyphenol oxidase, chloroplastic-like (A)	polyphenol oxidase [Morus alba var. multicaulis]	RecName: Full=Polyphenol oxidase, chloroplastic; Short=PPO; EC=1.10.3.1; AltName: Full=Catechol oxidase; Flags: Precursor;
Malba04G005273	6.496	2.699	2.78384e-51	1.46882e-48	up	K00422 polyphenol oxidase [EC:1.10.3.1] | (RefSeq) polyphenol oxidase, chloroplastic (A)	polyphenol oxidase [Morus alba var. multicaulis]	RecName: Full=Polyphenol oxidase, chloroplastic; Short=PPO; EC=1.10.3.1; AltName: Full=Catechol oxidase; Flags: Precursor;
Malba04G005278	2.562	1.357	4.22063e-05	0.000219838	up	K08150 MFS transporter, SP family, solute carrier family 2 (myo-inositol transporter), member 13 | (RefSeq) sugar porter (SP) family MFS transporter (A)	PREDICTED: probable polyol transporter 4 [Prunus mume]	RecName: Full=Probable polyol transporter 4;
Malba04G005293	4.121	2.043	1.64195e-23	1.84219e-21	up	K17345 tetraspanin-5 | (RefSeq) tetraspanin-19-like (A)	hypothetical protein L484_012095 [Morus notabilis]	RecName: Full=Tetraspanin-19; AltName: Full=TOM2A homologous protein 3;
Malba04G005296	3.253	1.702	1.58575e-21	1.45338e-19	up	K01466 allantoinase [EC:3.5.2.5] | (RefSeq) allantoinase-like (A)	Allantoinase [Parasponia andersonii]	RecName: Full=Allantoinase; Short=AtALN; EC=3.5.2.5;
Malba04G005301	0.219	-2.189	1.1744e-08	1.43921e-07	down	K09419 heat shock transcription factor, other eukaryote | (RefSeq) heat stress transcription factor B-2a-like (A)	Heat stress transcription factor B-2a [Morus notabilis]	RecName: Full=Heat stress transcription factor B-2b; AltName: Full=Heat stress transcription factor 2; Short=rHsf2; AltName: Full=Heat stress transcription factor 21; Short=OsHsf-21;
Malba04G005310	2.589	1.372	2.16289e-08	2.51183e-07	up	K22733 magnesium transporter | (RefSeq) hypothetical protein (A)	hypothetical protein L484_014516 [Morus notabilis]	RecName: Full=Pentatricopeptide repeat-containing protein At2g33760;
Malba04G005314	2.191	1.131	1.88076e-05	0.000106609	up	K02888 large subunit ribosomal protein L21 | (RefSeq) 50S ribosomal protein L21, mitochondrial-like (A)	50S ribosomal protein L21 [Morus notabilis]	RecName: Full=50S ribosomal protein L21, mitochondrial {ECO:0000303|PubMed:11675010}; AltName: Full=Protein NUCLEAR FUSION DEFECTIVE 1 {ECO:0000303|PubMed:16698901}; Flags: Precursor;
Malba04G005319	0.275	-1.861	1.12246e-09	1.6689e-08	down	K04733 interleukin-1 receptor-associated kinase 4 [EC:2.7.11.1] | (RefSeq) L-type lectin-domain containing receptor kinase VII.1-like (A)	L-type lectin-domain containing receptor kinase VII.1 [Morus notabilis]	RecName: Full=L-type lectin-domain containing receptor kinase VII.1; Short=LecRK-VII.1; EC=2.7.11.1; Flags: Precursor;
Malba04G005324	2.756	1.462	9.52372e-10	1.43903e-08	up	--	hypothetical protein L484_014502 [Morus notabilis]	RecName: Full=Transcription factor bHLH162; AltName: Full=Basic helix-loop-helix protein 162; Short=AtbHLH162 {ECO:0000303|PubMed:14600211}; Short=bHLH 162; AltName: Full=bHLH transcription factor bHLH162;
Malba04G005325	6.153	2.621	8.60313e-17	4.10636e-15	up	--	hypothetical protein L484_014500 [Morus notabilis]	RecName: Full=Non-classical arabinogalactan protein 30 {ECO:0000303|PubMed:14535889}; Short=AtAGP30 {ECO:0000303|PubMed:14535889}; Flags: Precursor;
Malba04G005327	0.158	-2.661	0.0199368	0.0457835	down	--	hypothetical protein L484_014498 [Morus notabilis]	RecName: Full=Protein RALF-like 4; Flags: Precursor;
Malba04G005333	4.143	2.051	0.0116364	0.0290307	up	--	B3 domain-containing transcription factor LEC2 [Morus notabilis]	RecName: Full=B3 domain-containing transcription factor LEC2; AltName: Full=Protein LEAFY COTYLEDON 2;
Malba04G005334	8.156	3.028	7.98937e-21	6.60884e-19	up	--	hypothetical protein L484_014491 [Morus notabilis]	--
Malba04G005337	2.065	1.046	0.00513097	0.0143897	up	K09326 homeobox protein OTX1 | (RefSeq) dof zinc finger protein DOF5.6-like (A)	Dof zinc finger protein [Morus notabilis]	RecName: Full=Dof zinc finger protein DOF5.6; Short=AtDOF5.6;
Malba04G005339	4.102	2.036	1.50681e-07	1.43283e-06	up	K13415 protein brassinosteroid insensitive 1 [EC:2.7.10.1 2.7.11.1] | (RefSeq) uncharacterized LOC103401427 (A)	Squamosa promoter-binding protein 1 [Morus notabilis]	RecName: Full=Squamosa promoter-binding protein 1;
Malba04G005345	2.351	1.233	2.5922e-06	1.81308e-05	up	K04733 interleukin-1 receptor-associated kinase 4 [EC:2.7.11.1] | (RefSeq) GMSYMRK-BETA; nodulation receptor kinase (A)	hypothetical protein L484_015076 [Morus notabilis]	RecName: Full=Receptor like protein 4 {ECO:0000303|PubMed:18434605}; Short=AtRLP4 {ECO:0000303|PubMed:18434605}; Flags: Precursor;
Malba04G005351	0.02	-5.616	0.00196521	0.00626978	down	K14209 solute carrier family 36 (proton-coupled amino acid transporter) | (RefSeq) uncharacterized protein LOC109773794 (A)	hypothetical protein L484_015068 [Morus notabilis]	RecName: Full=GDSL esterase/lipase At2g40250; EC=3.1.1.-; AltName: Full=Extracellular lipase At2g40250; Flags: Precursor;
Malba04G005353	2.278	1.187	0.000131303	0.000596505	up	--	hypothetical protein L484_015066 [Morus notabilis]	RecName: Full=Protein NUCLEAR FUSION DEFECTIVE 6, chloroplastic/mitochondrial {ECO:0000303|PubMed:16698901}; Flags: Precursor;
Malba04G005354	2.488	1.315	0.00795467	0.0209966	up	--	hypothetical protein L484_015065 [Morus notabilis]	--
Malba04G005362	0.283	-1.82	0.000103598	0.000483376	down	K01510 apyrase [EC:3.6.1.5] | (RefSeq) probable apyrase 6 isoform X1 (A)	hypothetical protein L484_015056 [Morus notabilis]	RecName: Full=Protein DMP4 {ECO:0000303|PubMed:20712629}; Short=AtDMP4 {ECO:0000303|PubMed:20712629};
Malba04G005364	3.142	1.652	0.000467725	0.0017946	up	K00924 kinase [EC:2.7.1.-] | (RefSeq) receptor-like protein kinase HSL1 (A)	Serine/threonine protein kinase [Trema orientalis]	RecName: Full=Receptor-like protein kinase HSL1; EC=2.7.11.1; AltName: Full=Protein HAESA-LIKE1; Flags: Precursor;
Malba04G005365	0.152	-2.716	5.06845e-08	5.43661e-07	down	K04730 interleukin-1 receptor-associated kinase 1 [EC:2.7.11.1] | (RefSeq) serine/threonine-protein kinase-like protein ACR4 (A)	Serine/threonine-protein kinase-like protein [Morus notabilis]	RecName: Full=Serine/threonine-protein kinase-like protein ACR4; EC=2.7.11.1; AltName: Full=Protein CRINKLY 4; Short=AtCR4; Flags: Precursor;
Malba04G005366	0.143	-2.803	7.06852e-11	1.29813e-09	down	--	NAC domain-containing protein 8 [Morus notabilis]	RecName: Full=NAC domain-containing protein 73 {ECO:0000303|PubMed:15029955}; Short=ANAC073 {ECO:0000303|PubMed:15029955}; AltName: Full=Protein SECONDARY WALL-ASSOCIATED NAC DOMAIN PROTEIN 2 {ECO:0000303|PubMed:18952777};
Malba04G005368	0.471	-1.086	1.87418e-05	0.000106302	down	K03676 glutaredoxin 3 | (RefSeq) glutaredoxin-C9 (A)	hypothetical protein L484_015048 [Morus notabilis]	RecName: Full=Glutaredoxin-C9; Short=AtGrxC9; AltName: Full=Protein ROXY 19;
Malba04G005370	2.617	1.388	1.23519e-12	3.16447e-11	up	K14486 auxin response factor | (RefSeq) auxin response factor 3 (A)	Auxin response factor 3 [Morus notabilis]	RecName: Full=Auxin response factor 3; AltName: Full=Protein ETTIN;
Malba04G005373	10.569	3.402	6.53452e-06	4.12304e-05	up	--	O-methyltransferase COMT-type [Trema orientalis]	--
Malba04G005374	10.952	3.453	0.000218521	0.00092477	up	K11253 histone H3 | (RefSeq) histone H3.2 (A)	PREDICTED: histone H3.2 [Musa acuminata subsp. malaccensis]	RecName: Full=Histone H3.2;
Malba04G005383	8.012	3.002	1.13286e-09	1.68181e-08	up	K09326 homeobox protein OTX1 | (RefSeq) WUSCHEL-related homeobox 9 (A)	WUSCHEL-related homeobox 9 [Morus notabilis]	RecName: Full=WUSCHEL-related homeobox 9 {ECO:0000303|PubMed:14711878}; AltName: Full=Protein STIMPY {ECO:0000303|PubMed:15753038};
Malba04G005385	0.292	-1.776	3.09132e-16	1.36845e-14	down	K13433 pathogenesis-related genes transcriptional activator PTI5 | (RefSeq) pathogenesis-related genes transcriptional activator PTI5 (A)	Pathogenesis-related protein transcriptional activator PTI5 [Morus notabilis]	RecName: Full=Pathogenesis-related genes transcriptional activator PTI5; AltName: Full=PTO-interacting protein 5;
Malba04G005387	2.04	1.029	0.00120226	0.00409213	up	K00679 phospholipid:diacylglycerol acyltransferase [EC:2.3.1.158] | (RefSeq) hypothetical protein (A)	Lipase [Trema orientalis]	RecName: Full=GDSL esterase/lipase At5g45960; EC=3.1.1.-; AltName: Full=Extracellular lipase At5g45960; Flags: Precursor;
Malba04G005391	8.949	3.162	0.000142892	0.000642307	up	K00430 peroxidase [EC:1.11.1.7] | (RefSeq) peroxidase 19 (A)	Peroxidase 19 [Morus notabilis]	RecName: Full=Peroxidase 19; Short=Atperox P19; EC=1.11.1.7; AltName: Full=ATP51; Flags: Precursor;
Malba04G005392	2.832	1.502	1.6249e-05	9.3653e-05	up	K07555 ATP synthase mitochondrial F1 complex assembly factor 1 | (RefSeq) ATP synthase mitochondrial F1 complex assembly factor 1 (A)	ATP synthase mitochondrial F1 complex assembly factor 1 [Morus notabilis]	--
Malba04G005395	0.262	-1.932	4.71715e-20	3.46196e-18	down	K05387 glutamate receptor, ionotropic, plant | (RefSeq) glutamate receptor 2.7-like (A)	Glutamate receptor 2.7 [Morus notabilis]	RecName: Full=Glutamate receptor 2.6; AltName: Full=Ligand-gated ion channel 2.6; Flags: Precursor;
Malba04G005400	0.06	-4.05	5.30759e-13	1.45731e-11	down	--	hypothetical protein L484_008850 [Morus notabilis]	RecName: Full=Sodium/calcium exchanger NCL2 {ECO:0000305}; AltName: Full=Na(+)/Ca(2+)-exchange protein NCL2 {ECO:0000305}; AltName: Full=OsEFCAX2 {ECO:0000303|PubMed:24286292}; AltName: Full=Protein NCX-like 2 {ECO:0000305}; Short=OsNCL2 {ECO:0000305};
Malba04G005403	0.46	-1.122	1.98368e-07	1.82581e-06	down	K14411 RNA-binding protein Musashi | (RefSeq) protein gar2 (A)	Protein IQ-DOMAIN 1 [Morus notabilis]	RecName: Full=Protein IQ-DOMAIN 1 {ECO:0000303|PubMed:15960618};
Malba04G005414	3.888	1.959	1.69785e-44	6.62908e-42	up	--	hypothetical protein L484_006150 [Morus notabilis]	RecName: Full=Uncharacterized protein At4g18490;
Malba04G005415	2.044	1.032	0.00508746	0.0142893	up	--	GDSL esterase/lipase [Morus notabilis]	RecName: Full=GDSL esterase/lipase At5g45920; EC=3.1.1.-;
Malba04G005417	0.166	-2.592	4.5697e-09	6.03584e-08	down	--	hypothetical protein L484_006153 [Morus notabilis]	--
Malba04G005422	4.389	2.134	4.32674e-10	6.93487e-09	up	K05747 Wiskott-Aldrich syndrome protein | (RefSeq) formin-like protein 3 (A)	hypothetical protein L484_000914 [Morus notabilis]	RecName: Full=Protein CHUP1, chloroplastic; AltName: Full=Protein CHLOROPLAST UNUSUAL POSITIONING 1;
Malba04G005431	21.905	4.453	2.9473e-06	2.03744e-05	up	--	hypothetical protein L484_020653 [Morus notabilis]	--
Malba04G005435	0.345	-1.534	6.7623e-08	7.02948e-07	down	K22484 transcriptional regulator CBF1 | (RefSeq) transcription factor bHLH106-like (A)	hypothetical protein L484_005794 [Morus notabilis]	RecName: Full=Transcription factor bHLH51; AltName: Full=Basic helix-loop-helix protein 51; Short=AtbHLH51; Short=bHLH 51; AltName: Full=Transcription factor EN 57; AltName: Full=bHLH transcription factor bHLH051;
Malba04G005437	2.768	1.469	0.0190818	0.0441526	up	K16292 KDEL-tailed cysteine endopeptidase [EC:3.4.22.-] | (RefSeq) senescence-specific cysteine protease SAG39 (A)	kdel-tailed cysteine endopeptidase cep1 [Quercus suber]	RecName: Full=KDEL-tailed cysteine endopeptidase CEP1; EC=3.4.22.-; AltName: Full=Cysteine proteinase CP56; Short=AtCP56; Flags: Precursor;
Malba04G005440	0.28	-1.838	5.20341e-21	4.49474e-19	down	K01805 xylose isomerase [EC:5.3.1.5] | (RefSeq) xylose isomerase (A)	hypothetical protein L484_005789 [Morus notabilis]	--
Malba04G005452	0.291	-1.78	6.07967e-05	0.000302234	down	K14496 abscisic acid receptor PYR/PYL family | (RefSeq) abscisic acid receptor PYL12-like (A)	hypothetical protein L484_003811 [Morus notabilis]	RecName: Full=Abscisic acid receptor PYL6; AltName: Full=ABI1-binding protein 5; AltName: Full=PYR1-like protein 6; AltName: Full=Regulatory components of ABA receptor 9;
Malba04G005464	3.087	1.626	4.38895e-07	3.75465e-06	up	K14611 solute carrier family 23 (nucleobase transporter), member 1/2 | (RefSeq) nucleobase-ascorbate transporter 2 (A)	Nucleobase-ascorbate transporter 2 [Morus notabilis]	RecName: Full=Nucleobase-ascorbate transporter 2; Short=AtNAT2;
Malba04G005479	0.209	-2.257	0.000232676	0.000975371	down	K23280 rhamnogalacturonan I rhamnosyltransferase [EC:2.4.1.351] | (RefSeq) hypothetical protein (A)	hypothetical protein L484_000637 [Morus notabilis]	RecName: Full=O-fucosyltransferase 8 {ECO:0000305}; Short=O-FucT-8 {ECO:0000305}; EC=2.4.1.- {ECO:0000305}; AltName: Full=O-fucosyltransferase family protein {ECO:0000312|EMBL:ARJ31409.1};
Malba04G005481	0.459	-1.123	5.79706e-05	0.000290702	down	K15407 queuine tRNA-ribosyltransferase subunit QTRTD1 [EC:2.4.2.29] | (RefSeq) hypothetical protein (A)	hypothetical protein L484_005813 [Morus notabilis]	--
Malba04G005485	3.272	1.71	2.57335e-09	3.58835e-08	up	K20718 LRR receptor-like serine/threonine-protein kinase ERECTA [EC:2.7.11.1] | (RefSeq) LRR receptor-like serine/threonine-protein kinase ERL1 (A)	putative LRR receptor-like serine/threonine-protein kinase [Morus notabilis]	RecName: Full=Receptor-like protein 51 {ECO:0000303|PubMed:18434605}; Short=AtRLP51 {ECO:0000303|PubMed:18434605}; AltName: Full=Protein PUTATIVE DEVELOPMENTAL ORTHOLOG 1 {ECO:0000303|PubMed:15955925}; Short=AtPDO1 {ECO:0000303|PubMed:15955925}; AltName: Full=Protein SUPPRESSOR OF NPR1-1, CONSTITUTIVE 2 {ECO:0000303|PubMed:20841424}; Flags: Precursor;
Malba04G005487	4.084	2.03	1.11945e-06	8.58701e-06	up	K01191 alpha-mannosidase [EC:3.2.1.24] | (RefSeq) uncharacterized LOC103707976 (A)	PREDICTED: uncharacterized protein LOC109122600 [Vitis vinifera]	RecName: Full=Uncharacterized mitochondrial protein AtMg00860; AltName: Full=ORF158;
Malba04G005489	66.536	6.056	8.71845e-06	5.3405e-05	up	--	hypothetical protein L484_012563 [Morus notabilis]	--
Malba04G005490	3.215	1.685	0.000827009	0.00294614	up	K12826 splicing factor 3A subunit 2 | (RefSeq) splicing factor 3A subunit 2-like (A)	PREDICTED: splicing factor 3A subunit 2-like [Juglans regia]	--
Malba04G005497	0.095	-3.395	6.44731e-12	1.4534e-10	down	--	hypothetical protein L484_004840 [Morus notabilis]	RecName: Full=Precursor of CEP14 {ECO:0000303|PubMed:24179096}; Short=PCEP14 {ECO:0000303|PubMed:24179096}; Contains: RecName: Full=C-terminally encoded peptide 14 {ECO:0000303|PubMed:24179096}; Short=CEP14 {ECO:0000303|PubMed:24179096}; Flags: Precursor;
Malba04G005501	0.218	-2.199	0.000984717	0.00343586	down	K10956 protein transport protein SEC61 subunit alpha | (RefSeq) protein transport protein Sec61 subunit alpha (A)	PREDICTED: protein transport protein Sec61 subunit alpha [Eucalyptus grandis]	RecName: Full=Protein transport protein Sec61 subunit alpha;
Malba04G005503	2.146	1.102	4.35592e-26	6.16205e-24	up	K10755 replication factor C subunit 2/4 | (RefSeq) hypothetical protein (A)	DNA polymerase III, subunit gamma/ tau [Parasponia andersonii]	RecName: Full=Protein STICHEL-like 3;
Malba04G005508	0.42	-1.253	5.85391e-08	6.18064e-07	down	K14503 brassinosteroid resistant 1/2 | (RefSeq) protein BZR1 homolog 1 (A)	hypothetical protein L484_004599 [Morus notabilis]	RecName: Full=BES1/BZR1 homolog protein 3;
Malba04G005510	4.556	2.188	4.70493e-05	0.000241075	up	K15731 carboxy-terminal domain RNA polymerase II polypeptide A small phosphatase [EC:3.1.3.16] | (RefSeq) CTD small phosphatase-like protein (A)	CTD small phosphatase-like protein [Morus notabilis]	RecName: Full=Mitochondrial import inner membrane translocase subunit TIM50; AltName: Full=NIF domain protein 3; Flags: Precursor;
Malba04G005513	0.377	-1.408	2.20567e-07	2.01211e-06	down	K04733 interleukin-1 receptor-associated kinase 4 [EC:2.7.11.1] | (RefSeq) probable LRR receptor-like serine/threonine-protein kinase RFK1 (A)	PREDICTED: uncharacterized protein LOC108451256 [Gossypium arboreum]	RecName: Full=Probable LRR receptor-like serine/threonine-protein kinase RFK1; EC=2.7.11.1; AltName: Full=Receptor-like kinase in flowers 1; Flags: Precursor;
Malba04G005514	3.243	1.697	5.90242e-12	1.34141e-10	up	K04733 interleukin-1 receptor-associated kinase 4 [EC:2.7.11.1] | (RefSeq) probable LRR receptor-like serine/threonine-protein kinase At1g07650 isoform X1 (A)	PREDICTED: uncharacterized protein LOC18596609 [Theobroma cacao]	RecName: Full=Probable leucine-rich repeat receptor-like serine/threonine-protein kinase At3g14840; EC=2.7.11.1; Flags: Precursor;
Malba04G005515	30.794	4.945	0.000193881	0.000832223	up	K04733 interleukin-1 receptor-associated kinase 4 [EC:2.7.11.1] | (RefSeq) probable leucine-rich repeat receptor-like serine/threonine-protein kinase At3g14840 (A)	isoform 2 of probable lrr receptor-like serine/threonine-protein kinase [Quercus suber]	RecName: Full=Probable LRR receptor-like serine/threonine-protein kinase RFK1; EC=2.7.11.1; AltName: Full=Receptor-like kinase in flowers 1; Flags: Precursor;
Malba04G005517	2.166	1.115	0.00501168	0.0140957	up	K14754 interferon-induced GTP-binding protein Mx1 | (RefSeq) dynamin-related protein 4C-like (A)	Dynamin-related protein 4C [Morus notabilis]	RecName: Full=Dynamin-related protein 4C;
Malba04G005528	2.452	1.294	2.3353e-06	1.6512e-05	up	K01969 3-methylcrotonyl-CoA carboxylase beta subunit [EC:6.4.1.4] | (RefSeq) carboxyl transferase domain protein (A)	GDSL esterase/lipase [Morus notabilis]	RecName: Full=GDSL esterase/lipase At5g45670; EC=3.1.1.-; AltName: Full=Extracellular lipase At5g45670; Flags: Precursor;
Malba04G005535	0.106	-3.234	1.4741e-16	6.77115e-15	down	--	hypothetical protein L484_015620 [Morus notabilis]	--
Malba04G005536	3.527	1.819	0.000313688	0.00126892	up	K10746 exonuclease 1 [EC:3.1.-.-] | (RefSeq) exonuclease 1 (A)	Exonuclease 1 [Morus notabilis]	RecName: Full=Exonuclease 1; EC=3.1.-.-;
Malba04G005541	0.417	-1.263	1.05001e-07	1.04477e-06	down	K05658 ATP-binding cassette, subfamily B (MDR/TAP), member 1 [EC:7.6.2.2] | (RefSeq) uncharacterized protein LOC111781709 (A)	putative xyloglucan endotransglucosylase/hydrolase protein 16 [Morus notabilis]	RecName: Full=Protein SRG1; Short=AtSRG1; AltName: Full=Protein SENESCENCE-RELATED GENE 1;
Malba04G005542	0.254	-1.979	9.05809e-27	1.34986e-24	down	K05658 ATP-binding cassette, subfamily B (MDR/TAP), member 1 [EC:3.6.3.44] | (RefSeq) ABC transporter B family member 9-like isoform X1 (A)	ABC transporter B family member 9 [Morus notabilis]	RecName: Full=ABC transporter B family member 9; Short=ABC transporter ABCB.9; Short=AtABCB9; AltName: Full=Multidrug resistance protein 9; AltName: Full=P-glycoprotein 9;
Malba04G005561	2.619	1.389	5.06264e-07	4.25087e-06	up	--	hypothetical protein L484_010644 [Morus notabilis]	--
Malba04G005567	0.176	-2.509	9.52913e-13	2.50711e-11	down	K12835 ATP-dependent RNA helicase DDX42 [EC:3.6.4.13] | (RefSeq) DEAD-box ATP-dependent RNA helicase 24 isoform X1 (A)	putative WRKY transcription factor 28 [Morus notabilis]	RecName: Full=Probable WRKY transcription factor 28; AltName: Full=WRKY DNA-binding protein 28;
Malba04G005570	0.081	-3.618	2.57166e-20	1.93838e-18	down	--	hypothetical protein L484_007407 [Morus notabilis]	--
Malba04G005572	0.467	-1.099	0.00477579	0.0135297	down	K07893 Ras-related protein Rab-6A | (RefSeq) probable purine permease 11 (A)	hypothetical protein L484_003844 [Morus notabilis]	RecName: Full=Purine permease 21 {ECO:0000303|PubMed:27701112}; Short=AtPUP21 {ECO:0000303|PubMed:27701112};
Malba04G005575	2.509	1.327	2.00212e-06	1.43855e-05	up	K08912 light-harvesting complex II chlorophyll a/b binding protein 1 | (RefSeq) chlorophyll a-b binding protein 21, chloroplastic-like (A)	Chlorophyll a-b binding protein 40 [Morus notabilis]	RecName: Full=Chlorophyll a-b binding protein of LHCII type I, chloroplastic; Short=CAB; Short=LHCP; Flags: Precursor; Fragment;
Malba04G005588	0.487	-1.039	0.00108859	0.00375267	down	--	hypothetical protein L484_021708 [Morus notabilis]	--
Malba04G005589	3.489	1.803	2.7181e-10	4.50447e-09	up	--	hypothetical protein L484_024680 [Morus notabilis]	--
Malba04G005593	10.03	3.326	1.52696e-09	2.21302e-08	up	K02541 DNA replication licensing factor MCM3 [EC:3.6.4.12] | (RefSeq) DNA replication licensing factor MCM3 (A)	DNA replication licensing factor MCM3-like protein [Morus notabilis]	RecName: Full=DNA replication licensing factor MCM3; EC=3.6.4.12; AltName: Full=Minichromosome maintenance protein 3; Short=AtMCM3;
Malba04G005596	4.01	2.003	0.000847614	0.00301185	up	K20562 biphenyl-4-hydroxylase | (RefSeq) cytochrome P450 CYP736A12-like (A)	Cytochrome P450 71A1 [Morus notabilis]	RecName: Full=Cytochrome P450 CYP736A12; EC=1.14.-.-;
Malba04G005609	3.058	1.613	1.38787e-11	2.93222e-10	up	K03097 casein kinase II subunit alpha [EC:2.7.11.1] | (RefSeq) casein kinase II subunit alpha-like isoform X3 (A)	hypothetical protein L484_021680 [Morus notabilis]	--
Malba04G005613	0.405	-1.304	4.05887e-06	2.70342e-05	down	--	hypothetical protein L484_021673 [Morus notabilis]	--
Malba04G005622	0.016	-5.982	0.000252762	0.00105082	down	K17964 leucine-rich PPR motif-containing protein, mitochondrial | (RefSeq) pentatricopeptide repeat-containing protein At3g06920 (A)	hypothetical protein L484_001609 [Morus notabilis]	RecName: Full=Pentatricopeptide repeat-containing protein At1g09820;
Malba04G005633	0.093	-3.426	3.49547e-18	2.04307e-16	down	K04125 gibberellin 2-oxidase [EC:1.14.11.13] | (RefSeq) gibberellin 2-beta-dioxygenase (A)	Gibberellin 2-beta-dioxygenase [Morus notabilis]	RecName: Full=Gibberellin 2-beta-dioxygenase; EC=1.14.11.13; AltName: Full=GA 2-oxidase; AltName: Full=Gibberellin 2-beta-hydroxylase; AltName: Full=Gibberellin 2-oxidase;
Malba04G005638	2.034	1.025	0.0087364	0.0227281	up	K19892 glucan endo-1,3-beta-glucosidase 4 [EC:3.2.1.39] | (RefSeq) glucan endo-1,3-beta-glucosidase 4-like (A)	Glucan endo-1,3-beta-glucosidase 11 [Morus notabilis]	RecName: Full=Glucan endo-1,3-beta-glucosidase 11; EC=3.2.1.39; AltName: Full=(1->3)-beta-glucan endohydrolase 11; Short=(1->3)-beta-glucanase 11; AltName: Full=Beta-1,3-endoglucanase 11; Short=Beta-1,3-glucanase 11; Flags: Precursor;
Malba04G005661	0.31	-1.689	3.2382e-10	5.31228e-09	down	K00819 ornithine--oxo-acid transaminase [EC:2.6.1.13] | (RefSeq) ornithine aminotransferase, mitochondrial (A)	Ornithine aminotransferase [Trema orientalis]	RecName: Full=Ornithine aminotransferase, mitochondrial; EC=2.6.1.13; AltName: Full=Ornithine delta-aminotransferase; AltName: Full=Ornithine--oxo-acid aminotransferase; Flags: Precursor;
Malba04G005664	0.449	-1.154	4.92665e-06	3.21451e-05	down	K08150 MFS transporter, SP family, solute carrier family 2 (myo-inositol transporter), member 13 | (RefSeq) probable inositol transporter 2 (A)	putative inositol transporter 2 [Morus notabilis]	RecName: Full=Probable inositol transporter 2;
Malba04G005665	0.036	-4.789	0.00022843	0.00096086	down	K03676 glutaredoxin 3 | (RefSeq) glutaredoxin-C9 (A)	hypothetical protein L484_005898 [Morus notabilis]	RecName: Full=Glutaredoxin-C9;
Malba04G005673	0.373	-1.422	9.68179e-08	9.71763e-07	down	K20843 hydroxyproline O-galactosyltransferase 2/3/4/5/6 [EC:2.4.1.-] | (RefSeq) hypothetical protein (A)	hypothetical protein L484_011438 [Morus notabilis]	--
Malba04G005686	2.194	1.133	0.00127997	0.00431789	up	K17710 pentatricopeptide repeat domain-containing protein 1 | (RefSeq) putative pentatricopeptide repeat-containing protein At2g02150 (A)	hypothetical protein L484_000446 [Morus notabilis]	RecName: Full=Putative pentatricopeptide repeat-containing protein At2g02150;
Malba04G005689	2.3	1.201	0.00106944	0.00369059	up	K21989 calcium permeable stress-gated cation channel | (RefSeq) CSC1-like protein ERD4 (A)	Calcium-dependent channel [Trema orientalis]	RecName: Full=CSC1-like protein ERD4; AltName: Full=Protein EARLY-RESPONSIVE TO DEHYDRATION STRESS 4;
Malba04G005696	2.126	1.088	0.0012204	0.00414559	up	K10683 BRCA1-associated RING domain protein 1 | (RefSeq) hypothetical protein (A)	hypothetical protein L484_019777 [Morus notabilis]	RecName: Full=Pentatricopeptide repeat-containing protein At4g21065;
Malba04G005698	7.354	2.879	2.42696e-08	2.79358e-07	up	K10683 BRCA1-associated RING domain protein 1 | (RefSeq) protein BREAST CANCER SUSCEPTIBILITY 1 homolog (A)	Protein BREAST CANCER SUSCEPTIBILITY 1-like protein [Morus notabilis]	RecName: Full=Protein BREAST CANCER SUSCEPTIBILITY 1 homolog {ECO:0000303|PubMed:12582233}; Short=AtBRCA1 {ECO:0000303|PubMed:12582233};
Malba04G005701	2.101	1.071	5.78136e-06	3.70774e-05	up	K10268 F-box and leucine-rich repeat protein 2/20 | (RefSeq) F-box protein SKIP19-like (A)	F-box protein SKIP19 [Morus notabilis]	RecName: Full=F-box protein SKIP19; AltName: Full=F-box/LRR-repeat protein 20; AltName: Full=SKP1-interacting partner 19;
Malba04G005703	2.226	1.154	0.00347752	0.0102767	up	K08286 protein-serine/threonine kinase [EC:2.7.11.-] | (RefSeq) serine/threonine-protein kinase D6PKL2-like (A)	Protein kinase PINOID [Morus notabilis]	RecName: Full=Protein kinase PINOID; EC=2.7.11.1; AltName: Full=Protein kinase ABRUPTUS;
Malba04G005704	2.099	1.07	3.86792e-08	4.26367e-07	up	K02698 photosystem I subunit X | (RefSeq) photosystem I reaction center subunit psaK, chloroplastic-like (A)	Photosystem I reaction center subunit psaK [Morus notabilis]	RecName: Full=Photosystem I reaction center subunit psaK, chloroplastic; AltName: Full=PSI-K; AltName: Full=Photosystem I subunit X; Flags: Precursor;
Malba04G005709	14.228	3.831	0.00242862	0.00753519	up	K04733 interleukin-1 receptor-associated kinase 4 [EC:2.7.11.1] | (RefSeq) cold-responsive protein kinase 1 (A)	Cysteine-rich receptor-like protein kinase 3 [Morus notabilis]	RecName: Full=Cysteine-rich receptor-like protein kinase 15; Short=Cysteine-rich RLK15; EC=2.7.11.-; Flags: Precursor;
Malba04G005713	2.65	1.406	3.19001e-05	0.000170477	up	K12605 CCR4-NOT transcription complex subunit 2 | (RefSeq) probable NOT transcription complex subunit VIP2 (A)	hypothetical protein L484_000355 [Morus notabilis]	RecName: Full=Probable NOT transcription complex subunit VIP2; AltName: Full=Protein VIRE2 INTERACTING PROTEIN2; Short=NbVIP2; Flags: Fragment;
Malba04G005724	3.125	1.644	2.24272e-08	2.59528e-07	up	K13412 calcium-dependent protein kinase [EC:2.7.11.1] | (RefSeq) calcium-dependent protein kinase 2-like (A)	Calcium-dependent protein kinase 15 [Morus notabilis]	RecName: Full=Calcium-dependent protein kinase 21; EC=2.7.11.1;
Malba04G005726	0.447	-1.16	2.44206e-07	2.21019e-06	down	--	hypothetical protein L484_006300 [Morus notabilis]	RecName: Full=Uncharacterized protein At5g41620;
Malba04G005728	2.702	1.434	1.90844e-09	2.71747e-08	up	--	hypothetical protein L484_006297 [Morus notabilis]	RecName: Full=Uncharacterized GPI-anchored protein At1g61900; Flags: Precursor;
Malba04G005729	0.225	-2.153	3.13848e-19	2.08399e-17	down	K03327 multidrug resistance protein, MATE family | (RefSeq) protein DETOXIFICATION 40-like isoform X1 (A)	Protein TRANSPARENT TESTA 12 [Morus notabilis]	RecName: Full=Protein DETOXIFICATION 40 {ECO:0000303|PubMed:11739388}; Short=AtDTX40 {ECO:0000303|PubMed:11739388}; AltName: Full=Multidrug and toxic compound extrusion protein 40 {ECO:0000305}; Short=MATE protein 40 {ECO:0000305};
Malba04G005737	4.383	2.132	3.0601e-14	1.01597e-12	up	K16743 abnormal spindle-like microcephaly-associated protein | (RefSeq) abnormal spindle-like microcephaly-associated protein homolog isoform X1 (A)	Retrovirus-related Pol polyprotein from transposon TNT 1-94 [Morus notabilis]	--
Malba04G005742	6.482	2.696	0.000235906	0.000987426	up	--	hypothetical protein L484_012872 [Morus notabilis]	--
Malba04G005746	4.736	2.244	3.23558e-13	9.06241e-12	up	K07409 cytochrome P450 family 1 subfamily A polypeptide 2 [EC:1.14.14.1] | (RefSeq) cytochrome P450 77A1 (A)	Cytochrome P450 77A3 [Morus notabilis]	RecName: Full=Cytochrome P450 77A3; EC=1.14.-.-;
Malba04G005747	6.246	2.643	3.45215e-05	0.000182984	up	K00844 hexokinase [EC:2.7.1.1] | (RefSeq) hexokinase-2 (A)	hypothetical protein L484_006996 [Morus notabilis]	RecName: Full=Hexokinase-1; EC=2.7.1.1; AltName: Full=SoHxK1;
Malba04G005750	4.054	2.019	0.017007	0.0400206	up	K05350 beta-glucosidase [EC:3.2.1.21] | (RefSeq) beta-glucosidase 47 (A)	Beta-glucosidase 47 [Morus notabilis]	RecName: Full=Beta-glucosidase 47; Short=AtBGLU47; EC=3.2.1.21; Flags: Precursor;
Malba04G005758	4.439	2.15	6.40789e-14	2.00472e-12	up	K09338 homeobox-leucine zipper protein | (RefSeq) homeobox-leucine zipper protein MERISTEM L1-like (A)	Homeobox-leucine zipper protein MERISTEM L1 [Morus notabilis]	RecName: Full=Homeobox-leucine zipper protein PROTODERMAL FACTOR 2; AltName: Full=HD-ZIP protein PDF2; AltName: Full=Homeodomain transcription factor PDF2;
Malba04G005759	2.134	1.094	0.000494055	0.00188157	up	K15083 DNA repair protein RAD16 | (RefSeq) ATP-dependent helicase rhp16-like (A)	hypothetical protein L484_012895 [Morus notabilis]	RecName: Full=CRIB domain-containing protein RIC10; AltName: Full=ROP-interactive CRIB motif-containing protein 10; AltName: Full=Target of ROP protein RIC10;
Malba04G005763	5.977	2.579	4.44327e-09	5.88477e-08	up	K01051 pectinesterase [EC:3.1.1.11] | (RefSeq) pectinesterase (A)	Pectinesterase/pectinesterase inhibitor [Morus notabilis]	RecName: Full=Pectinesterase/pectinesterase inhibitor; Includes: RecName: Full=Pectinesterase inhibitor; AltName: Full=Pectin methylesterase inhibitor; Includes: RecName: Full=Pectinesterase; Short=PE; EC=3.1.1.11; AltName: Full=Pectin methylesterase; Flags: Precursor;
Malba04G005779	0.404	-1.308	1.00686e-06	7.82792e-06	down	--	hypothetical protein L484_014819 [Morus notabilis]	--
Malba04G005781	394.279	8.623	6.35292e-07	5.20226e-06	up	K00430 peroxidase [EC:1.11.1.7] | (RefSeq) peroxidase 27 (A)	Peroxidase 27 [Morus notabilis]	RecName: Full=Peroxidase 27; Short=Atperox P27; EC=1.11.1.7; AltName: Full=ATP12a; AltName: Full=PRXR7; Flags: Precursor;
Malba04G005783	3.11	1.637	3.18789e-09	4.34595e-08	up	--	hypothetical protein L484_014827 [Morus notabilis]	RecName: Full=Probable UDP-3-O-acylglucosamine N-acyltransferase 1, mitochondrial; EC=2.3.1.-; AltName: Full=Protein LIPID X D1; Short=AtLpxD1; Flags: Precursor;
Malba04G005785	3.286	1.716	1.905e-05	0.000107858	up	K15601 lysine-specific demethylase 3 [EC:1.14.11.-] | (RefSeq) lysine-specific demethylase JMJ25-like isoform X1 (A)	Lysine-specific demethylase 3A [Morus notabilis]	RecName: Full=Lysine-specific demethylase JMJ25; EC=1.14.11.-; AltName: Full=Jumonji domain-containing protein 25; AltName: Full=Lysine-specific histone demethylase JMJ25; AltName: Full=Protein INCREASE IN BONSAI METHYLATION 1; AltName: Full=Protein JUMONJI 25;
Malba04G005794	2.709	1.438	5.93795e-08	6.25246e-07	up	K10405 kinesin family member C1 | (RefSeq) kinesin-1 (A)	hypothetical protein L484_014846 [Morus notabilis]	RecName: Full=Kinesin-like protein KIN-14C {ECO:0000305}; AltName: Full=AtKIN14a {ECO:0000303|PubMed:18088313}; AltName: Full=Kinesin-like protein KatA {ECO:0000303|PubMed:8492804, ECO:0000303|PubMed:8597656};
Malba04G005809	0.004	-8.058	7.27251e-11	1.33059e-09	down	K18266 protein NDRG1 | (RefSeq) pollen-specific protein SF21-like (A)	hypothetical protein L484_019519 [Morus notabilis]	RecName: Full=Protein NDL1 {ECO:0000305}; AltName: Full=Protein N-MYC DOWNREGULATED-LIKE 1 {ECO:0000303|PubMed:19948787};
Malba04G005816	0.248	-2.014	3.17825e-09	4.33584e-08	down	K07198 5'-AMP-activated protein kinase, catalytic alpha subunit [EC:2.7.11.11] | (RefSeq) CBL-interacting serine/threonine-protein kinase 5-like (A)	CBL-interacting serine/threonine-protein kinase 5 [Morus notabilis]	RecName: Full=CBL-interacting serine/threonine-protein kinase 5; EC=2.7.11.1; AltName: Full=SNF1-related kinase 3.24; AltName: Full=SOS2-like protein kinase PKS19;
Malba04G005821	2.1	1.071	3.39833e-06	2.314e-05	up	K02951 small subunit ribosomal protein S12e | (RefSeq) 40S ribosomal protein S12 (A)	40S ribosomal protein S12 [Morus notabilis]	RecName: Full=40S ribosomal protein S12;
Malba04G005825	2.35	1.233	0.00301778	0.00907472	up	K09874 aquaporin NIP | (RefSeq) aquaporin NIP6-1 (A)	Aquaporin NIP6-1 [Morus notabilis]	RecName: Full=Aquaporin NIP6-1; AltName: Full=NOD26-like intrinsic protein 6-1; Short=AtNIP6;1;
Malba04G005836	4.666	2.222	0.0152254	0.0364074	up	K09874 aquaporin NIP | (RefSeq) aquaporin NIP6-1 isoform X2 (A)	Aquaporin NIP6-1 [Morus notabilis]	RecName: Full=Aquaporin NIP6-1; AltName: Full=NOD26-like intrinsic protein 6-1; Short=AtNIP6;1;
Malba04G005841	3.842	1.942	0.0141739	0.0343474	up	--	Zinc finger protein 3 [Morus notabilis]	RecName: Full=Zinc finger protein 3 {ECO:0000305};
Malba04G005842	2.786	1.478	9.35336e-07	7.3509e-06	up	K15414 complement component 1 Q subcomponent-binding protein, mitochondrial | (RefSeq) uncharacterized protein At2g39795, mitochondrial-like (A)	Uncharacterized protein L484_013494 [Morus notabilis]	--
Malba04G005851	2.065	1.046	4.50497e-05	0.000232477	up	K04733 interleukin-1 receptor-associated kinase 4 [EC:2.7.11.1] | (RefSeq) probable receptor-like protein kinase At1g80640 isoform X1 (A)	putative receptor-like protein kinase [Morus notabilis]	RecName: Full=Probable receptor-like protein kinase At1g80640; EC=2.7.11.1; Flags: Precursor;
Malba04G005864	0.25	-1.999	2.5055e-07	2.26342e-06	down	K01193 beta-fructofuranosidase [EC:3.2.1.26] | (RefSeq) LOC109747879; beta-fructofuranosidase, insoluble isoenzyme 3-like (A)	hypothetical protein L484_025683 [Morus notabilis]	RecName: Full=Putative UPF0481 protein At3g02645;
Malba04G005888	0.266	-1.911	1.11874e-11	2.40793e-10	down	--	hypothetical protein L484_025735 [Morus notabilis]	RecName: Full=VQ motif-containing protein 11 {ECO:0000303|PubMed:22535423}; Short=AtVQ11 {ECO:0000303|PubMed:22535423}; AltName: Full=MPK3/6-targeted VQ-motif-containing protein 5 {ECO:0000303|PubMed:24750137};
Malba04G005890	2.605	1.381	1.95752e-05	0.000110447	up	K10563 formamidopyrimidine-DNA glycosylase [EC:3.2.2.23 4.2.99.18] | (RefSeq) formamidopyrimidine-DNA glycosylase isoform X1 (A)	hypothetical protein PRUPE_3G090700 [Prunus persica]	RecName: Full=Formamidopyrimidine-DNA glycosylase; Short=Fapy-DNA glycosylase; EC=3.2.2.23; EC=4.2.99.18; AltName: Full=DNA-(apurinic or apyrimidinic site) lyase FPG1; AltName: Full=Formamidopyrimidine-DNA glycosylase 1; Short=AtFPG-1; AltName: Full=Formamidopyrimidine-DNA glycosylase 2; Short=AtFPG-2; AltName: Full=Protein MutM homolog 1; Short=AtMMH-1; AltName: Full=Protein MutM homolog 2; Shor…
Malba04G005891	2.452	1.294	0.00423689	0.0121744	up	--	hypothetical protein L484_025738 [Morus notabilis]	--
Malba04G005893	0.081	-3.619	4.57205e-11	8.75054e-10	down	K04733 interleukin-1 receptor-associated kinase 4 [EC:2.7.11.1] | (RefSeq) U-box domain-containing protein 35-like (A)	hypothetical protein L484_025740 [Morus notabilis]	RecName: Full=U-box domain-containing protein 51; AltName: Full=Plant U-box protein 51; Includes: RecName: Full=E3 ubiquitin ligase; EC=2.3.2.27; AltName: Full=RING-type E3 ubiquitin transferase {ECO:0000305}; Includes: RecName: Full=Serine/threonine-protein kinase; EC=2.7.11.-;
Malba04G005894	0.135	-2.893	1.09231e-09	1.62532e-08	down	K04733 interleukin-1 receptor-associated kinase 4 [EC:2.7.11.1] | (RefSeq) U-box domain-containing protein 34-like (A)	U-box domain-containing protein 51 [Morus notabilis]	RecName: Full=U-box domain-containing protein 33; AltName: Full=Plant U-box protein 33; Includes: RecName: Full=E3 ubiquitin ligase; EC=2.3.2.27; AltName: Full=RING-type E3 ubiquitin transferase {ECO:0000305}; Includes: RecName: Full=Serine/threonine-protein kinase; EC=2.7.11.-;
Malba04G005907	3.645	1.866	2.14116e-05	0.000119599	up	K13153 U11/U12 small nuclear ribonucleoprotein 25 kDa protein | (RefSeq) uncharacterized protein LOC107407983 (A)	hypothetical protein L484_025757 [Morus notabilis]	--
Malba04G005910	0.452	-1.146	3.96503e-12	9.30353e-11	down	K04733 interleukin-1 receptor-associated kinase 4 [EC:2.7.11.1] | (RefSeq) PTI1-like tyrosine-protein kinase At3g15890 (A)	PTI1-like tyrosine-protein kinase [Morus notabilis]	RecName: Full=PTI1-like tyrosine-protein kinase At3g15890; EC=2.7.10.2;
Malba04G005911	4.521	2.177	0.0167829	0.0395647	up	K13420 LRR receptor-like serine/threonine-protein kinase FLS2 [EC:2.7.11.1] | (RefSeq) LRR receptor-like serine/threonine-protein kinase FLS2 (A)	Protein TOO MANY MOUTHS [Morus notabilis]	RecName: Full=Protein TOO MANY MOUTHS {ECO:0000303|PubMed:11536724}; AltName: Full=Receptor-like protein 17 {ECO:0000303|PubMed:18434605}; Short=AtRLP17 {ECO:0000303|PubMed:18434605}; Flags: Precursor;
Malba04G005916	2.372	1.246	5.26408e-05	0.000266784	up	K20416 palmitoyl-[glycerolipid] 7-desaturase [EC:1.14.19.42] | (RefSeq) palmitoyl-monogalactosyldiacylglycerol delta-7 desaturase, chloroplastic (A)	Palmitoyl-monogalactosyldiacylglycerol delta-7 desaturase [Morus notabilis]	RecName: Full=Palmitoyl-monogalactosyldiacylglycerol delta-7 desaturase, chloroplastic {ECO:0000303|PubMed:15579662}; EC=1.14.19.42 {ECO:0000269|PubMed:15579662}; AltName: Full=Acyl-lipid desaturase 3 {ECO:0000303|PubMed:15240892}; AltName: Full=Fatty acid desaturase 5 {ECO:0000303|PubMed:15579662}; Short=FAD5 {ECO:0000303|PubMed:15579662}; AltName: Full=Fatty acid desaturase B {ECO:0000303|PubMe…
Malba04G005923	3.667	1.875	0.00593392	0.0162631	up	--	hypothetical protein L484_025779 [Morus notabilis]	--
Malba04G005925	4.749	2.248	0.00277316	0.00844317	up	--	hypothetical protein L484_025781 [Morus notabilis]	RecName: Full=EPIDERMAL PATTERNING FACTOR-like protein 8 {ECO:0000303|PubMed:19435754}; Short=EPF-like protein 8; Contains: RecName: Full=MEPFL8 {ECO:0000305}; Flags: Precursor;
Malba04G005928	0.318	-1.651	4.04719e-11	7.83046e-10	down	--	cytochrome P450 family protein [Parasponia andersonii]	--
Malba04G005934	0.496	-1.01	0.000794228	0.00284337	down	K04733 interleukin-1 receptor-associated kinase 4 [EC:2.7.11.1] | (RefSeq) cysteine-rich receptor-like protein kinase 10 (A)	Cysteine-rich receptor-like protein kinase 29 [Morus notabilis]	RecName: Full=Cysteine-rich receptor-like protein kinase 25; Short=Cysteine-rich RLK25; EC=2.7.11.-; Flags: Precursor;
Malba04G005935	0.363	-1.464	1.60577e-06	1.17584e-05	down	K04733 interleukin-1 receptor-associated kinase 4 [EC:2.7.11.1] | (RefSeq) putative receptor-like protein kinase At4g00960 isoform X1 (A)	Cysteine-rich receptor-like protein kinase 25 [Morus notabilis]	RecName: Full=Cysteine-rich receptor-like protein kinase 10; Short=Cysteine-rich RLK10; EC=2.7.11.-; AltName: Full=Receptor-like protein kinase 4; Flags: Precursor;
Malba04G005943	2.094	1.066	7.73214e-05	0.000372524	up	--	Uncharacterized protein L484_025803 [Morus notabilis]	RecName: Full=Uncharacterized protein At2g34160;
Malba04G005944	0.353	-1.501	7.707e-06	4.78245e-05	down	K14611 solute carrier family 23 (nucleobase transporter), member 1/2 | (RefSeq) nucleobase-ascorbate transporter 3-like (A)	hypothetical protein L484_025804 [Morus notabilis]	--
Malba04G005945	0.1	-3.322	4.32389e-10	6.93487e-09	down	--	hypothetical protein L484_025805 [Morus notabilis]	--
Malba04G005946	2.198	1.136	4.89948e-07	4.12986e-06	up	K01462 peptide deformylase [EC:3.5.1.88] | (RefSeq) peptide deformylase 1A, chloroplastic/mitochondrial (A)	Peptide deformylase 1A [Morus notabilis]	RecName: Full=Peptide deformylase 1A, chloroplastic/mitochondrial; Short=AtDEF1; Short=AtPDF1A; Short=PDF 1A; EC=3.5.1.88; AltName: Full=Polypeptide deformylase; Flags: Precursor;
Malba04G005955	0.113	-3.15	1.26878e-15	5.18181e-14	down	--	hypothetical protein L484_001899 [Morus notabilis]	--
Malba04G005956	0.102	-3.288	1.12953e-07	1.1148e-06	down	--	hypothetical protein L484_001899 [Morus notabilis]	--
Malba04G005957	0.086	-3.539	8.13036e-08	8.29262e-07	down	K07889 Ras-related protein Rab-5C | (RefSeq) late embryogenesis abundant protein, group 3 (A)	hypothetical protein L484_001900 [Morus notabilis]	RecName: Full=Late embryogenesis abundant protein 2; AltName: Full=CapLEA-2;
Malba04G005962	2.303	1.203	0.000151229	0.000673732	up	K14558 periodic tryptophan protein 2 | (RefSeq) periodic tryptophan protein 2 (A)	Periodic tryptophan protein 2-like protein [Morus notabilis]	RecName: Full=Periodic tryptophan protein 2 {ECO:0000303|PubMed:19929880}; Short=AtPWP2 {ECO:0000303|PubMed:19929880};
Malba04G005967	2.012	1.009	6.37767e-05	0.000314804	up	K06130 lysophospholipase II [EC:3.1.1.5] | (RefSeq) acyl-protein thioesterase 2-like (A)	Acyl-protein thioesterase 2 [Morus notabilis]	--
Malba04G005969	2.258	1.175	0.000468177	0.00179563	up	K02295 cryptochrome | (RefSeq) (6-4)DNA photolyase-like (A)	(6-4)DNA photolyase [Morus notabilis]	RecName: Full=(6-4)DNA photolyase; EC=4.1.99.13; AltName: Full=Protein UV repair defective 3;
Malba04G005971	12.572	3.652	6.49526e-08	6.77353e-07	up	K03097 casein kinase II subunit alpha [EC:2.7.11.1] | (RefSeq) casein kinase II subunit alpha-like isoform X2 (A)	hypothetical protein L484_005140 [Morus notabilis]	--
Malba04G005977	0.031	-5.022	3.06658e-22	3.03888e-20	down	K04733 interleukin-1 receptor-associated kinase 4 [EC:2.7.11.1] | (RefSeq) uncharacterized LOC103454355 (A)	Boron transporter 4 [Morus notabilis]	RecName: Full=Boron transporter 4;
Malba04G005982	0.438	-1.191	9.36714e-07	7.35876e-06	down	K03301 ATP:ADP antiporter, AAA family | (RefSeq) plastidic ATP/ADP-transporter-like (A)	Plastidic [Morus notabilis]	RecName: Full=ADP,ATP carrier protein 1, chloroplastic; AltName: Full=ADP/ATP translocase 1; AltName: Full=Adenine nucleotide translocase 1; Flags: Precursor;
Malba04G005984	5.292	2.404	1.10624e-14	3.88418e-13	up	--	hypothetical protein L484_003178 [Morus notabilis]	--
Malba04G006000	5.723	2.517	0.000127573	0.000581478	up	K14484 auxin-responsive protein IAA | (RefSeq) auxin-induced protein IAA6-like (A)	Auxin-induced protein AUX22 [Morus notabilis]	RecName: Full=Auxin-induced protein AUX22;
Malba04G006016	28.899	4.853	0.00293704	0.00886196	up	--	--	--
Malba04G006017	3.126	1.644	0.00109339	0.00376856	up	--	hypothetical protein L484_019436 [Morus notabilis]	RecName: Full=Thionin-like protein 2; Flags: Precursor;
Malba04G006020	4.932	2.302	1.62631e-05	9.36817e-05	up	--	--	--
Malba04G006036	0.118	-3.08	7.07504e-08	7.31562e-07	down	K14834 nucleolar complex protein 3 | (RefSeq) nucleolar complex protein 3 homolog isoform X1 (A)	hypothetical protein L484_026178 [Morus notabilis]	RecName: Full=Transcription repressor OFP14; AltName: Full=Ovate family protein 14; Short=AtOFP14;
Malba04G006037	0.052	-4.273	0.000196891	0.000844213	down	--	hypothetical protein L484_026179 [Morus notabilis]	--
Malba04G006038	12.037	3.589	2.62243e-06	1.83232e-05	up	K10591 E3 ubiquitin-protein ligase NEDD4 [EC:2.3.2.26] | (RefSeq) E3 ubiquitin-protein ligase UPL5-like (A)	hypothetical protein L484_026180 [Morus notabilis]	--
Malba04G006042	0.253	-1.98	2.83008e-10	4.67814e-09	down	K19476 vacuolar protein sorting-associated protein IST1 | (RefSeq) uncharacterized protein LOC107404861 (A)	hypothetical protein L484_026185 [Morus notabilis]	--
Malba04G006047	0.155	-2.691	8.61912e-13	2.27998e-11	down	K15109 solute carrier family 25 (mitochondrial carnitine/acylcarnitine transporter), member 20/29 | (RefSeq) mitochondrial arginine transporter BAC2-like isoform X1 (A)	Mitochondrial carnitine/acylcarnitine carrier protein CACL [Morus notabilis]	RecName: Full=Mitochondrial arginine transporter BAC2; AltName: Full=Mitochondrial basic amino acid carrier 2; Short=AtMBAC2;
Malba04G006052	7.192	2.846	2.38769e-05	0.000131897	up	K11273 chromosome transmission fidelity protein 1 [EC:3.6.4.13] | (RefSeq) LOW QUALITY PROTEIN: ATP-dependent DNA helicase DDX11 (A)	hypothetical protein L484_026196 [Morus notabilis]	--
Malba04G006066	6.127	2.615	1.51937e-10	2.62721e-09	up	K09338 homeobox-leucine zipper protein | (RefSeq) homeobox-leucine zipper protein GLABRA 2 (A)	Homeobox-leucine zipper protein GLABRA 2 [Morus notabilis]	RecName: Full=Homeobox-leucine zipper protein GLABRA 2; AltName: Full=HD-ZIP protein ATHB-10; AltName: Full=Homeobox-leucine zipper protein ATHB-10;
Malba04G006074	0.281	-1.831	2.29716e-05	0.00012722	down	--	LOW QUALITY PROTEIN: protein PLANT CADMIUM RESISTANCE 8 [Vigna radiata var. radiata]	RecName: Full=Protein PLANT CADMIUM RESISTANCE 8; Short=AtPCR8;
Malba04G006077	0.434	-1.204	4.34372e-09	5.75683e-08	down	K14638 solute carrier family 15 (peptide/histidine transporter), member 3/4 | (RefSeq) POPTRDRAFT_751814; hypothetical protein (A)	putative peptide transporter [Morus notabilis]	RecName: Full=Protein NRT1/ PTR FAMILY 1.2; Short=AtNPF1.2; AltName: Full=Nitrate transporter 1.11;
Malba04G006080	0.179	-2.48	3.84047e-07	3.33068e-06	down	K04733 interleukin-1 receptor-associated kinase 4 [EC:2.7.11.1] | (RefSeq) cysteine-rich receptor-like protein kinase 10 (A)	Cysteine-rich receptor-like protein kinase 10 [Morus notabilis]	RecName: Full=Cysteine-rich receptor-like protein kinase 25; Short=Cysteine-rich RLK25; EC=2.7.11.-; Flags: Precursor;
Malba04G006081	3.134	1.648	4.51106e-05	0.00023273	up	K15033 peptidyl-tRNA hydrolase ICT1 [EC:3.1.1.29] | (RefSeq) peptidyl-tRNA hydrolase ICT1, mitochondrial-like isoform X1 (A)	hypothetical protein L484_026235 [Morus notabilis]	RecName: Full=Transcription factor bHLH68; AltName: Full=Basic helix-loop-helix protein 68; Short=AtbHLH68; Short=bHLH 68; AltName: Full=Transcription factor EN 60; AltName: Full=bHLH transcription factor bHLH068;
Malba04G006089	2.086	1.061	0.0217451	0.0493326	up	K14963 COMPASS component SWD3 | (RefSeq) myosin heavy chain kinase B-like (A)	Vegetative incompatibility protein HET-E-1 [Morus notabilis]	RecName: Full=Protein JINGUBANG {ECO:0000303|PubMed:27468890};
Malba04G006102	2.346	1.23	5.03084e-10	7.97823e-09	up	K14313 nuclear pore complex protein Nup53 | (RefSeq) CASP-like protein 3A1 (A)	hypothetical protein L484_026259 [Morus notabilis]	RecName: Full=CASP-like protein 3A1; Short=RcCASPL3A1;
Malba04G006105	7.737	2.952	0.000283811	0.0011613	up	K17895 GATA-binding protein 3 | (RefSeq) GATA transcription factor 9 (A)	GATA transcription factor 9 [Morus notabilis]	RecName: Full=GATA transcription factor 9;
Malba04G006108	5.968	2.577	0.0177503	0.0414267	up	--	hypothetical protein L484_026265 [Morus notabilis]	--
Malba04G006109	0.45	-1.152	6.21239e-14	1.94981e-12	down	K03350 anaphase-promoting complex subunit 3 | (RefSeq) hypothetical protein (A)	hypothetical protein L484_026266 [Morus notabilis]	--
Malba04G006126	3.194	1.675	0.00450342	0.0128475	up	K14411 RNA-binding protein Musashi | (RefSeq) protein gar2 (A)	Zinc finger, CCCH-type [Trema orientalis]	RecName: Full=Protein IQ-DOMAIN 31;
Malba04G006133	0.167	-2.58	8.12301e-07	6.49641e-06	down	K14173 alpha-farnesene synthase [EC:4.2.3.46] | (RefSeq) alpha-farnesene synthase-like (A)	(E,E)-alpha-farnesene synthase [Morus notabilis]	RecName: Full=(E,E)-alpha-farnesene synthase; Short=MdASF1; EC=4.2.3.46; AltName: Full=Prenyltransferase; EC=2.5.1.-;
Malba04G006138	2.228	1.156	0.0123206	0.0304922	up	K00850 6-phosphofructokinase 1 [EC:2.7.1.11] | (RefSeq) ATP-dependent 6-phosphofructokinase 6-like (A)	Pyrophosphate-dependent phosphofructokinase TP0108-type [Parasponia andersonii]	RecName: Full=ATP-dependent 6-phosphofructokinase 3 {ECO:0000255|HAMAP-Rule:MF_03186}; Short=ATP-PFK 3 {ECO:0000255|HAMAP-Rule:MF_03186}; Short=Phosphofructokinase 3 {ECO:0000255|HAMAP-Rule:MF_03186}; EC=2.7.1.11 {ECO:0000255|HAMAP-Rule:MF_03186}; AltName: Full=Phosphohexokinase 3 {ECO:0000255|HAMAP-Rule:MF_03186};
Malba04G006141	0.281	-1.829	7.64589e-12	1.70977e-10	down	K13126 polyadenylate-binding protein | (RefSeq) uncharacterized protein LOC112511000 (A)	hypothetical protein L484_026300 [Morus notabilis]	RecName: Full=Protein CHUP1, chloroplastic; AltName: Full=Protein CHLOROPLAST UNUSUAL POSITIONING 1;
Malba04G006148	2.343	1.228	1.09473e-15	4.51825e-14	up	K04733 interleukin-1 receptor-associated kinase 4 [EC:2.7.11.1] | (RefSeq) probable LRR receptor-like serine/threonine-protein kinase At1g05700 (A)	Putative leucine-rich repeat receptor-like protein kinase [Morus notabilis]	RecName: Full=Putative leucine-rich repeat receptor-like protein kinase At2g19210; EC=2.7.11.1; Flags: Precursor;
Malba04G006151	0.021	-5.568	2.17913e-25	2.89394e-23	down	--	putative LRR receptor-like serine/threonine-protein kinase [Morus notabilis]	--
Malba04G006155	0.305	-1.714	3.85294e-05	0.000202305	down	K04733 interleukin-1 receptor-associated kinase 4 [EC:2.7.11.1] | (RefSeq) LRR receptor-like serine/threonine-protein kinase IOS1 (A)	putative LRR receptor-like serine/threonine-protein kinase [Morus notabilis]	RecName: Full=LRR receptor-like serine/threonine-protein kinase IOS1 {ECO:0000303|PubMed:21711359}; EC=2.7.11.- {ECO:0000255|PROSITE-ProRule:PRU00159}; AltName: Full=Protein IMPAIRED OOMYCETE SUSCEPTIBILITY 1 {ECO:0000303|PubMed:21711359}; Flags: Precursor;
Malba04G006157	2.334	1.223	7.90999e-06	4.89597e-05	up	K10863 aprataxin [EC:3.1.11.7 3.1.11.8 3.1.12.2] | (RefSeq) basic helix-loop-helix family protein (A)	hypothetical protein L484_003123 [Morus notabilis]	RecName: Full=Transcription factor bHLH87; AltName: Full=Basic helix-loop-helix protein 87; Short=AtbHLH87; Short=bHLH 87; AltName: Full=Transcription factor EN 121; AltName: Full=bHLH transcription factor bHLH087;
Malba04G006183	0.419	-1.254	4.61195e-07	3.9265e-06	down	K20043 clathrin coat assembly protein AP180 | (RefSeq) putative clathrin assembly protein At5g35200 (A)	Dof zinc finger protein [Morus notabilis]	RecName: Full=Dof zinc finger protein DOF1.7; Short=AtDOF1.7;
Malba04G006186	3.232	1.693	9.54485e-10	1.4411e-08	up	K10875 DNA repair and recombination protein RAD54 and RAD54-like protein [EC:3.6.4.-] | (RefSeq) protein CHROMATIN REMODELING 35-like isoform X1 (A)	Helicase ARIP4 [Morus notabilis]	RecName: Full=Protein CHROMATIN REMODELING 35 {ECO:0000303|PubMed:16547115, ECO:0000303|PubMed:23770592}; AltName: Full=Protein DEFECTIVE IN MERISTEM SILENCING 1 {ECO:0000303|PubMed:18425128}; AltName: Full=Protein DEFECTIVE IN RNA-DIRECTED DNA METHYLATION 1 {ECO:0000303|PubMed:15120073};
Malba04G006190	4.831	2.272	0.000751374	0.00270633	up	K13248 pyridoxal phosphate phosphatase PHOSPHO2 [EC:3.1.3.74] | (RefSeq) inorganic pyrophosphatase 1 (A)	Inorganic pyrophosphatase 2 [Morus notabilis]	RecName: Full=Inorganic pyrophosphatase 2; Short=AtPPsPase2; Short=PPi phosphatase 2; Short=Pyrophosphate-specific phosphatase 2; EC=3.6.1.1;
Malba04G006205	3.411	1.77	3.6262e-06	2.4529e-05	up	K10752 histone-binding protein RBBP4 | (RefSeq) WD-40 repeat-containing protein MSI4-like (A)	hypothetical protein L484_005097 [Morus notabilis]	RecName: Full=WD-40 repeat-containing protein MSI4; AltName: Full=Altered cold-responsive gene 1 protein;
Malba04G006207	3.297	1.721	7.16101e-09	9.18061e-08	up	K15403 fatty acid omega-hydroxy dehydrogenase [EC:1.1.-.-] | (RefSeq) protein HOTHEAD (A)	hypothetical protein L484_005099 [Morus notabilis]	RecName: Full=Protein HOTHEAD; AltName: Full=Protein ADHESION OF CALYX EDGES; Flags: Precursor;
Malba04G006210	2.639	1.4	0.000152615	0.000679131	up	K04733 interleukin-1 receptor-associated kinase 4 [EC:2.7.11.1] | (RefSeq) receptor-like serine/threonine-protein kinase ALE2 (A)	Receptor-like serine/threonine-protein kinase [Morus notabilis]	RecName: Full=Receptor-like serine/threonine-protein kinase ALE2; EC=2.7.11.1; AltName: Full=Protein ABNORMAL LEAF SHAPE 2; Flags: Precursor;
Malba04G006213	2.021	1.015	0.000102867	0.000480425	up	K06180 23S rRNA pseudouridine1911/1915/1917 synthase [EC:5.4.99.23] | (RefSeq) pentatricopeptide repeat-containing protein At1g20230 isoform X1 (A)	hypothetical protein L484_005106 [Morus notabilis]	RecName: Full=Putative pentatricopeptide repeat-containing protein At1g17630;
Malba04G006229	2.165	1.115	2.49845e-10	4.16166e-09	up	K14411 RNA-binding protein Musashi | (RefSeq) protein gar2 (A)	Cysteine-rich receptor-like protein kinase 25 [Morus notabilis]	--
Malba04G006235	2.304	1.204	0.0135025	0.0330445	up	K15333 tRNA guanosine-2'-O-methyltransferase [EC:2.1.1.34] | (RefSeq) uncharacterized protein LOC104224633 (A)	Subtilisin-like protease SDD1 [Morus notabilis]	RecName: Full=Subtilisin-like protease SBT3.5 {ECO:0000303|PubMed:16193095}; EC=3.4.21.- {ECO:0000305}; AltName: Full=Subtilase subfamily 3 member 5 {ECO:0000303|PubMed:16193095}; Short=AtSBT3.5 {ECO:0000303|PubMed:16193095}; Flags: Precursor;
Malba04G006236	2.195	1.134	0.000368469	0.00145583	up	K20472 coatomer subunit zeta | (RefSeq) coatomer subunit zeta-2-like (A)	hypothetical protein L484_013477 [Morus notabilis]	RecName: Full=Coatomer subunit zeta-2; AltName: Full=Zeta-2-coat protein; AltName: Full=Zeta-COP 2;
Malba04G006240	2.569	1.361	0.000196803	0.00084402	up	K03257 translation initiation factor 4A | (RefSeq) eukaryotic initiation factor 4A-8 (A)	Eukaryotic initiation factor 4A-8 [Morus notabilis]	RecName: Full=Eukaryotic initiation factor 4A-1; Short=eIF-4A-1; EC=3.6.4.13; AltName: Full=ATP-dependent RNA helicase eIF4A-1; AltName: Full=DEAD-box ATP-dependent RNA helicase 4;
Malba04G006245	2.459	1.298	7.42255e-07	5.98525e-06	up	K00599 methyltransferase-like protein 6 [EC:2.1.1.-] | (RefSeq) uncharacterized methyltransferase C3H7.11 (A)	PREDICTED: uncharacterized methyltransferase C3H7.11 isoform X1 [Theobroma cacao]	--
Malba04G006251	0.433	-1.207	5.97711e-05	0.000297742	down	K23488 Ras-associated and pleckstrin homology domains-containing protein 1 | (RefSeq) ras-associated and pleckstrin homology domains-containing protein 1-like (A)	hypothetical protein L484_013462 [Morus notabilis]	--
Malba04G006253	0.397	-1.334	1.97776e-08	2.31613e-07	down	K10357 myosin V | (RefSeq) myosin-17-like (A)	Myosin-J heavy chain [Morus notabilis]	RecName: Full=Myosin-17; AltName: Full=Myosin XI K; Short=AtXIK;
Malba04G006258	6.512	2.703	0.00177077	0.00573093	up	K21435 ankyrin repeat domain-containing protein 6 | (RefSeq) ankyrin repeat-containing protein BDA1-like (A)	Ankyrin repeat-containing protein [Morus notabilis]	RecName: Full=Ankyrin repeat-containing protein At2g01680;
Malba04G006268	8.114	3.02	0.0120788	0.0299735	up	K13566 omega-amidase [EC:3.5.1.3] | (RefSeq) omega-amidase, chloroplastic-like (A)	Carbon-nitrogen hydrolase [Trema orientalis]	RecName: Full=Omega-amidase, chloroplastic; EC=3.5.1.3 {ECO:0000269|PubMed:24461228}; AltName: Full=Nitrilase-like protein 3; Flags: Precursor;
Malba04G006270	3.289	1.718	7.66932e-06	4.76058e-05	up	K10844 DNA excision repair protein ERCC-2 [EC:3.6.4.12] | (RefSeq) DNA excision repair protein ERCC-2 (A)	hypothetical protein L484_002612 [Morus notabilis]	--
Malba04G006273	0.297	-1.75	7.50299e-06	4.66624e-05	down	K10844 DNA excision repair protein ERCC-2 [EC:3.6.4.12] | (RefSeq) DNA excision repair protein ERCC-2 (A)	hypothetical protein L484_002612 [Morus notabilis]	--
Malba04G006278	0.016	-6.01	5.00209e-09	6.59803e-08	down	K09422 transcription factor MYB, plant | (RefSeq) myb-related protein Zm38-like (A)	Anthocyanin regulatory C1 protein [Morus notabilis]	RecName: Full=Transcription factor TT2; AltName: Full=Myb-related protein 123; Short=AtMYB123; AltName: Full=Myb-related transcription factor LBM2-like; AltName: Full=Protein TRANSPARENT TESTA 2;
Malba04G006279	0.252	-1.99	1.25365e-14	4.37815e-13	down	K09422 transcription factor MYB, plant | (RefSeq) transcription factor MYB114-like (A)	Transcription factor TT2 [Morus notabilis]	RecName: Full=Transcription factor MYB23; AltName: Full=Myb-related protein 23; Short=AtMYB23;
Malba04G006280	17.498	4.129	0.000544681	0.00204801	up	K09285 AP2-like factor, ANT lineage | (RefSeq) AP2-like ethylene-responsive transcription factor AIL1 (A)	AP2-like ethylene-responsive transcription factor AIL1 [Morus notabilis]	RecName: Full=AP2-like ethylene-responsive transcription factor AIL1; AltName: Full=Protein AINTEGUMENTA-LIKE 1;
Malba04G006282	2.288	1.194	8.42068e-05	0.000402518	up	K22382 WD repeat-containing protein 26 | (RefSeq) WD repeat-containing protein 26 homolog (A)	hypothetical protein L484_009597 [Morus notabilis]	RecName: Full=Growth-regulating factor 1; Short=OsGRF1; AltName: Full=Transcription activator GRF1;
Malba04G006288	0.08	-3.642	4.82804e-05	0.000246865	down	K00784 ribonuclease Z [EC:3.1.26.11] | (RefSeq) uncharacterized LOC107843876 (A)	hypothetical protein TorRG33x02_008540 [Trema orientalis]	--
Malba04G006289	0.254	-1.976	5.47128e-17	2.70026e-15	down	K13457 disease resistance protein RPM1 | (RefSeq) disease resistance protein RPM1-like (A)	Disease resistance protein RPM1 [Morus notabilis]	RecName: Full=Putative disease resistance protein At1g50180;
Malba04G006295	0.325	-1.624	8.00822e-06	4.95049e-05	down	K09422 transcription factor MYB, plant | (RefSeq) transcription factor TT2-like (A)	Transcription factor TT2 [Morus notabilis]	RecName: Full=Transcription factor TT2; AltName: Full=Myb-related protein 123; Short=AtMYB123; AltName: Full=Myb-related transcription factor LBM2-like; AltName: Full=Protein TRANSPARENT TESTA 2;
Malba04G006301	0.354	-1.497	7.36498e-07	5.94374e-06	down	K00951 GTP pyrophosphokinase [EC:2.7.6.5] | (RefSeq) probable GTP diphosphokinase RSH2, chloroplastic (A)	putative guanosine-3',5'-bis(diphosphate) 3'-pyrophosphohydrolase [Morus notabilis]	RecName: Full=Probable GTP diphosphokinase RSH2, chloroplastic; EC=2.7.6.5; AltName: Full=RelA/SpoT homolog 2; Short=AtRSH2; AltName: Full=ppGpp synthetase RSH2; Flags: Precursor;
Malba04G006304	2.765	1.467	0.0015565	0.00512585	up	K20623 typhasterol/6-deoxotyphasterol 2alpha-hydroxylase | (RefSeq) cytochrome P450 750A1-like (A)	flavanone 3'-hydroxylase 1 [Morus alba var. atropurpurea]	RecName: Full=Cytochrome P450 71A1; EC=1.14.-.-; AltName: Full=ARP-2; AltName: Full=CYPLXXIA1;
Malba04G006308	0.326	-1.617	4.22332e-18	2.46112e-16	down	--	hypothetical protein L484_008168 [Morus notabilis]	--
Malba04G006311	5.291	2.404	2.42319e-27	3.81496e-25	up	K00789 S-adenosylmethionine synthetase [EC:2.5.1.6] | (RefSeq) S-adenosylmethionine synthase (A)	von Willebrand factor A domain-containing protein [Morus notabilis]	--
Malba04G006317	3.988	1.996	0.0171888	0.0403463	up	K04733 interleukin-1 receptor-associated kinase 4 [EC:2.7.11.1] | (RefSeq) pollen receptor-like kinase 3 (A)	putative inactive leucine-rich repeat receptor-like protein kinase [Morus notabilis]	RecName: Full=Pollen receptor-like kinase 3 {ECO:0000303|PubMed:12139002}; Short=AtPRK3 {ECO:0000303|PubMed:23024212}; EC=2.7.11.1 {ECO:0000305}; Flags: Precursor;
Malba04G006318	2.201	1.138	0.0162232	0.0384264	up	K13464 jasmonate ZIM domain-containing protein | (RefSeq) protein TIFY 10A (A)	PREDICTED: protein TIFY 10A [Ziziphus jujuba]	RecName: Full=Protein TIFY 10A; AltName: Full=Jasmonate ZIM domain-containing protein 1;
Malba04G006323	0.493	-1.019	5.03258e-07	4.2311e-06	down	K11517 (S)-2-hydroxy-acid oxidase [EC:1.1.3.15] | (RefSeq) peroxisomal (S)-2-hydroxy-acid oxidase GLO4-like (A)	Alpha-hydroxy acid dehydrogenase, FMN-dependent [Parasponia andersonii]	RecName: Full=Peroxisomal (S)-2-hydroxy-acid oxidase GLO4; EC=1.1.3.15; AltName: Full=Glycolate oxidase 4; Short=GOX 4; Short=OsGLO4; AltName: Full=Short chain alpha-hydroxy acid oxidase GLO4;
Malba04G006324	5.344	2.418	1.25709e-16	5.84308e-15	up	K00679 phospholipid:diacylglycerol acyltransferase [EC:2.3.1.158] | (RefSeq) hypothetical protein (A)	GDSL esterase/lipase 5 [Morus notabilis]	RecName: Full=GDSL esterase/lipase 5; EC=3.1.1.-; AltName: Full=Extracellular lipase 5; Flags: Precursor;
Malba04G006326	0.427	-1.228	3.15076e-05	0.000168703	down	K22913 phosphatidylinositol 3,5-bisphosphate 5-phosphatase [EC:3.1.3.-] | (RefSeq) phosphoinositide phosphatase SAC2-like isoform X1 (A)	Polyphosphoinositide phosphatase [Morus notabilis]	RecName: Full=Phosphoinositide phosphatase SAC2; Short=AtSAC2; EC=3.1.3.-; AltName: Full=Phosphatidylinositol 3,5-bisphosphate 5-phosphatase SAC2; AltName: Full=Protein SUPPRESSOR OF ACTIN 2; AltName: Full=SAC domain protein 2;
Malba04G006327	2.277	1.187	6.816e-05	0.000333991	up	K02998 small subunit ribosomal protein SAe | (RefSeq) 40S ribosomal protein SA (A)	hypothetical protein MIMGU_mgv1a0106061mg, partial [Erythranthe guttata]	RecName: Full=40S ribosomal protein SA {ECO:0000255|HAMAP-Rule:MF_03015}; AltName: Full=p40;
Malba04G006330	2.446	1.29	5.65969e-06	3.64168e-05	up	K14488 SAUR family protein | (RefSeq) auxin-responsive protein SAUR50-like (A)	hypothetical protein L484_005029 [Morus notabilis]	--
Malba04G006331	0.242	-2.048	2.19012e-15	8.51705e-14	down	K14488 SAUR family protein | (RefSeq) auxin-responsive protein SAUR41-like (A)	hypothetical protein L484_003581 [Morus notabilis]	RecName: Full=Auxin-responsive protein SAUR71 {ECO:0000305}; AltName: Full=Protein SMALL AUXIN UP RNA 71 {ECO:0000303|PubMed:12036261};
Malba04G006333	0.279	-1.844	1.67334e-25	2.25289e-23	down	--	hypothetical protein L484_005033 [Morus notabilis]	RecName: Full=Dormancy-associated protein homolog 4 {ECO:0000305}; AltName: Full=DRM1 homolog 4 {ECO:0000305};
Malba04G006340	0.034	-4.864	0.000360038	0.0014283	down	K09458 3-oxoacyl-[acyl-carrier-protein] synthase II [EC:2.3.1.179] | (RefSeq) 3-oxoacyl-[acyl-carrier-protein] synthase II, chloroplastic-like (A)	3-oxoacyl-[acyl-carrier-protein]	RecName: Full=3-oxoacyl-[acyl-carrier-protein] synthase II, chloroplastic; EC=2.3.1.41; AltName: Full=Beta-ketoacyl-acyl-carrier-protein synthase II; Short=AtKAS2; Short=Beta-ketoacyl-ACP synthetase 2; AltName: Full=Protein FATTY ACID BIOSYNTHESIS 1; Flags: Precursor;
Malba04G006342	0.341	-1.554	2.32262e-09	3.26673e-08	down	K21026 acetylajmaline esterase [EC:3.1.1.80] | (RefSeq) POPTRDRAFT_1075329; hypothetical protein (A)	GDSL esterase/lipase 1 [Morus notabilis]	RecName: Full=GDSL esterase/lipase 1 {ECO:0000303|PubMed:16126835}; EC=3.1.1.- {ECO:0000305}; AltName: Full=Extracellular lipase 1; Flags: Precursor;
Malba04G006345	2.623	1.391	0.00031433	0.00127073	up	K21026 acetylajmaline esterase [EC:3.1.1.80] | (RefSeq) GDSL esterase/lipase At1g28570-like (A)	GDSL esterase/lipase 1 [Morus notabilis]	RecName: Full=GDSL esterase/lipase 1 {ECO:0000303|PubMed:16126835}; EC=3.1.1.- {ECO:0000305}; AltName: Full=Extracellular lipase 1; Flags: Precursor;
Malba04G006348	3.777	1.917	1.27905e-07	1.23993e-06	up	K15333 tRNA guanosine-2'-O-methyltransferase [EC:2.1.1.34] | (RefSeq) uncharacterized protein LOC104224633 (A)	Subtilisin-like protease [Morus notabilis]	RecName: Full=Subtilisin-like protease SBT1.5 {ECO:0000303|PubMed:16193095}; EC=3.4.21.- {ECO:0000255|PROSITE-ProRule:PRU10082}; AltName: Full=Subtilase subfamily 1 member 5 {ECO:0000303|PubMed:16193095}; Short=AtSBT1.5 {ECO:0000303|PubMed:16193095}; Flags: Precursor;
Malba04G006352	5.098	2.35	3.24358e-19	2.13923e-17	up	--	hypothetical protein L484_018000 [Morus notabilis]	--
Malba04G006358	0.415	-1.268	7.25967e-12	1.62713e-10	down	--	hypothetical protein L484_017995 [Morus notabilis]	--
Malba04G006360	2.877	1.524	2.36026e-07	2.14212e-06	up	K22455 estrogen receptor-binding fragment-associated gene 9 protein | (RefSeq) uncharacterized LOC100853782 (A)	hypothetical protein L484_017994 [Morus notabilis]	RecName: Full=Uncharacterized protein At3g61260;
Malba04G006367	0.453	-1.142	0.00104421	0.0036131	down	K11982 E3 ubiquitin-protein ligase RNF115/126 [EC:2.3.2.27] | (RefSeq) RING-H2 finger protein ATL3-like (A)	RING-H2 finger protein ATL3 [Morus notabilis]	RecName: Full=RING-H2 finger protein ATL60; EC=2.3.2.27 {ECO:0000305}; AltName: Full=RING-type E3 ubiquitin transferase ATL60 {ECO:0000305};
Malba04G006376	5.303	2.407	0.00962239	0.0246682	up	K01535 H+-transporting ATPase [EC:3.6.3.6] | (RefSeq) ATPase 11, plasma membrane-type-like (A)	PREDICTED: ATPase 11, plasma membrane-type-like [Pyrus x bretschneideri]	RecName: Full=Plasma membrane ATPase 4; EC=3.6.3.6; AltName: Full=Proton pump 4;
Malba04G006381	3.336	1.738	0.00321277	0.00958869	up	--	hypothetical protein L484_017970 [Morus notabilis]	RecName: Full=Protein ENDOSPERM DEFECTIVE 1; AltName: Full=Protein EMBRYO DEFECTIVE 3116; AltName: Full=QWRF motif-containing protein 5;
Malba04G006384	0.222	-2.174	1.39183e-06	1.03667e-05	down	K01381 saccharopepsin [EC:3.4.23.25] | (RefSeq) protein ASPARTIC PROTEASE IN GUARD CELL 1-like (A)	Aspartic proteinase nepenthesin-2 [Morus notabilis]	RecName: Full=Aspartyl protease family protein At5g10770; EC=3.4.23.- {ECO:0000305}; Flags: Precursor;
Malba04G006386	2.465	1.302	3.55719e-07	3.10987e-06	up	K13126 polyadenylate-binding protein | (RefSeq) hypothetical protein (A)	hypothetical protein L484_017966 [Morus notabilis]	RecName: Full=Uncharacterized protein At3g52155, chloroplastic {ECO:0000305}; EC=3.1.3.-; Flags: Precursor;
Malba04G006395	3.64	1.864	1.47129e-06	1.08798e-05	up	K21554 CREB3 regulatory factor | (RefSeq) B3 domain-containing transcription factor VRN1-like (A)	B3 domain-containing transcription factor VRN1 [Morus notabilis]	RecName: Full=B3 domain-containing transcription factor VRN1; AltName: Full=Protein VERNALIZATION 1;
Malba04G006400	0.36	-1.473	0.00206151	0.00653537	down	--	hypothetical protein L484_017950 [Morus notabilis]	RecName: Full=Subtilisin-like protease SBT5.4 {ECO:0000303|PubMed:16193095}; EC=3.4.21.- {ECO:0000305}; AltName: Full=Subtilase subfamily 5 member 4 {ECO:0000303|PubMed:16193095}; Short=AtSBT5.4 {ECO:0000303|PubMed:16193095}; Flags: Precursor;
Malba04G006406	2.622	1.391	2.12087e-05	0.000118533	up	K03063 26S proteasome regulatory subunit T3 | (RefSeq) 26S protease regulatory subunit 6B homolog (A)	BTB/POZ domain-containing protein [Morus notabilis]	RecName: Full=BTB/POZ domain-containing protein At5g47800;
Malba04G006426	3.772	1.915	7.04981e-07	5.7059e-06	up	K03955 NADH dehydrogenase (ubiquinone) 1 alpha/beta subcomplex 1 | (RefSeq) acyl carrier protein 3, mitochondrial (A)	Acyl carrier protein 3 [Morus notabilis]	RecName: Full=Acyl carrier protein 3, mitochondrial; AltName: Full=MtACP-3; Short=ACP; AltName: Full=NADH-ubiquinone oxidoreductase 9.6 kDa subunit; Flags: Precursor;
Malba04G006430	4.708	2.235	0.006058	0.0165706	up	K04733 interleukin-1 receptor-associated kinase 4 [EC:2.7.11.1] | (RefSeq) putative receptor-like protein kinase At5g39000 isoform X1 (A)	hypothetical protein L484_010608 [Morus notabilis]	RecName: Full=Heavy metal-associated isoprenylated plant protein 7 {ECO:0000303|PubMed:21072340, ECO:0000303|PubMed:23368984}; Short=AtHIP07 {ECO:0000303|PubMed:21072340, ECO:0000303|PubMed:23368984}; AltName: Full=Farnesylated protein 3 {ECO:0000303|PubMed:8837031}; Short=AtFP3 {ECO:0000303|PubMed:8837031}; Flags: Precursor;
Malba04G006439	0.131	-2.934	1.02617e-11	2.23581e-10	down	--	hypothetical protein TorRG33x02_139250 [Trema orientalis]	--
Malba04G006445	5.729	2.518	1.75095e-10	3.00898e-09	up	--	hypothetical protein L484_010587 [Morus notabilis]	--
Malba04G006451	0.275	-1.865	1.26316e-06	9.53207e-06	down	K01537 Ca2+-transporting ATPase [EC:3.6.3.8] | (RefSeq) putative calcium-transporting ATPase 13, plasma membrane-type (A)	Putative calcium-transporting ATPase 13, plasma membrane-type [Morus notabilis]	RecName: Full=Calcium-transporting ATPase 12, plasma membrane-type; EC=3.6.3.8; AltName: Full=Ca(2+)-ATPase isoform 12;
Malba04G006462	2.466	1.302	0.00062724	0.00231299	up	K08150 MFS transporter, SP family, solute carrier family 2 (myo-inositol transporter), member 13 | (RefSeq) inositol transporter 4-like (A)	Inositol transporter 4 [Morus notabilis]	RecName: Full=Inositol transporter 4; AltName: Full=Myo-inositol-proton symporter INT4; AltName: Full=Protein INOSITOL TRANSPORTER 4;
Malba04G006470	2.385	1.254	0.000766242	0.00275328	up	K13420 LRR receptor-like serine/threonine-protein kinase FLS2 [EC:2.7.11.1] | (RefSeq) LRR receptor-like serine/threonine-protein kinase FLS2 (A)	putative LRR receptor-like serine/threonine-protein kinase [Morus notabilis]	RecName: Full=Receptor-like protein kinase 2; EC=2.7.11.1; Flags: Precursor;
Malba04G006472	2.696	1.431	0.00172879	0.0056146	up	K20718 LRR receptor-like serine/threonine-protein kinase ERECTA [EC:2.7.11.1] | (RefSeq) LRR receptor-like serine/threonine-protein kinase ERECTA (A)	putative LRR receptor-like serine/threonine-protein kinase [Morus notabilis]	RecName: Full=LRR receptor-like serine/threonine-protein kinase ERECTA {ECO:0000303|PubMed:8624444}; EC=2.7.11.1; AltName: Full=Protein QUANTITATIVE RESISTANCE TO PLECTOSPHAERELLA 1; AltName: Full=Protein QUANTITATIVE RESISTANCE TO RALSTONIA SOLANACEARUM 1; AltName: Full=Protein TRANSPIRATION EFFICIENCY 1; Flags: Precursor;
Malba04G006474	0.442	-1.177	3.28081e-05	0.000174899	down	K14445 solute carrier family 13 (sodium-dependent dicarboxylate transporter), member 2/3/5 | (RefSeq) POPTRDRAFT_717389; hypothetical protein (A)	hypothetical protein DCAR_030865 [Daucus carota subsp. sativus]	RecName: Full=Tonoplast dicarboxylate transporter; Short=AttDT; AltName: Full=Sodium-dicarboxylate cotransporter-like; Short=AtSDAT; AltName: Full=Vacuolar malate transporter;
Malba04G006480	3.553	1.829	5.46595e-05	0.000275727	up	--	--	--
Malba04G006500	2.564	1.358	2.07535e-08	2.41592e-07	up	--	Early nodulin-like protein 2 [Morus notabilis]	RecName: Full=Uclacyanin 1 {ECO:0000303|PubMed:9761472}; Flags: Precursor;
Malba04G006508	2.734	1.451	1.63238e-14	5.64025e-13	up	--	hypothetical protein L484_013614 [Morus notabilis]	RecName: Full=Uncharacterized membrane protein At1g16860;
Malba04G006518	0.318	-1.652	4.53294e-08	4.91077e-07	down	K22383 interferon regulatory factor 2-binding protein | (RefSeq) homeobox even-skipped homolog protein 2 (A)	hypothetical protein L484_014139 [Morus notabilis]	--
Malba04G006519	0.445	-1.167	3.99325e-08	4.39437e-07	down	K17637 exocyst complex component 2 | (RefSeq) exocyst complex component SEC5A-like (A)	Plastid-lipid-associated protein [Morus notabilis]	RecName: Full=Plastid-lipid-associated protein, chloroplastic; AltName: Full=CitPAP; Flags: Precursor;
Malba04G006531	3.556	1.83	8.03974e-08	8.20878e-07	up	K02603 origin recognition complex subunit 1 | (RefSeq) hypothetical protein (A)	BAH and coiled-coil domain-containing protein 1 [Morus notabilis]	RecName: Full=Chromatin remodeling protein EBS {ECO:0000305}; AltName: Full=Protein EARLY BOLTING IN SHORT DAYS {ECO:0000303|PubMed:11340178};
Malba04G006544	2.239	1.163	0.0021536	0.00679203	up	K22262 WD repeat and FYVE domain-containing protein 3 | (RefSeq) protein SPIRRIG (A)	hypothetical protein L484_014171 [Morus notabilis]	RecName: Full=Pentatricopeptide repeat-containing protein At4g04370;
Malba04G006553	0.254	-1.975	3.5872e-15	1.35453e-13	down	K08245 phytepsin [EC:3.4.23.40] | (RefSeq) aspartic proteinase (A)	Aspartic proteinase [Morus notabilis]	RecName: Full=Aspartic proteinase; EC=3.4.23.-; Flags: Precursor;
Malba04G006554	0.419	-1.254	7.78147e-05	0.000374716	down	K20716 mitogen-activated protein kinase kinase kinase 17/18 | (RefSeq) mitogen-activated protein kinase kinase kinase 18-like (A)	Mitogen-activated protein kinase kinase kinase 2 [Morus notabilis]	RecName: Full=Mitogen-activated protein kinase kinase kinase 18 {ECO:0000303|PubMed:26443375}; EC=2.7.11.25 {ECO:0000255|PROSITE-ProRule:PRU00159, ECO:0000269|PubMed:25680457, ECO:0000269|PubMed:26443375};
Malba04G006567	9.173	3.197	2.45164e-15	9.4774e-14	up	K19791 iron transport multicopper oxidase | (RefSeq) L-ascorbate oxidase homolog (A)	L-ascorbate oxidase-like protein [Morus notabilis]	RecName: Full=L-ascorbate oxidase homolog; EC=1.10.3.-; Flags: Precursor;
Malba04G006570	2.919	1.545	3.01312e-10	4.95971e-09	up	K19891 glucan endo-1,3-beta-glucosidase 1/2/3 [EC:3.2.1.39] | (RefSeq) glucan endo-1,3-beta-glucosidase 1-like (A)	Glucan endo-1,3-beta-glucosidase 1 [Morus notabilis]	RecName: Full=Glucan endo-1,3-beta-glucosidase 1; EC=3.2.1.39; AltName: Full=(1->3)-beta-glucan endohydrolase 1; Short=(1->3)-beta-glucanase 1; AltName: Full=Beta-1,3-endoglucanase 1; Short=Beta-1,3-glucanase 1; Flags: Precursor;
Malba04G006575	2.062	1.044	3.18484e-05	0.000170333	up	K21437 ankyrin repeat domain-containing protein 13 | (RefSeq) ankyrin repeat domain-containing protein 13C-like (A)	Ankyrin repeat domain-containing protein 13C [Morus notabilis]	--
Malba04G006576	0.265	-1.918	9.92e-14	3.04494e-12	down	K08341 GABA(A) receptor-associated protein | (RefSeq) autophagy-related protein 8a-like (A)	autophagy-related protein 8a, partial [Allium cepa]	RecName: Full=Autophagy-related protein 8a; AltName: Full=Autophagy-related ubiquitin-like modifier ATG8a; Short=AtAPG8a; Short=Protein autophagy 8a; Flags: Precursor;
Malba04G006585	2.949	1.56	4.00829e-13	1.11308e-11	up	--	Lamin-like protein [Morus notabilis]	RecName: Full=Lamin-like protein; Flags: Precursor;
Malba04G006586	2.513	1.329	6.06054e-08	6.36096e-07	up	K17964 leucine-rich PPR motif-containing protein, mitochondrial | (RefSeq) pentatricopeptide repeat-containing protein At1g79540 (A)	hypothetical protein L484_018066 [Morus notabilis]	RecName: Full=Pentatricopeptide repeat-containing protein At1g80880, mitochondrial; Flags: Precursor;
Malba04G006615	0.406	-1.3	0.00195917	0.0062546	down	--	60S ribosomal protein L44 [Morus notabilis]	RecName: Full=Uncharacterized protein At5g23160;
Malba04G006617	0.015	-6.02	0.00392323	0.0113854	down	K15402 fatty acid omega-hydroxylase [EC:1.14.-.-] | (RefSeq) cytochrome P450 86B1-like (A)	Cytochrome P450 [Morus notabilis]	RecName: Full=Cytochrome P450 86B1; EC=1.14.-.-;
Malba04G006618	5.916	2.565	2.27645e-08	2.62964e-07	up	K16297 serine carboxypeptidase-like clade II [EC:3.4.16.-] | (RefSeq) serine carboxypeptidase-like 35 (A)	Serine carboxypeptidase-like 35 [Morus notabilis]	RecName: Full=Serine carboxypeptidase-like 35; EC=3.4.16.-; Flags: Precursor;
Malba04G006627	0.252	-1.987	1.5451e-10	2.66933e-09	down	--	hypothetical protein L484_018121 [Morus notabilis]	--
Malba04G006629	0.437	-1.195	2.15915e-17	1.13309e-15	down	K01265 methionyl aminopeptidase [EC:3.4.11.18] | (RefSeq) methionine aminopeptidase 2B-like (A)	methionine aminopeptidase 2B-like [Hevea brasiliensis]	RecName: Full=Methionine aminopeptidase 2B {ECO:0000255|HAMAP-Rule:MF_03175}; Short=MAP 2B {ECO:0000255|HAMAP-Rule:MF_03175}; Short=MetAP 2B {ECO:0000255|HAMAP-Rule:MF_03175}; EC=3.4.11.18 {ECO:0000255|HAMAP-Rule:MF_03175}; AltName: Full=Peptidase M {ECO:0000255|HAMAP-Rule:MF_03175};
Malba04G006644	0.364	-1.458	4.15427e-10	6.68588e-09	down	K11968 ariadne-1 [EC:2.3.2.31] | (RefSeq) hypothetical protein (A)	C2 and GRAM domain-containing protein [Morus notabilis]	RecName: Full=BAG-associated GRAM protein 1 {ECO:0000303|PubMed:26739014};
Malba04G006652	3.761	1.911	0.000735718	0.00265631	up	K11866 STAM-binding protein [EC:3.4.19.12] | (RefSeq) probable ubiquitin thioesterase DG1039 (A)	HAT, C-terminal dimerization domain containing protein [Trema orientalis]	RecName: Full=Zinc finger BED domain-containing protein DAYSLEEPER; AltName: Full=Transposase-like protein DAYSLEEPER;
Malba04G006653	2.692	1.428	0.0180059	0.0419314	up	K13065 shikimate O-hydroxycinnamoyltransferase [EC:2.3.1.133] | (RefSeq) shikimate O-hydroxycinnamoyltransferase (A)	Hydroxycinnamoyl-Coenzyme A shikimate/quinate hydroxycinnamoyltransferase [Morus notabilis]	RecName: Full=Shikimate O-hydroxycinnamoyltransferase; EC=2.3.1.133; AltName: Full=Hydroxycinnamoyl transferase; AltName: Full=Hydroxycinnamoyl-Coenzyme A shikimate/quinate hydroxycinnamoyltransferase;
Malba04G006667	2.039	1.028	0.00021463	0.000911665	up	--	hypothetical protein L484_020379 [Morus notabilis]	--
Malba04G006671	2.435	1.284	6.37849e-06	4.04552e-05	up	K17361 acyl-coenzyme A thioesterase 9 [EC:3.1.2.-] | (RefSeq) acyl-coenzyme A thioesterase 9, mitochondrial-like (A)	BTB/POZ and TAZ domain-containing protein 3 [Morus notabilis]	--
Malba04G006674	0.483	-1.051	6.83501e-05	0.000334797	down	K13691 pathogen-inducible salicylic acid glucosyltransferase [EC:2.4.1.-] | (RefSeq) UDP-glycosyltransferase 74F2 (A)	UDP-glycosyltransferase 74F2 [Morus notabilis]	RecName: Full=UDP-glycosyltransferase 74F2; EC=2.4.1.-; AltName: Full=AtSGT1; AltName: Full=Salicylic acid glucosyltransferase 1;
Malba04G006680	0.029	-5.123	0.0101025	0.0256931	down	--	Probably inactive leucine-rich repeat receptor-like protein kinase [Morus notabilis]	--
Malba04G006681	0.073	-3.769	8.68221e-07	6.88441e-06	down	K01184 polygalacturonase [EC:3.2.1.15] | (RefSeq) polygalacturonase-like (A)	hypothetical protein L484_020358 [Morus notabilis]	RecName: Full=Polygalacturonase; Short=PG; EC=3.2.1.15; AltName: Full=Pectinase; Flags: Precursor;
Malba04G006698	4.43	2.147	8.01485e-24	9.25833e-22	up	K15437 aminoacyl tRNA synthase complex-interacting multifunctional protein 1 | (RefSeq) aminoacyl tRNA synthase complex-interacting multifunctional protein 1 (A)	PREDICTED: aminoacyl tRNA synthase complex-interacting multifunctional protein 1 [Juglans regia]	RecName: Full=Probable methionine--tRNA ligase; EC=6.1.1.10; AltName: Full=Methionyl-tRNA synthetase; Short=MetRS;
Malba04G006700	1420.66	10.472	6.54994e-17	3.18649e-15	up	K17618 ubiquitin-like domain-containing CTD phosphatase 1 [EC:3.1.3.16] | (RefSeq) NLI interacting factor-like phosphatase (A)	Uncharacterized FCP1-like domain-containing protein [Morus notabilis]	--
Malba04G006705	25.71	4.684	1.13884e-05	6.79476e-05	up	K15542 polyadenylation factor subunit 2 | (RefSeq) flowering time control protein FY (A)	hypothetical protein L484_020333 [Morus notabilis]	--
Malba04G006706	291.135	8.186	7.83719e-10	1.20471e-08	up	--	hypothetical protein L484_020335 [Morus notabilis]	--
Malba05G006707	0.366	-1.449	1.12197e-10	1.98938e-09	down	K20892 beta-arabinofuranosyltransferase [EC:2.4.2.-] | (RefSeq) uncharacterized protein LOC108989722 (A)	PREDICTED: LOW QUALITY PROTEIN: uncharacterized protein LOC105043887 [Elaeis guineensis]	RecName: Full=Uncharacterized protein At1g28695; Flags: Precursor;
Malba05G006708	2.573	1.363	0.0202574	0.0464488	up	K04392 Ras-related C3 botulinum toxin substrate 1 | (RefSeq) rac-like GTP-binding protein 5 isoform X1 (A)	Rac-like GTP-binding protein ARAC3 [Morus notabilis]	RecName: Full=Rac-like GTP-binding protein RAC2; Flags: Precursor;
Malba05G006723	3.809	1.929	8.30401e-05	0.000397623	up	K10663 E3 ubiquitin-protein ligase ATL4 [EC:2.3.2.27] | (RefSeq) E3 ubiquitin-protein ligase ATL4 (A)	E3 ubiquitin-protein ligase ATL4 [Morus notabilis]	RecName: Full=E3 ubiquitin-protein ligase ATL4 {ECO:0000305}; EC=2.3.2.27 {ECO:0000269|PubMed:15644464}; AltName: Full=Protein ARABIDOPSIS TOXICOS EN LEVADURA 4 {ECO:0000303|PubMed:10480382}; Short=Protein ATL4 {ECO:0000303|PubMed:10480382}; AltName: Full=RING-H2 finger X1a {ECO:0000303|PubMed:9781696}; AltName: Full=RING-H2 zinc finger protein ATL4 {ECO:0000305}; AltName: Full=RING-H2 zinc finge…
Malba05G006724	2.21	1.144	0.00812605	0.0213629	up	K15082 DNA repair protein RAD7 | (RefSeq) hypothetical protein (A)	hypothetical protein L484_008029 [Morus notabilis]	--
Malba05G006725	2.053	1.038	1.84603e-05	0.000104976	up	K04078 chaperonin GroES | (RefSeq) 10 kDa chaperonin-like (A)	10 kDa chaperonin [Morus notabilis]	RecName: Full=10 kDa chaperonin 1, chloroplastic {ECO:0000305}; Flags: Precursor;
Malba05G006731	2.733	1.45	0.00496404	0.0139899	up	K10396 kinesin family member 5 | (RefSeq) kinesin-like protein KIN-1 (A)	kinesin-like protein KIN-1 [Prunus persica]	RecName: Full=Kinesin-like protein KIN-1 {ECO:0000305}; AltName: Full=AtKIN-1 {ECO:0000303|PubMed:24667993}; AltName: Full=AtPSS1 {ECO:0000303|PubMed:25330379}; AltName: Full=Pollen semi-sterility protein 1 {ECO:0000305};
Malba05G006734	0.292	-1.774	3.04666e-07	2.69423e-06	down	K13424 WRKY transcription factor 33 | (RefSeq) WRKY transcription factor (A)	putative WRKY transcription factor 12 [Morus notabilis]	RecName: Full=Probable WRKY transcription factor 12; AltName: Full=WRKY DNA-binding protein 12;
Malba05G006739	0.128	-2.962	6.66217e-09	8.58474e-08	down	K23145 scopoletin 8-hydroxylase [EC:1.14.11.60] | (RefSeq) feruloyl CoA ortho-hydroxylase 1-like (A)	hypothetical protein JCGZ_24921 [Jatropha curcas]	RecName: Full=Feruloyl CoA ortho-hydroxylase 1; EC=1.14.11.-;
Malba05G006740	0.169	-2.563	5.35553e-05	0.000270905	down	--	Blue copper protein [Morus notabilis]	RecName: Full=Blue copper protein; Flags: Precursor;
Malba05G006746	2.558	1.355	9.60499e-09	1.20275e-07	up	K08286 protein-serine/threonine kinase [EC:2.7.11.-] | (RefSeq) serine/threonine-protein kinase D6PKL1-like (A)	Protein kinase G11A [Morus notabilis]	RecName: Full=Serine/threonine-protein kinase D6PKL2; EC=2.7.11.1; AltName: Full=D6 protein kinase-like 2; AltName: Full=Serine/threonine-protein kinase AtPK5;
Malba05G006748	0.268	-1.902	0.000967224	0.00337966	down	K09422 transcription factor MYB, plant | (RefSeq) transcription factor LAF1-like (A)	Transcription factor [Morus notabilis]	RecName: Full=Transcription factor MYB52 {ECO:0000303|PubMed:9839469}; AltName: Full=Myb-related protein 52 {ECO:0000303|PubMed:9839469}; Short=AtMYB52 {ECO:0000303|PubMed:9839469}; AltName: Full=Protein ABA-HYPERSENSITIVE 1 {ECO:0000303|PubMed:21399993};
Malba05G006756	2.19	1.131	0.00072629	0.00262567	up	K15382 solute carrier family 50 (sugar transporter) | (RefSeq) bidirectional sugar transporter SWEET1 (A)	Bidirectional sugar transporter SWEET1 [Morus notabilis]	RecName: Full=Bidirectional sugar transporter SWEET1 {ECO:0000303|PubMed:21107422}; Short=AtSWEET1 {ECO:0000303|PubMed:21107422}; AltName: Full=Protein SUGARS WILL EVENTUALLY BE EXPORTED TRANSPORTERS 1 {ECO:0000303|PubMed:21107422};
Malba05G006758	2.063	1.045	0.0014516	0.00482678	up	K22733 magnesium transporter | (RefSeq) pentatricopeptide repeat-containing protein At3g12770 (A)	hypothetical protein L484_001711 [Morus notabilis]	RecName: Full=Pentatricopeptide repeat-containing protein At3g21470;
Malba05G006764	82.473	6.366	7.12067e-05	0.000347091	up	K13947 auxin efflux carrier family | (RefSeq) auxin efflux carrier component 6 (A)	putative auxin efflux carrier component 6 [Morus notabilis]	RecName: Full=Auxin efflux carrier component 6 {ECO:0000303|PubMed:15817418}; Short=AtPIN6 {ECO:0000303|PubMed:15817418};
Malba05G006782	0.129	-2.96	1.08471e-07	1.07655e-06	down	--	hypothetical protein L484_003537 [Morus notabilis]	RecName: Full=Pathogen-related protein;
Malba05G006786	6.122	2.614	0.0148404	0.0356266	up	K12501 homogentisate solanesyltransferase [EC:2.5.1.117] | (RefSeq) LOW QUALITY PROTEIN: homogentisate solanesyltransferase, chloroplastic (A)	hypothetical protein L484_017898 [Morus notabilis]	RecName: Full=Homogentisate solanesyltransferase, chloroplastic; Short=AtHST; EC=2.5.1.117; AltName: Full=Homogentisate phytyltransferase 2; Short=AtHPT2; AltName: Full=Vitamin E pathway gene 2-2 protein; Short=AtVTE2-2; Flags: Precursor;
Malba05G006790	0.398	-1.33	0.00417741	0.0120282	down	K20725 MAP kinase substrate 1 | (RefSeq) nuclear speckle RNA-binding protein B (A)	hypothetical protein L484_001827 [Morus notabilis]	RecName: Full=Protein MKS1; AltName: Full=Protein MAP kinase 4 substrate 1; AltName: Full=VQ motif-containing protein 21 {ECO:0000303|PubMed:22535423}; Short=AtVQ21 {ECO:0000303|PubMed:22535423};
Malba05G006798	0.03	-5.063	0.012459	0.0307919	down	K12501 homogentisate solanesyltransferase [EC:2.5.1.117] | (RefSeq) homogentisate solanesyltransferase, chloroplastic (A)	Homogentisate phytyltransferase 2 [Morus notabilis]	RecName: Full=Homogentisate solanesyltransferase, chloroplastic; Short=AtHST; EC=2.5.1.117; AltName: Full=Homogentisate phytyltransferase 2; Short=AtHPT2; AltName: Full=Vitamin E pathway gene 2-2 protein; Short=AtVTE2-2; Flags: Precursor;
Malba05G006805	0.46	-1.122	0.00137892	0.00461104	down	K04733 interleukin-1 receptor-associated kinase 4 [EC:2.7.11.1] | (RefSeq) G-type lectin S-receptor-like serine/threonine-protein kinase LECRK3 (A)	S-receptor-like serine/threonine-protein kinase [Trema orientalis]	RecName: Full=G-type lectin S-receptor-like serine/threonine-protein kinase LECRK4 {ECO:0000305}; Short=OsLecRK4 {ECO:0000303|PubMed:25485617}; EC=2.7.11.1 {ECO:0000305}; AltName: Full=OsRLCK136 {ECO:0000303|PubMed:19825577}; Flags: Precursor;
Malba05G006808	2.204	1.14	0.000210825	0.000898238	up	--	--	--
Malba05G006820	3.458	1.79	6.78877e-07	5.5198e-06	up	K02838 ribosome recycling factor | (RefSeq) uncharacterized protein LOC103960910 (A)	Ribosome-recycling factor [Morus notabilis]	RecName: Full=Ribosome-recycling factor, chloroplastic; Short=RRF; AltName: Full=CpFrr; AltName: Full=RRFHCP; AltName: Full=Ribosome-releasing factor, chloroplastic; Flags: Precursor;
Malba05G006832	6.218	2.637	6.95108e-08	7.20653e-07	up	--	hypothetical protein L484_017863 [Morus notabilis]	--
Malba05G006843	4.893	2.291	1.85946e-07	1.72941e-06	up	K07408 cytochrome P450 family 1 subfamily A polypeptide 1 [EC:1.14.14.1] | (RefSeq) cytochrome P450 71A1-like (A)	Cytochrome P450 71A1 [Morus notabilis]	RecName: Full=Cytochrome P450 71A1; EC=1.14.-.-; AltName: Full=ARP-2; AltName: Full=CYPLXXIA1;
Malba05G006847	5.794	2.534	3.17198e-19	2.0991e-17	up	K20478 golgin subfamily B member 1 | (RefSeq) uncharacterized protein LOC18436858 isoform X1 (A)	hypothetical protein L484_004470 [Morus notabilis]	--
Malba05G006853	0.126	-2.992	1.07434e-46	4.87751e-44	down	K09286 EREBP-like factor | (RefSeq) hypothetical protein (A)	Ethylene-responsive transcription factor [Morus notabilis]	RecName: Full=Ethylene-responsive transcription factor ERF110;
Malba05G006863	2.449	1.292	2.50249e-09	3.49954e-08	up	--	Uncharacterized protein L484_023908 [Morus notabilis]	--
Malba05G006868	0.471	-1.086	8.22915e-29	1.42168e-26	down	K07893 Ras-related protein Rab-6A | (RefSeq) probable purine permease 11 (A)	putative purine permease, plant [Helianthus annuus]	RecName: Full=Probable purine permease 11; Short=AtPUP11;
Malba05G006872	2.069	1.049	0.00700858	0.0188589	up	K20884 riboflavin kinase / FMN hydrolase [EC:2.7.1.26 3.1.3.102] | (RefSeq) bifunctional riboflavin kinase/FMN phosphatase (A)	hypothetical protein L484_023895 [Morus notabilis]	RecName: Full=Haloacid dehalogenase-like hydrolase domain-containing protein Sgpp; EC=3.1.3.-; AltName: Full=Subclass I phosphosugar phosphatase; Short=AtSgpp;
Malba05G006878	0.235	-2.09	1.18828e-08	1.4544e-07	down	K15404 aldehyde decarbonylase [EC:4.1.99.5] | (RefSeq) protein ECERIFERUM 1-like (A)	Protein WAX2 [Morus notabilis]	RecName: Full=Protein ECERIFERUM 1;
Malba05G006880	6.547	2.711	0.00017246	0.000753441	up	K11271 sister chromatid cohesion protein DCC1 | (RefSeq) sister chromatid cohesion protein DCC1 (A)	hypothetical protein L484_023881 [Morus notabilis]	--
Malba05G006882	6.166	2.624	2.40244e-09	3.36445e-08	up	K10742 DNA replication ATP-dependent helicase Dna2 [EC:3.6.4.12] | (RefSeq) DNA replication ATP-dependent helicase/nuclease DNA2 (A)	hypothetical protein TorRG33x02_167180 [Trema orientalis]	RecName: Full=Regulator of nonsense transcripts 1 homolog; EC=3.6.4.-; AltName: Full=ATP-dependent helicase UPF1;
Malba05G006884	2.146	1.101	1.42971e-06	1.06085e-05	up	K00948 ribose-phosphate pyrophosphokinase [EC:2.7.6.1] | (RefSeq) ribose-phosphate pyrophosphokinase 2, chloroplastic-like (A)	PREDICTED: ribose-phosphate pyrophosphokinase 2, chloroplastic-like [Gossypium arboreum]	RecName: Full=Ribose-phosphate pyrophosphokinase 1; EC=2.7.6.1; AltName: Full=Phosphoribosyl pyrophosphate synthase 1;
Malba05G006887	0.48	-1.059	0.00714272	0.0191539	down	K14638 solute carrier family 15 (peptide/histidine transporter), member 3/4 | (RefSeq) protein NRT1/ PTR FAMILY 7.2-like (A)	Nitrate transporter 1.5 [Morus notabilis]	RecName: Full=Protein NRT1/ PTR FAMILY 7.3; Short=AtNPF7.3; AltName: Full=Nitrate transporter 1.5;
Malba05G006888	2.286	1.193	2.80851e-06	1.94908e-05	up	K14500 BR-signaling kinase [EC:2.7.11.1] | (RefSeq) probable serine/threonine-protein kinase At4g35230 (A)	putative serine/threonine-protein kinase [Morus notabilis]	RecName: Full=Serine/threonine-protein kinase BSK2 {ECO:0000305}; EC=2.7.11.1 {ECO:0000305}; AltName: Full=Brassinosteroid-signaling kinase 2 {ECO:0000303|PubMed:18653891};
Malba05G006892	2.386	1.254	1.13965e-06	8.71799e-06	up	K19828 mitochondrial GTPase 1 | (RefSeq) DAR GTPase 2, mitochondrial (A)	Ribosome biogenesis GTPase A [Morus notabilis]	RecName: Full=DAR GTPase 2, mitochondrial {ECO:0000303|PubMed:16849600}; Flags: Precursor;
Malba05G006893	2.988	1.579	3.02174e-05	0.000162822	up	K19042 E3 ubiquitin-protein ligase BOI and related proteins [EC:2.3.2.27] | (RefSeq) BOI-related E3 ubiquitin-protein ligase 1 (A)	hypothetical protein L484_023863 [Morus notabilis]	RecName: Full=MND1-interacting protein 1; Short=AtMIP1;
Malba05G006902	2.344	1.229	0.00971467	0.0248721	up	K19589 release factor glutamine methyltransferase [EC:2.1.1.297] | (RefSeq) pentatricopeptide repeat-containing protein At2g22410, mitochondrial (A)	hypothetical protein L484_023854 [Morus notabilis]	RecName: Full=Pentatricopeptide repeat-containing protein At2g22410, mitochondrial; Flags: Precursor;
Malba05G006903	0.13	-2.938	0.000392148	0.00153593	down	K13422 transcription factor MYC2 | (RefSeq) transcription factor MYC2-like (A)	hypothetical protein L484_023853 [Morus notabilis]	RecName: Full=Transcription factor bHLH91; AltName: Full=Basic helix-loop-helix protein 91; Short=AtbHLH91; Short=bHLH 91; AltName: Full=Transcription factor EN 25; AltName: Full=bHLH transcription factor bHLH091;
Malba05G006915	0.363	-1.461	3.43941e-09	4.64665e-08	down	K15283 solute carrier family 35, member E1 | (RefSeq) xylulose 5-phosphate/phosphate translocator, chloroplastic (A)	hypothetical protein L484_023835 [Morus notabilis]	--
Malba05G006919	3.288	1.717	0.000541108	0.00203771	up	K08901 photosystem II oxygen-evolving enhancer protein 3 | (RefSeq) oxygen-evolving enhancer protein 3-2, chloroplastic (A)	Oxygen-evolving enhancer protein 3-1 [Morus notabilis]	RecName: Full=PsbQ-like protein 3, chloroplastic; Flags: Precursor;
Malba05G006924	2.294	1.198	4.68936e-08	5.06617e-07	up	--	B3 domain-containing protein [Morus notabilis]	RecName: Full=B3 domain-containing protein Os04g0386900;
Malba05G006928	2.261	1.177	2.9877e-06	2.05953e-05	up	--	hypothetical protein L484_023816 [Morus notabilis]	--
Malba05G006930	0.445	-1.167	0.000147705	0.000660445	down	--	hypothetical protein L484_023815 [Morus notabilis]	--
Malba05G006938	2.231	1.158	4.51284e-08	4.89171e-07	up	K02906 large subunit ribosomal protein L3 | (RefSeq) 50S ribosomal protein L3, chloroplastic (A)	50S ribosomal protein L3-1 [Morus notabilis]	RecName: Full=50S ribosomal protein L3, chloroplastic {ECO:0000303|PubMed:10874046}; AltName: Full=Chloroplastic large ribosomal subunit protein uL3c {ECO:0000303|PubMed:28007896}; Flags: Precursor;
Malba05G006940	2.271	1.183	0.0144466	0.0348826	up	--	hypothetical protein L484_023803 [Morus notabilis]	--
Malba05G006942	0.445	-1.167	9.42603e-05	0.000444803	down	K04733 interleukin-1 receptor-associated kinase 4 [EC:2.7.11.1] | (RefSeq) phytosulfokine receptor 2 (A)	Phytosulfokine receptor 2 [Morus notabilis]	RecName: Full=Probable receptor-like protein kinase At5g18500; EC=2.7.11.1;
Malba05G006958	0.258	-1.953	6.27788e-12	1.42013e-10	down	K14548 U3 small nucleolar RNA-associated protein 4 | (RefSeq) LOW QUALITY PROTEIN: U3 small nucleolar RNA-associated protein 4 homolog (A)	Tryptophan aminotransferase-related protein 4 [Morus notabilis]	RecName: Full=Tryptophan aminotransferase-related protein 4; EC=2.6.1.-;
Malba05G006965	4.587	2.198	1.1227e-07	1.10974e-06	up	K04733 interleukin-1 receptor-associated kinase 4 [EC:2.7.11.1] | (RefSeq) probable LRR receptor-like serine/threonine-protein kinase At1g34110 (A)	Serine/threonine protein kinase [Trema orientalis]	RecName: Full=Probable LRR receptor-like serine/threonine-protein kinase At1g34110; EC=2.7.11.1; Flags: Precursor;
Malba05G006979	2.082	1.058	0.00169837	0.0055287	up	K03452 magnesium/proton exchanger | (RefSeq) uncharacterized LOC18613571 (A)	hypothetical protein L484_000391 [Morus notabilis]	RecName: Full=Pentatricopeptide repeat-containing protein At1g34160;
Malba05G006983	8.923	3.158	3.43734e-31	6.71038e-29	up	K16296 serine carboxypeptidase-like clade I [EC:3.4.16.-] | (RefSeq) serine carboxypeptidase-like 8 (A)	Serine carboxypeptidase-like 18 [Morus notabilis]	RecName: Full=Serine carboxypeptidase-like 18; EC=3.4.16.-; Flags: Precursor;
Malba05G006984	0.421	-1.247	2.71824e-15	1.04459e-13	down	K08869 aarF domain-containing kinase | (RefSeq) uncharacterized aarF domain-containing protein kinase At1g71810, chloroplastic isoform X1 (A)	putative aarF domain-containing protein kinase [Morus notabilis]	RecName: Full=Uncharacterized aarF domain-containing protein kinase At1g71810, chloroplastic; EC=2.7.-.-; Flags: Precursor;
Malba05G006985	0.034	-4.894	0.00114636	0.00392346	down	K13993 HSP20 family protein | (RefSeq) 17.5 kDa class I heat shock protein-like (A)	hypothetical protein L484_016466 [Morus notabilis]	RecName: Full=17.6 kDa class I heat shock protein 3; AltName: Full=17.6 kDa heat shock protein 3; Short=AtHsp17.6C;
Malba05G006990	0.013	-6.211	0.000604766	0.00223942	down	--	hypothetical protein L484_016453 [Morus notabilis]	--
Malba05G006993	5.074	2.343	2.37317e-08	2.7365e-07	up	K04733 interleukin-1 receptor-associated kinase 4 [EC:2.7.11.1] | (RefSeq) hypothetical protein (A)	Leucine-rich repeat receptor-like tyrosine-protein kinase [Morus notabilis]	RecName: Full=Leucine-rich repeat receptor-like tyrosine-protein kinase PXC3 {ECO:0000305}; EC=2.7.10.1; AltName: Full=Protein PXY/TDR-CORRELATED 3 {ECO:0000303|PubMed:23815750}; Flags: Precursor;
Malba05G007002	0.451	-1.148	1.04791e-09	1.56521e-08	down	K14412 alpha-1,4-fucosyltransferase [EC:2.4.1.65] | (RefSeq) uncharacterized LOC102714333 (A)	Protein SENSITIVE TO PROTON RHIZOTOXICITY 1 [Morus notabilis]	RecName: Full=Protein SENSITIVE TO PROTON RHIZOTOXICITY 1 {ECO:0000303|PubMed:17535918}; AltName: Full=Zinc finger protein STOP1 {ECO:0000303|PubMed:17535918};
Malba05G007004	2.412	1.27	2.39282e-06	1.6882e-05	up	K16463 centrosomal protein CEP170 | (RefSeq) FHA domain-containing protein PS1 isoform X1 (A)	Nuclear inhibitor of protein phosphatase 1 [Morus notabilis]	RecName: Full=FHA domain-containing protein PS1 {ECO:0000305}; AltName: Full=Protein PARALLEL SPINDLE 1 {ECO:0000303|PubMed:19043546}; Short=AtPS1 {ECO:0000303|PubMed:19043546};
Malba05G007009	2.029	1.021	3.43987e-05	0.000182391	up	K15378 solute carrier family 45, member 1/2/4 | (RefSeq) SUT1, scr1; sucrose transport protein SUC2 (A)	sucrose proton symporter [Morus alba var. multicaulis]	RecName: Full=Sucrose transport protein SUC2; AltName: Full=Sucrose permease 2; AltName: Full=Sucrose transporter 1; AltName: Full=Sucrose-proton symporter 2;
Malba05G007017	2.353	1.234	0.00130139	0.0043818	up	K09566 peptidyl-prolyl isomerase G (cyclophilin G) [EC:5.2.1.8] | (RefSeq) uncharacterized protein LOC108227608 (A)	hypothetical protein L484_016431 [Morus notabilis]	RecName: Full=Protein ROOT PRIMORDIUM DEFECTIVE 1;
Malba05G007018	4.067	2.024	1.72807e-06	1.25691e-05	up	K03327 multidrug resistance protein, MATE family | (RefSeq) MATE efflux family protein 5 (A)	Multidrug and toxin extrusion protein 1 [Morus notabilis]	RecName: Full=Protein DETOXIFICATION 54 {ECO:0000303|PubMed:11739388}; Short=AtDTX54 {ECO:0000303|PubMed:11739388}; AltName: Full=Multidrug and toxic compound extrusion protein 54 {ECO:0000305}; Short=MATE protein 54 {ECO:0000305}; AltName: Full=Protein NOVEL ION CARRIER 2 {ECO:0000303|Ref.1}; Short=Protein NIC2 {ECO:0000303|Ref.1};
Malba05G007021	3.352	1.745	9.91671e-12	2.17034e-10	up	K00679 phospholipid:diacylglycerol acyltransferase [EC:2.3.1.158] | (RefSeq) hypothetical protein (A)	GDSL esterase/lipase [Morus notabilis]	RecName: Full=GDSL esterase/lipase At5g08460; EC=3.1.1.-; AltName: Full=Extracellular lipase At5g08460; Flags: Precursor;
Malba05G007024	0.355	-1.495	3.01226e-09	4.12379e-08	down	K00921 1-phosphatidylinositol-3-phosphate 5-kinase [EC:2.7.1.150] | (RefSeq) putative 1-phosphatidylinositol-3-phosphate 5-kinase FAB1D (A)	1-phosphatidylinositol-3-phosphate 5-kinase [Morus notabilis]	RecName: Full=Putative 1-phosphatidylinositol-3-phosphate 5-kinase FAB1D; Short=Phosphatidylinositol 3-phosphate 5-kinase; EC=2.7.1.150; AltName: Full=Phosphatidylinositol 3-phosphate 5-kinase type III; Short=PIPkin-III; Short=Type III PIP kinase; AltName: Full=Protein FORMS APLOID AND BINUCLEATE CELLS 1D;
Malba05G007033	2.226	1.154	0.000594041	0.00220557	up	--	hypothetical protein L484_006866 [Morus notabilis]	--
Malba05G007043	2.382	1.252	0.000666217	0.00243647	up	--	putative mitochondrial protein ymf11 [Morus notabilis]	RecName: Full=Nuclear intron maturase 2, mitochondrial {ECO:0000303|PubMed:19946041}; Short=AtnMat2 {ECO:0000303|PubMed:19946041}; EC=3.1.-.-; AltName: Full=Nuclear intron maturase 1 b {ECO:0000303|PubMed:12527773}; Short=AtnMat1b {ECO:0000303|PubMed:12527773}; Flags: Precursor;
Malba05G007048	0.094	-3.416	2.6742e-16	1.19738e-14	down	K00521 ferric-chelate reductase [EC:1.16.1.7] | (RefSeq) ferric reduction oxidase 7, chloroplastic-like (A)	NAC domain-containing protein 7 [Morus notabilis]	RecName: Full=NAC domain-containing protein 30 {ECO:0000303|PubMed:15029955}; Short=ANAC030 {ECO:0000303|PubMed:15029955}; AltName: Full=Protein VASCULAR RELATED NAC-DOMAIN 7 {ECO:0000303|PubMed:16103214};
Malba05G007050	2.015	1.011	8.00826e-09	1.01584e-07	up	K02888 large subunit ribosomal protein L21 | (RefSeq) 50S ribosomal protein L21, chloroplastic (A)	50S ribosomal protein L21 [Morus notabilis]	RecName: Full=50S ribosomal protein L21, chloroplastic {ECO:0000303|PubMed:10874046}; AltName: Full=CL21; AltName: Full=CS-L7; AltName: Full=Chloroplastic large ribosomal subunit protein bL21c {ECO:0000303|PubMed:28007896}; Flags: Precursor;
Malba05G007057	2.728	1.448	5.75822e-06	3.69533e-05	up	--	hypothetical protein L484_003895 [Morus notabilis]	RecName: Full=Gibberellin-regulated protein 9; AltName: Full=GAST1 protein homolog 9; Flags: Precursor;
Malba05G007066	0.121	-3.053	4.89571e-15	1.82187e-13	down	K04733 interleukin-1 receptor-associated kinase 4 [EC:2.7.11.1] | (RefSeq) probable LRR receptor-like serine/threonine-protein kinase At1g05700 (A)	hypothetical protein L484_008322 [Morus notabilis]	RecName: Full=Probable LRR receptor-like serine/threonine-protein kinase At1g51880; EC=2.7.11.1; Flags: Precursor;
Malba05G007067	0.188	-2.415	0.000636267	0.00234141	down	K04733 interleukin-1 receptor-associated kinase 4 [EC:2.7.11.1] | (RefSeq) probable LRR receptor-like serine/threonine-protein kinase At1g05700 (A)	hypothetical protein L484_008320 [Morus notabilis]	RecName: Full=Probable LRR receptor-like serine/threonine-protein kinase At1g51880; EC=2.7.11.1; Flags: Precursor;
Malba05G007069	5.088	2.347	3.5539e-17	1.81621e-15	up	K23050 phenylcoumaran benzylic ether reductase [EC:1.3.1.-] | (RefSeq) eugenol synthase 1-like isoform X1 (A)	hypothetical protein L484_008313 [Morus notabilis]	RecName: Full=Isoeugenol synthase 1; EC=1.1.1.319;
Malba05G007078	0.397	-1.333	5.02264e-08	5.39934e-07	down	K19996 phosphatidylinositol transfer protein SFH5 | (RefSeq) patellin-3 (A)	hypothetical protein L484_008304 [Morus notabilis]	RecName: Full=Patellin-3;
Malba05G007081	0.327	-1.614	2.46806e-06	1.73815e-05	down	K22845 phlorizin synthase [EC:2.4.1.357] | (RefSeq) UDP-glycosyltransferase 88F3-like (A)	Anthocyanidin 5,3-O-glucosyltransferase [Morus notabilis]	RecName: Full=UDP-glycosyltransferase 88F3 {ECO:0000303|Ref.1}; EC=2.4.1.- {ECO:0000305}; AltName: Full=UDP-glucose:chalcone 2'-O-glucosyltransferase {ECO:0000305};
Malba05G007082	0.068	-3.869	1.09469e-31	2.20315e-29	down	K22845 phlorizin synthase [EC:2.4.1.357] | (RefSeq) UDP-glycosyltransferase 88F3-like (A)	Anthocyanidin 5,3-O-glucosyltransferase [Morus notabilis]	RecName: Full=UDP-glycosyltransferase 88F3 {ECO:0000303|Ref.1}; EC=2.4.1.- {ECO:0000305}; AltName: Full=UDP-glucose:chalcone 2'-O-glucosyltransferase {ECO:0000305};
Malba05G007086	0.208	-2.264	0.00623911	0.0170183	down	--	hypothetical protein L484_008289 [Morus notabilis]	--
Malba05G007089	2.105	1.074	1.099e-05	6.5832e-05	up	K03542 photosystem II 22kDa protein | (RefSeq) photosystem II 22 kDa protein, chloroplastic (A)	hypothetical protein L484_004387 [Morus notabilis]	RecName: Full=Photosystem II 22 kDa protein, chloroplastic; AltName: Full=CP22; Flags: Precursor;
Malba05G007092	2.289	1.194	8.0718e-06	4.98348e-05	up	--	hypothetical protein L484_004391 [Morus notabilis]	--
Malba05G007098	3.433	1.779	0.000313138	0.00126722	up	--	hypothetical protein L484_004394 [Morus notabilis]	RecName: Full=Miraculin; Short=MIR; Flags: Precursor;
Malba05G007105	7.274	2.863	4.66168e-10	7.42901e-09	up	--	hypothetical protein L484_020190 [Morus notabilis]	--
[truncated: 2,838 more rows]
