# Supplementary material for: Integrative Analyses of Transcriptomics and Metabolomics in Sex Differentiation of Mulberry Flowers
Source: Front Mol Biosci. 2022 May 5;9:881090. doi: 10.3389/fmolb.2022.881090 (PMC9117626; doi:10.3389/fmolb.2022.881090)
Supplement: Supplementary file 2 [file Table3.XLSX]

## Sheet: Sheet 1
Ontology	ID	Description	GeneRatio	BgRatio	pvalue	p.adjust	qvalue	geneID	Count	up	down
Cellular component	GO:0031225	anchored component of membrane	64/2943	162/14113	4.12196e-08	1.36025e-05	1.26262e-05	Malba01G000185/Malba01G000434/Malba01G000596/Malba01G000670/Malba01G001839/Malba01G001896/Malba02G002600/Malba03G004341/Malba03G004344/Malba03G004346/Malba03G004347/Malba03G004576/Malba04G004906/Malba04G005638/Malba04G005728/Malba04G005911/Malba04G006384/Malba04G006500/Malba04G006570/Malba04G006585/Malba05G007107/Malba05G008192/Malba05G008419/Malba05G008620/Malba06G008843/Malba06G008879/Malba06G0…	64	43	21
Cellular component	GO:0046658	anchored component of plasma membrane	48/2943	115/14113	2.89365e-07	4.77452e-05	4.43186e-05	Malba01G000185/Malba01G000434/Malba01G000596/Malba01G000670/Malba02G002600/Malba03G004341/Malba03G004344/Malba03G004346/Malba03G004347/Malba04G004906/Malba04G005638/Malba04G005728/Malba04G006500/Malba04G006570/Malba04G006585/Malba05G007107/Malba05G008192/Malba05G008620/Malba06G008843/Malba06G008879/Malba06G009013/Malba06G009569/Malba06G009791/Malba06G010314/Malba06G010337/Malba07G011200/Malba07G0…	48	34	14
Cellular component	GO:0005618	cell wall	139/2943	464/14113	1.62601e-06	0.000134146	0.000124518	Malba01G000185/Malba01G000434/Malba01G000648/Malba01G000683/Malba01G001221/Malba01G001263/Malba01G001542/Malba01G001558/Malba01G001675/Malba01G002089/Malba02G002150/Malba02G002226/Malba02G002274/Malba02G002309/Malba02G002413/Malba02G002825/Malba02G002952/Malba02G003234/Malba03G003841/Malba03G003941/Malba03G004058/Malba03G004069/Malba03G004404/Malba03G004684/Malba03G004686/Malba04G004944/Malba04G0…	139	87	52
Cellular component	GO:0030312	external encapsulating structure	139/2943	464/14113	1.62601e-06	0.000134146	0.000124518	Malba01G000185/Malba01G000434/Malba01G000648/Malba01G000683/Malba01G001221/Malba01G001263/Malba01G001542/Malba01G001558/Malba01G001675/Malba01G002089/Malba02G002150/Malba02G002226/Malba02G002274/Malba02G002309/Malba02G002413/Malba02G002825/Malba02G002952/Malba02G003234/Malba03G003841/Malba03G003941/Malba03G004058/Malba03G004069/Malba03G004404/Malba03G004684/Malba03G004686/Malba04G004944/Malba04G0…	139	87	52
Cellular component	GO:0005871	kinesin complex	27/2943	59/14113	1.52604e-05	0.000664649	0.000616947	Malba01G000124/Malba01G000328/Malba01G000622/Malba02G002817/Malba03G003652/Malba03G003776/Malba03G004772/Malba04G005794/Malba05G007422/Malba05G007424/Malba05G007775/Malba05G008253/Malba06G008950/Malba07G010690/Malba07G011786/Malba08G013396/Malba08G013707/Malba08G013756/Malba09G014124/Malba09G014731/Malba11G017231/Malba12G018519/Malba12G019698/Malba13G020065/Malba13G020261/Malba13G020609/MalbaUnG0…	27	26	1
Cellular component	GO:0099081	supramolecular polymer	73/2943	222/14113	1.71683e-05	0.000664649	0.000616947	Malba01G000124/Malba01G000328/Malba01G000351/Malba01G000359/Malba01G000424/Malba01G000622/Malba01G000890/Malba01G001124/Malba01G001214/Malba01G001486/Malba02G002407/Malba02G002704/Malba02G002817/Malba03G003652/Malba03G003776/Malba03G004295/Malba03G004405/Malba03G004772/Malba04G004906/Malba04G005403/Malba04G005517/Malba04G005794/Malba04G006381/Malba04G006576/Malba05G006731/Malba05G007342/Malba05G0…	73	62	11
Cellular component	GO:0099512	supramolecular fiber	73/2943	222/14113	1.71683e-05	0.000664649	0.000616947	Malba01G000124/Malba01G000328/Malba01G000351/Malba01G000359/Malba01G000424/Malba01G000622/Malba01G000890/Malba01G001124/Malba01G001214/Malba01G001486/Malba02G002407/Malba02G002704/Malba02G002817/Malba03G003652/Malba03G003776/Malba03G004295/Malba03G004405/Malba03G004772/Malba04G004906/Malba04G005403/Malba04G005517/Malba04G005794/Malba04G006381/Malba04G006576/Malba05G006731/Malba05G007342/Malba05G0…	73	62	11
Cellular component	GO:0099513	polymeric cytoskeletal fiber	73/2943	222/14113	1.71683e-05	0.000664649	0.000616947	Malba01G000124/Malba01G000328/Malba01G000351/Malba01G000359/Malba01G000424/Malba01G000622/Malba01G000890/Malba01G001124/Malba01G001214/Malba01G001486/Malba02G002407/Malba02G002704/Malba02G002817/Malba03G003652/Malba03G003776/Malba03G004295/Malba03G004405/Malba03G004772/Malba04G004906/Malba04G005403/Malba04G005517/Malba04G005794/Malba04G006381/Malba04G006576/Malba05G006731/Malba05G007342/Malba05G0…	73	62	11
Cellular component	GO:0015630	microtubule cytoskeleton	79/2943	246/14113	2.06559e-05	0.000664649	0.000616947	Malba01G000124/Malba01G000328/Malba01G000424/Malba01G000622/Malba01G000890/Malba01G001124/Malba01G001214/Malba01G001443/Malba01G001486/Malba02G002407/Malba02G002538/Malba02G002623/Malba02G002704/Malba02G002817/Malba03G003652/Malba03G003776/Malba03G004295/Malba03G004405/Malba03G004772/Malba04G004906/Malba04G005403/Malba04G005517/Malba04G005794/Malba04G006126/Malba04G006381/Malba04G006576/Malba05G0…	79	70	9
Cellular component	GO:0005874	microtubule	70/2943	212/14113	2.17433e-05	0.000664649	0.000616947	Malba01G000124/Malba01G000328/Malba01G000424/Malba01G000622/Malba01G000890/Malba01G001124/Malba01G001214/Malba01G001486/Malba02G002407/Malba02G002704/Malba02G002817/Malba03G003652/Malba03G003776/Malba03G004295/Malba03G004405/Malba03G004772/Malba04G004906/Malba04G005403/Malba04G005517/Malba04G005794/Malba04G006381/Malba04G006576/Malba05G006731/Malba05G007342/Malba05G007422/Malba05G007424/Malba05G0…	70	61	9
Cellular component	GO:0044459	plasma membrane part	123/2943	421/14113	2.34789e-05	0.000664649	0.000616947	Malba01G000073/Malba01G000134/Malba01G000136/Malba01G000185/Malba01G000434/Malba01G000530/Malba01G000566/Malba01G000596/Malba01G000670/Malba01G000673/Malba01G000857/Malba01G000858/Malba01G000868/Malba01G001018/Malba01G001114/Malba01G001491/Malba01G001492/Malba01G001494/Malba01G001495/Malba01G001496/Malba01G001499/Malba01G001501/Malba01G001505/Malba01G001506/Malba01G001593/Malba01G001616/Malba01G0…	123	78	45
Cellular component	GO:0099080	supramolecular complex	73/2943	224/14113	2.41691e-05	0.000664649	0.000616947	Malba01G000124/Malba01G000328/Malba01G000351/Malba01G000359/Malba01G000424/Malba01G000622/Malba01G000890/Malba01G001124/Malba01G001214/Malba01G001486/Malba02G002407/Malba02G002704/Malba02G002817/Malba03G003652/Malba03G003776/Malba03G004295/Malba03G004405/Malba03G004772/Malba04G004906/Malba04G005403/Malba04G005517/Malba04G005794/Malba04G006381/Malba04G006576/Malba05G006731/Malba05G007342/Malba05G0…	73	62	11
Cellular component	GO:0044815	DNA packaging complex	21/2943	43/14113	4.03286e-05	0.00102373	0.000950253	Malba01G001701/Malba01G001703/Malba02G003085/Malba03G004560/Malba04G005374/Malba06G009256/Malba06G009816/Malba06G009826/Malba06G009861/Malba06G010067/Malba06G010410/Malba06G010412/Malba07G010680/Malba07G010936/Malba07G011454/Malba10G015738/Malba10G016211/Malba10G016850/Malba11G017432/Malba13G020629/Malba14G021990	21	20	1
Cellular component	GO:0042575	DNA polymerase complex	10/2943	14/14113	6.66798e-05	0.00156875	0.00145616	Malba01G000865/Malba03G004621/Malba04G005503/Malba06G008801/Malba08G012752/Malba08G012771/Malba08G013287/Malba08G013717/Malba08G013718/MalbaUnG022415	10	10	0
Cellular component	GO:0032993	protein-DNA complex	25/2943	57/14113	7.49356e-05	0.00156875	0.00145616	Malba01G000865/Malba01G001701/Malba01G001703/Malba03G004560/Malba04G005374/Malba05G007550/Malba06G009256/Malba06G009767/Malba06G009816/Malba06G009826/Malba06G009861/Malba06G010067/Malba06G010410/Malba06G010412/Malba07G010680/Malba07G010936/Malba07G011454/Malba07G012052/Malba08G013287/Malba10G016850/Malba13G020286/Malba13G020629/Malba14G021206/Malba14G021990/MalbaUnG022415	25	23	2
Cellular component	GO:0031226	intrinsic component of plasma membrane	86/2943	282/14113	7.60607e-05	0.00156875	0.00145616	Malba01G000073/Malba01G000185/Malba01G000434/Malba01G000596/Malba01G000670/Malba01G002095/Malba02G002600/Malba02G002621/Malba02G002775/Malba02G002776/Malba03G004064/Malba03G004341/Malba03G004344/Malba03G004346/Malba03G004347/Malba03G004743/Malba03G004770/Malba04G004906/Malba04G005638/Malba04G005728/Malba04G005825/Malba04G005836/Malba04G005977/Malba04G006451/Malba04G006500/Malba04G006570/Malba04G0…	86	55	31
Cellular component	GO:0044427	chromosomal part	76/2943	247/14113	0.000141636	0.00272908	0.00253321	Malba01G000698/Malba01G000785/Malba01G000865/Malba01G001223/Malba01G001225/Malba01G001486/Malba01G001546/Malba01G001701/Malba01G001703/Malba01G001709/Malba01G001963/Malba02G002241/Malba02G003085/Malba03G003919/Malba03G004560/Malba03G004621/Malba03G004801/Malba04G005374/Malba04G005503/Malba04G005785/Malba04G005794/Malba04G006186/Malba04G006531/Malba05G006880/Malba05G007342/Malba05G008397/Malba05G0…	76	66	10
Cellular component	GO:0044430	cytoskeletal part	85/2943	283/14113	0.000148859	0.00272908	0.00253321	Malba01G000124/Malba01G000328/Malba01G000351/Malba01G000359/Malba01G000424/Malba01G000622/Malba01G000890/Malba01G001124/Malba01G001214/Malba01G001443/Malba01G001486/Malba01G001825/Malba02G002407/Malba02G002538/Malba02G002623/Malba02G002704/Malba02G002817/Malba02G003324/Malba03G003652/Malba03G003776/Malba03G004295/Malba03G004405/Malba03G004772/Malba04G004906/Malba04G005403/Malba04G005517/Malba04G0…	85	72	13
Cellular component	GO:0048046	apoplast	79/2943	260/14113	0.000166592	0.00289344	0.00268578	Malba01G000049/Malba01G000185/Malba01G000305/Malba01G001074/Malba01G001263/Malba01G001675/Malba01G001781/Malba02G002274/Malba02G002605/Malba02G003478/Malba02G003481/Malba03G003941/Malba03G003960/Malba04G004995/Malba04G005136/Malba04G005264/Malba04G005327/Malba04G005497/Malba05G007408/Malba05G007575/Malba05G007650/Malba05G007691/Malba05G007849/Malba05G008159/Malba06G008703/Malba06G008801/Malba06G0…	79	41	38
Cellular component	GO:0033095	aleurone grain	9/2943	13/14113	0.000231158	0.00381411	0.00354037	Malba01G001513/Malba01G001514/Malba01G001515/Malba01G001607/Malba01G001608/Malba01G001609/Malba01G001612/Malba01G001643/Malba08G012775	9	1	8
Cellular component	GO:0005694	chromosome	90/2943	307/14113	0.000245191	0.003853	0.00357647	Malba01G000698/Malba01G000785/Malba01G000865/Malba01G001223/Malba01G001225/Malba01G001486/Malba01G001546/Malba01G001701/Malba01G001703/Malba01G001709/Malba01G001963/Malba02G002241/Malba02G002320/Malba02G002642/Malba02G003085/Malba03G003808/Malba03G003919/Malba03G004560/Malba03G004621/Malba03G004801/Malba04G005374/Malba04G005503/Malba04G005785/Malba04G005794/Malba04G006186/Malba04G006531/Malba05G0…	90	78	12
Cellular component	GO:0005875	microtubule associated complex	36/2943	100/14113	0.000329491	0.00494236	0.00458765	Malba01G000124/Malba01G000328/Malba01G000622/Malba01G000890/Malba02G002623/Malba02G002817/Malba03G003652/Malba03G003776/Malba03G004772/Malba04G005794/Malba04G006126/Malba05G007342/Malba05G007422/Malba05G007424/Malba05G007775/Malba05G008253/Malba06G008950/Malba07G010690/Malba07G011786/Malba08G013047/Malba08G013396/Malba08G013707/Malba08G013756/Malba09G014124/Malba09G014501/Malba09G014650/Malba09G0…	36	34	2
Cellular component	GO:0005657	replication fork	13/2943	25/14113	0.000559308	0.00802486	0.00744891	Malba01G000865/Malba01G001709/Malba03G004801/Malba04G005503/Malba06G009846/Malba06G009885/Malba08G012752/Malba08G012771/Malba08G013287/Malba13G020286/Malba13G020638/Malba14G021206/MalbaUnG022415	13	12	1
Cellular component	GO:0000786	nucleosome	17/2943	39/14113	0.00112964	0.0155325	0.0144177	Malba01G001701/Malba01G001703/Malba03G004560/Malba04G005374/Malba06G009256/Malba06G009816/Malba06G009826/Malba06G009861/Malba06G010067/Malba06G010410/Malba06G010412/Malba07G010680/Malba07G010936/Malba07G011454/Malba10G016850/Malba13G020629/Malba14G021990	17	17	0
Cellular component	GO:0044454	nuclear chromosome part	38/2943	114/14113	0.00125742	0.0165979	0.0154067	Malba01G000698/Malba01G000865/Malba01G001701/Malba01G001703/Malba01G001963/Malba02G002241/Malba04G006186/Malba05G007342/Malba05G008397/Malba05G008653/Malba06G008684/Malba06G008801/Malba06G009011/Malba06G009256/Malba06G009767/Malba06G009816/Malba06G009861/Malba07G010903/Malba07G010936/Malba07G011454/Malba07G012052/Malba08G013287/Malba08G013717/Malba08G013718/Malba09G014501/Malba10G016211/Malba10G0…	38	32	6
Cellular component	GO:0005856	cytoskeleton	99/2943	361/14113	0.00153456	0.0194771	0.0180792	Malba01G000124/Malba01G000328/Malba01G000351/Malba01G000359/Malba01G000424/Malba01G000622/Malba01G000890/Malba01G001124/Malba01G001214/Malba01G001443/Malba01G001486/Malba01G001825/Malba02G002407/Malba02G002533/Malba02G002538/Malba02G002623/Malba02G002704/Malba02G002817/Malba02G003324/Malba03G003652/Malba03G003776/Malba03G004295/Malba03G004405/Malba03G004772/Malba04G004906/Malba04G005403/Malba04G0…	99	82	17
Cellular component	GO:0000228	nuclear chromosome	39/2943	124/14113	0.00357061	0.0436408	0.0405087	Malba01G000698/Malba01G000865/Malba01G001701/Malba01G001703/Malba01G001963/Malba02G002241/Malba02G002642/Malba04G006186/Malba05G007342/Malba05G008397/Malba05G008653/Malba06G008684/Malba06G008801/Malba06G009011/Malba06G009256/Malba06G009767/Malba06G009816/Malba06G009861/Malba07G010903/Malba07G010936/Malba07G011454/Malba07G012052/Malba08G013287/Malba08G013717/Malba08G013718/Malba09G014501/Malba10G0…	39	32	7
Cellular component	GO:0009505	plant-type cell wall	49/2943	169/14113	0.00725772	0.0855374	0.0793983	Malba01G000434/Malba01G000648/Malba01G000683/Malba01G001221/Malba01G002089/Malba02G002274/Malba02G002413/Malba02G003234/Malba03G003841/Malba03G003941/Malba03G004069/Malba03G004684/Malba04G005264/Malba04G005391/Malba04G005437/Malba04G005638/Malba04G005781/Malba04G005946/Malba05G007408/Malba05G007650/Malba05G007691/Malba05G007917/Malba06G008679/Malba06G009248/Malba07G010661/Malba07G011885/Malba08G0…	49	38	11
Cellular component	GO:0000793	condensed chromosome	20/2943	58/14113	0.0111236	0.125454	0.11645	Malba01G001963/Malba02G002241/Malba02G002320/Malba02G002642/Malba02G003085/Malba04G005794/Malba05G007342/Malba05G008653/Malba06G008684/Malba09G014501/Malba10G015738/Malba10G016004/Malba10G016005/Malba10G016211/Malba10G016270/Malba11G017432/Malba11G017630/Malba14G021291/Malba14G021684/MalbaUnG022441	20	15	5
Cellular component	GO:0019897	extrinsic component of plasma membrane	25/2943	77/14113	0.0114049	0.125454	0.11645	Malba01G000134/Malba01G000136/Malba01G000530/Malba01G000566/Malba01G000673/Malba01G000857/Malba01G000858/Malba01G000868/Malba01G001018/Malba01G001491/Malba01G001492/Malba01G001494/Malba01G001495/Malba01G001496/Malba01G001499/Malba01G001501/Malba01G001505/Malba01G001506/Malba01G001593/Malba01G001616/Malba01G001707/Malba01G002006/Malba08G013517/Malba09G014783/Malba13G019886	25	15	10
Cellular component	GO:0005732	small nucleolar ribonucleoprotein complex	8/2943	17/14113	0.0140338	0.145204	0.134783	Malba02G002981/Malba02G002982/Malba02G002983/Malba03G003572/Malba06G010087/Malba08G012692/Malba08G013434/Malba09G014087	8	8	0
Cellular component	GO:0005615	extracellular space	27/2943	86/14113	0.0140804	0.145204	0.134783	Malba01G000395/Malba01G001373/Malba01G001384/Malba04G004995/Malba04G005437/Malba04G006342/Malba04G006345/Malba05G007691/Malba05G008159/Malba05G008206/Malba06G008703/Malba07G011326/Malba07G011380/Malba07G011675/Malba08G012514/Malba08G013375/Malba09G014875/Malba09G014876/Malba09G015190/Malba11G017159/Malba12G018602/Malba13G019837/Malba13G019890/Malba13G020884/Malba14G021185/Malba14G021627/Malba14G0…	27	12	15
Cellular component	GO:0032040	small-subunit processome	7/2943	14/14113	0.0145751	0.145751	0.13529	Malba04G005161/Malba04G005962/Malba06G010087/Malba08G012692/Malba08G013632/Malba09G014087/Malba14G021763	7	7	0
Cellular component	GO:0044421	extracellular region part	29/2943	95/14113	0.0167435	0.162511	0.150847	Malba01G000395/Malba01G001373/Malba01G001384/Malba04G004995/Malba04G005437/Malba04G006342/Malba04G006345/Malba05G007691/Malba05G008159/Malba05G008206/Malba06G008703/Malba07G011326/Malba07G011380/Malba07G011675/Malba08G012514/Malba08G013375/Malba09G014875/Malba09G014876/Malba09G015190/Malba10G015614/Malba11G017159/Malba12G018602/Malba13G019837/Malba13G019890/Malba13G020884/Malba14G021185/Malba14G0…	29	13	16
Cellular component	GO:0009514	glyoxysome	8/2943	18/14113	0.0207235	0.195393	0.181369	Malba02G002336/Malba02G003154/Malba06G010521/Malba07G011121/Malba07G012337/Malba12G018718/Malba13G019962/Malba13G020753	8	1	7
Cellular component	GO:0000794	condensed nuclear chromosome	11/2943	30/14113	0.0339119	0.310859	0.288549	Malba01G001963/Malba02G002241/Malba02G002642/Malba05G007342/Malba05G008653/Malba06G008684/Malba09G014501/Malba10G016211/Malba10G016270/Malba11G017630/MalbaUnG022441	11	7	4
Cellular component	GO:0032541	cortical endoplasmic reticulum	5/2943	10/14113	0.0387095	0.345247	0.320468	Malba03G003650/Malba05G007355/Malba08G013397/Malba13G020664/Malba14G021839	5	4	1
Cellular component	GO:0009524	phragmoplast	29/2943	102/14113	0.0420955	0.365566	0.33933	Malba01G000424/Malba01G001486/Malba02G002407/Malba02G002533/Malba02G002538/Malba02G002817/Malba03G003627/Malba04G005794/Malba05G007342/Malba05G008234/Malba07G011786/Malba08G013611/Malba08G013707/Malba09G013832/Malba09G013897/Malba09G014124/Malba09G014393/Malba09G014582/Malba09G014731/Malba09G014804/Malba09G014955/Malba10G015837/Malba11G016946/Malba11G017383/Malba11G018336/Malba12G018968/Malba12G0…	29	26	3
Cellular component	GO:0000779	condensed chromosome, centromeric region	7/2943	17/14113	0.0461516	0.390513	0.362486	Malba04G005794/Malba05G007342/Malba05G008653/Malba09G014501/Malba10G016270/Malba14G021291/Malba14G021684	7	7	0
Cellular component	GO:0071782	endoplasmic reticulum tubular network	6/2943	14/14113	0.0525545	0.433575	0.402457	Malba03G003650/Malba05G007355/Malba08G013397/Malba11G017168/Malba13G020664/Malba14G021839	6	5	1
Cellular component	GO:0005663	DNA replication factor C complex	5/2943	11/14113	0.0590476	0.475261	0.441151	Malba03G004801/Malba04G005503/Malba08G012752/Malba08G012771/Malba13G020638	5	4	1
Cellular component	GO:0098687	chromosomal region	22/2943	79/14113	0.0845525	0.664341	0.616661	Malba01G000785/Malba01G001486/Malba03G003919/Malba03G004621/Malba04G005794/Malba04G006186/Malba05G007342/Malba05G008397/Malba05G008653/Malba06G008684/Malba06G009767/Malba06G010030/Malba07G010903/Malba07G012052/Malba09G014501/Malba10G016270/Malba11G017810/Malba14G021138/Malba14G021143/Malba14G021291/Malba14G021684/MalbaUnG022441	22	17	5
Cellular component	GO:0000775	chromosome, centromeric region	13/2943	43/14113	0.0955675	0.733425	0.680787	Malba01G001486/Malba04G005794/Malba04G006186/Malba05G007342/Malba05G008653/Malba06G008684/Malba06G010030/Malba09G014501/Malba10G016270/Malba14G021143/Malba14G021291/Malba14G021684/MalbaUnG022441	13	11	2
Cellular component	GO:0009504	cell plate	10/2943	32/14113	0.111933	0.839497	0.779246	Malba01G001124/Malba02G003150/Malba03G003627/Malba05G007342/Malba08G013203/Malba09G013897/Malba09G014043/Malba09G014582/Malba09G014622/Malba12G019218	10	9	1
Cellular component	GO:0005819	spindle	18/2943	66/14113	0.129481	0.949071	0.880956	Malba01G000424/Malba01G001443/Malba01G001486/Malba02G002407/Malba02G002538/Malba03G004405/Malba03G004772/Malba04G005794/Malba05G007342/Malba05G008653/Malba07G012172/Malba09G014501/Malba10G015837/Malba11G018336/Malba12G019686/Malba13G020244/Malba14G021291/Malba14G021684	18	17	1
Cellular component	GO:0030684	preribosome	9/2943	29/14113	0.132295	0.949071	0.880956	Malba04G005161/Malba04G005962/Malba04G006327/Malba06G010087/Malba07G011418/Malba08G012692/Malba08G013632/Malba09G014087/Malba14G021763	9	9	0
Cellular component	GO:0005876	spindle microtubule	5/2943	14/14113	0.148749	1	0.92823	Malba01G001486/Malba05G007342/Malba05G008653/Malba09G014501/Malba14G021291	5	4	1
Cellular component	GO:0000785	chromatin	30/2943	122/14113	0.180714	1	0.92823	Malba01G000698/Malba01G001223/Malba01G001225/Malba01G001546/Malba01G001701/Malba01G001703/Malba03G004560/Malba04G005374/Malba04G005785/Malba04G006186/Malba04G006531/Malba05G008478/Malba06G009011/Malba06G009256/Malba06G009816/Malba06G009826/Malba06G009861/Malba06G010067/Malba06G010410/Malba06G010412/Malba07G010680/Malba07G010936/Malba07G011454/Malba10G016850/Malba11G017554/Malba11G017810/Malba13G0…	30	28	2
Cellular component	GO:0000777	condensed chromosome kinetochore	5/2943	15/14113	0.186823	1	0.92823	Malba04G005794/Malba05G008653/Malba10G016270/Malba14G021291/Malba14G021684	5	5	0
Cellular component	GO:0009986	cell surface	6/2943	19/14113	0.188249	1	0.92823	Malba02G003429/Malba04G005365/Malba04G005703/Malba06G009791/Malba07G011071/Malba12G019676	6	4	2
Cellular component	GO:0009705	plant-type vacuole membrane	26/2943	107/14113	0.220367	1	0.92823	Malba01G000680/Malba01G001159/Malba02G002466/Malba02G003283/Malba03G004163/Malba03G004751/Malba03G004820/Malba04G005362/Malba05G008305/Malba05G008631/Malba06G008867/Malba06G009604/Malba06G009630/Malba06G010003/Malba06G010484/Malba07G011442/Malba10G016577/Malba11G018301/Malba11G018302/Malba11G018303/Malba12G019158/Malba12G019326/Malba12G019396/Malba13G020948/Malba14G022084/Malba14G022187	26	6	20
Cellular component	GO:0000790	nuclear chromatin	14/2943	55/14113	0.244272	1	0.92823	Malba01G000698/Malba01G001701/Malba01G001703/Malba04G006186/Malba06G009011/Malba06G009256/Malba06G009816/Malba06G009861/Malba07G010936/Malba07G011454/Malba11G017554/Malba11G017810/Malba14G021138/Malba14G021864	14	12	2
Cellular component	GO:0000325	plant-type vacuole	36/2943	154/14113	0.246491	1	0.92823	Malba01G000305/Malba01G000680/Malba01G001159/Malba02G002466/Malba02G003283/Malba03G004163/Malba03G004751/Malba03G004820/Malba04G005049/Malba04G005069/Malba04G005362/Malba04G005437/Malba05G008305/Malba05G008631/Malba06G008867/Malba06G009604/Malba06G009630/Malba06G010003/Malba06G010484/Malba07G011442/Malba07G011684/Malba07G011686/Malba07G011929/Malba10G015688/Malba10G016577/Malba11G018301/Malba11G0…	36	15	21
Cellular component	GO:0000776	kinetochore	6/2943	21/14113	0.262655	1	0.92823	Malba01G001486/Malba04G005794/Malba05G008653/Malba10G016270/Malba14G021291/Malba14G021684	6	5	1
Cellular component	GO:0005887	integral component of plasma membrane	39/2943	169/14113	0.263813	1	0.92823	Malba01G000073/Malba01G002095/Malba02G002621/Malba02G002775/Malba02G002776/Malba03G004064/Malba03G004743/Malba03G004770/Malba04G005825/Malba04G005836/Malba04G005977/Malba04G006451/Malba05G006756/Malba05G007009/Malba05G007228/Malba05G007572/Malba05G007573/Malba05G007679/Malba06G009000/Malba06G009604/Malba06G010160/Malba07G010753/Malba07G010910/Malba07G010998/Malba07G011424/Malba07G012032/Malba07G0…	39	22	17
Cellular component	GO:0030139	endocytic vesicle	5/2943	17/14113	0.271301	1	0.92823	Malba01G001124/Malba02G003429/Malba03G004757/Malba04G005365/Malba06G009851	5	1	4
Cellular component	GO:0016363	nuclear matrix	4/2943	13/14113	0.279213	1	0.92823	Malba05G007486/Malba08G012896/Malba12G019067/Malba12G019071	4	2	2
Cellular component	GO:0005771	multivesicular body	5/2943	18/14113	0.316204	1	0.92823	Malba01G000205/Malba02G003429/Malba04G005365/Malba10G016330/Malba10G016331	5	4	1
Cellular component	GO:0019898	extrinsic component of membrane	26/2943	113/14113	0.320045	1	0.92823	Malba01G000134/Malba01G000136/Malba01G000530/Malba01G000566/Malba01G000673/Malba01G000857/Malba01G000858/Malba01G000868/Malba01G001018/Malba01G001491/Malba01G001492/Malba01G001494/Malba01G001495/Malba01G001496/Malba01G001499/Malba01G001501/Malba01G001505/Malba01G001506/Malba01G001593/Malba01G001616/Malba01G001707/Malba01G002006/Malba05G006919/Malba08G013517/Malba09G014783/Malba13G019886	26	16	10
Cellular component	GO:0000118	histone deacetylase complex	3/2943	10/14113	0.348069	1	0.92823	Malba08G013253/Malba13G020190/Malba13G020231	3	2	1
Cellular component	GO:0005884	actin filament	3/2943	10/14113	0.348069	1	0.92823	Malba01G000351/Malba01G000359/Malba11G016887	3	1	2
Cellular component	GO:0009574	preprophase band	3/2943	10/14113	0.348069	1	0.92823	Malba01G001486/Malba02G002407/Malba11G017383	3	2	1
Cellular component	GO:0009897	external side of plasma membrane	3/2943	10/14113	0.348069	1	0.92823	Malba06G009791/Malba07G011071/Malba12G019676	3	2	1
Cellular component	GO:0015030	Cajal body	3/2943	10/14113	0.348069	1	0.92823	Malba06G009011/Malba09G014087/Malba14G021121	3	3	0
Cellular component	GO:0098590	plasma membrane region	5/2943	19/14113	0.361902	1	0.92823	Malba01G001811/Malba05G008556/Malba07G011383/Malba08G013524/Malba12G018654	5	4	1
Cellular component	GO:0000781	chromosome, telomeric region	7/2943	28/14113	0.363811	1	0.92823	Malba01G000785/Malba03G003919/Malba03G004621/Malba05G008397/Malba06G009767/Malba07G010903/Malba07G012052	7	5	2
Cellular component	GO:0005779	integral component of peroxisomal membrane	4/2943	15/14113	0.383972	1	0.92823	Malba02G002819/Malba05G007964/Malba06G009210/Malba06G009216	4	1	3
Cellular component	GO:0030686	90S preribosome	4/2943	15/14113	0.383972	1	0.92823	Malba04G005962/Malba04G006327/Malba07G011418/Malba08G013632	4	4	0
Cellular component	GO:0031231	intrinsic component of peroxisomal membrane	4/2943	15/14113	0.383972	1	0.92823	Malba02G002819/Malba05G007964/Malba06G009210/Malba06G009216	4	1	3
Cellular component	GO:0005759	mitochondrial matrix	19/2943	84/14113	0.386385	1	0.92823	Malba01G001936/Malba02G002326/Malba03G003573/Malba04G005243/Malba04G005661/Malba04G005842/Malba05G006725/Malba06G008676/Malba07G012341/Malba08G012919/Malba09G014589/Malba09G014754/Malba10G016130/Malba10G016790/Malba11G017119/Malba11G017141/Malba13G021047/Malba13G021052/MalbaUnG022644	19	11	8
Cellular component	GO:0044452	nucleolar part	11/2943	47/14113	0.388314	1	0.92823	Malba01G001519/Malba02G002981/Malba02G002982/Malba02G002983/Malba03G003572/Malba04G005962/Malba06G010087/Malba08G012692/Malba08G013434/Malba09G014087/Malba14G021864	11	11	0
Cellular component	GO:0000421	autophagosome membrane	4/2943	16/14113	0.435989	1	0.92823	Malba02G003150/Malba04G006576/Malba08G013203/Malba09G014043	4	3	1
Cellular component	GO:0010494	cytoplasmic stress granule	5/2943	21/14113	0.453052	1	0.92823	Malba05G007167/Malba05G008159/Malba07G010891/Malba09G014203/Malba13G020392	5	3	2
Cellular component	GO:0005720	nuclear heterochromatin	3/2943	12/14113	0.471736	1	0.92823	Malba04G006186/Malba11G017810/Malba14G021138	3	2	1
Cellular component	GO:0032300	mismatch repair complex	3/2943	12/14113	0.471736	1	0.92823	Malba07G010656/Malba08G013369/Malba09G015082	3	3	0
Cellular component	GO:0000792	heterochromatin	4/2943	17/14113	0.486662	1	0.92823	Malba04G006186/Malba06G009256/Malba11G017810/Malba14G021138	4	3	1
Cellular component	GO:0000419	RNA polymerase V complex	5/2943	22/14113	0.497376	1	0.92823	Malba01G001322/Malba04G006186/Malba06G009220/Malba09G014594/Malba11G017089	5	5	0
Cellular component	GO:0009543	chloroplast thylakoid lumen	10/2943	46/14113	0.499172	1	0.92823	Malba03G004090/Malba03G004627/Malba04G004882/Malba04G005270/Malba04G005271/Malba04G005273/Malba08G012665/Malba09G014742/Malba10G015748/Malba10G016039	10	7	3
Cellular component	GO:0031978	plastid thylakoid lumen	10/2943	46/14113	0.499172	1	0.92823	Malba03G004090/Malba03G004627/Malba04G004882/Malba04G005270/Malba04G005271/Malba04G005273/Malba08G012665/Malba09G014742/Malba10G015748/Malba10G016039	10	7	3
Cellular component	GO:0005776	autophagosome	6/2943	27/14113	0.50582	1	0.92823	Malba02G003150/Malba04G006576/Malba08G013203/Malba09G014043/Malba11G016983/Malba12G018583	6	3	3
Cellular component	GO:0005770	late endosome	19/2943	90/14113	0.517771	1	0.92823	Malba01G000205/Malba01G000356/Malba01G000381/Malba01G001159/Malba02G003150/Malba02G003429/Malba03G003934/Malba04G004871/Malba04G005365/Malba06G009971/Malba07G010939/Malba07G011684/Malba08G013203/Malba09G014043/Malba09G014781/Malba10G016330/Malba10G016331/Malba12G019218/Malba13G020134	19	14	5
Cellular component	GO:0022626	cytosolic ribosome	25/2943	119/14113	0.519811	1	0.92823	Malba01G001751/Malba01G002089/Malba02G003275/Malba02G003313/Malba03G003788/Malba03G004176/Malba04G006327/Malba06G008800/Malba06G009290/Malba06G010490/Malba07G010884/Malba07G011212/Malba07G011572/Malba07G011856/Malba08G013163/Malba08G013549/Malba08G013632/Malba09G014208/Malba09G014641/Malba10G015772/Malba10G016722/Malba11G017561/Malba11G017961/Malba12G018759/Malba13G020140	25	23	2
Cellular component	GO:0016442	RISC complex	3/2943	13/14113	0.529493	1	0.92823	Malba01G001427/Malba10G016215/Malba14G022203	3	1	2
Cellular component	GO:0031332	RNAi effector complex	3/2943	13/14113	0.529493	1	0.92823	Malba01G001427/Malba10G016215/Malba14G022203	3	1	2
Cellular component	GO:0005758	mitochondrial intermembrane space	4/2943	18/14113	0.535365	1	0.92823	Malba01G001182/Malba04G005221/Malba12G018518/Malba12G019337	4	2	2
Cellular component	GO:0031901	early endosome membrane	4/2943	18/14113	0.535365	1	0.92823	Malba01G000205/Malba09G014393/Malba10G016330/Malba10G016331	4	4	0
Cellular component	GO:0045177	apical part of cell	4/2943	18/14113	0.535365	1	0.92823	Malba05G008556/Malba07G011383/Malba08G013524/Malba12G018654	4	4	0
Cellular component	GO:1902554	serine/threonine protein kinase complex	4/2943	18/14113	0.535365	1	0.92823	Malba05G008648/Malba06G008723/Malba11G016983/Malba12G018900	4	3	1
Cellular component	GO:1902911	protein kinase complex	4/2943	18/14113	0.535365	1	0.92823	Malba05G008648/Malba06G008723/Malba11G016983/Malba12G018900	4	3	1
Cellular component	GO:0042644	chloroplast nucleoid	6/2943	28/14113	0.544549	1	0.92823	Malba06G010371/Malba08G013236/Malba11G017497/Malba11G018029/Malba12G018635/Malba14G021744	6	6	0
Cellular component	GO:0061695	transferase complex, transferring phosphorus-containing groups	22/2943	107/14113	0.56819	1	0.92823	Malba01G000865/Malba01G001322/Malba03G004621/Malba04G005503/Malba04G006186/Malba05G008648/Malba06G008723/Malba06G008801/Malba06G009220/Malba08G012752/Malba08G012771/Malba08G013287/Malba08G013717/Malba08G013718/Malba09G014594/Malba11G016983/Malba11G017089/Malba12G018900/Malba13G020286/Malba14G021206/Malba14G021744/MalbaUnG022415	22	21	1
Cellular component	GO:0005777	peroxisome	32/2943	156/14113	0.573773	1	0.92823	Malba01G001765/Malba01G001779/Malba01G001884/Malba01G001885/Malba02G002336/Malba02G002819/Malba02G003154/Malba03G004598/Malba04G005221/Malba04G005243/Malba04G006323/Malba05G007018/Malba05G007964/Malba06G009210/Malba06G009216/Malba06G010309/Malba06G010521/Malba07G011121/Malba07G011381/Malba07G011392/Malba07G012337/Malba09G015035/Malba09G015040/Malba10G016383/Malba11G018097/Malba11G018181/Malba12G0…	32	15	17
Cellular component	GO:0042579	microbody	32/2943	156/14113	0.573773	1	0.92823	Malba01G001765/Malba01G001779/Malba01G001884/Malba01G001885/Malba02G002336/Malba02G002819/Malba02G003154/Malba03G004598/Malba04G005221/Malba04G005243/Malba04G006323/Malba05G007018/Malba05G007964/Malba06G009210/Malba06G009216/Malba06G010309/Malba06G010521/Malba07G011121/Malba07G011381/Malba07G011392/Malba07G012337/Malba09G015035/Malba09G015040/Malba10G016383/Malba11G018097/Malba11G018181/Malba12G0…	32	15	17
Cellular component	GO:0000322	storage vacuole	5/2943	24/14113	0.581337	1	0.92823	Malba01G001159/Malba03G004751/Malba04G005049/Malba07G011684/Malba07G011686	5	2	3
Cellular component	GO:0000326	protein storage vacuole	5/2943	24/14113	0.581337	1	0.92823	Malba01G001159/Malba03G004751/Malba04G005049/Malba07G011684/Malba07G011686	5	2	3
Cellular component	GO:0000784	nuclear chromosome, telomeric region	4/2943	19/14113	0.581622	1	0.92823	Malba05G008397/Malba06G009767/Malba07G010903/Malba07G012052	4	3	1
Cellular component	GO:0044426	cell wall part	4/2943	19/14113	0.581622	1	0.92823	Malba07G012270/Malba09G014393/Malba10G015874/Malba10G015894	4	3	1
Cellular component	GO:0044462	external encapsulating structure part	4/2943	19/14113	0.581622	1	0.92823	Malba07G012270/Malba09G014393/Malba10G015874/Malba10G015894	4	3	1
Cellular component	GO:0019005	SCF ubiquitin ligase complex	7/2943	34/14113	0.58285	1	0.92823	Malba06G008723/Malba07G010950/Malba08G012754/Malba10G015392/Malba10G015422/Malba13G020146/Malba14G021587	7	5	2
Cellular component	GO:1990351	transporter complex	3/2943	14/14113	0.583518	1	0.92823	Malba12G018518/Malba12G019337/Malba13G020948	3	2	1
Cellular component	GO:0005840	ribosome	69/2943	340/14113	0.622888	1	0.92823	Malba01G000279/Malba01G000560/Malba01G001751/Malba01G001964/Malba01G002050/Malba01G002089/Malba02G002539/Malba02G002691/Malba02G003275/Malba02G003313/Malba03G003784/Malba03G003788/Malba03G003952/Malba03G004052/Malba03G004176/Malba03G004401/Malba03G004459/Malba03G004664/Malba04G005314/Malba04G005821/Malba04G006327/Malba05G006938/Malba05G007050/Malba05G007630/Malba05G007990/Malba05G008211/Malba06G0…	69	63	6
Cellular component	GO:1990391	DNA repair complex	3/2943	15/14113	0.633405	1	0.92823	Malba07G010656/Malba08G013369/Malba09G015082	3	3	0
Cellular component	GO:0009295	nucleoid	9/2943	46/14113	0.642821	1	0.92823	Malba02G002915/Malba06G010371/Malba08G013236/Malba11G017119/Malba11G017497/Malba11G018029/Malba12G018635/Malba12G019568/Malba14G021744	9	9	0
Cellular component	GO:0022627	cytosolic small ribosomal subunit	7/2943	36/14113	0.647525	1	0.92823	Malba02G003275/Malba04G006327/Malba07G010884/Malba07G011856/Malba08G013632/Malba11G017561/Malba11G017961	7	7	0
Cellular component	GO:0019012	virion	2/2943	10/14113	0.64949	1	0.92823	Malba02G003288/Malba05G008079	2	2	0
Cellular component	GO:0044423	virion part	2/2943	10/14113	0.64949	1	0.92823	Malba02G003288/Malba05G008079	2	2	0
Cellular component	GO:0090568	nuclear transcriptional repressor complex	2/2943	10/14113	0.64949	1	0.92823	Malba04G006531/Malba05G007431	2	2	0
Cellular component	GO:0009527	plastid outer membrane	12/2943	62/14113	0.663653	1	0.92823	Malba01G001240/Malba01G001263/Malba02G002265/Malba04G005092/Malba04G005422/Malba04G005747/Malba04G006141/Malba05G008187/Malba06G009748/Malba08G013379/Malba08G013380/Malba14G021909	12	7	5
Cellular component	GO:0009707	chloroplast outer membrane	12/2943	62/14113	0.663653	1	0.92823	Malba01G001240/Malba01G001263/Malba02G002265/Malba04G005092/Malba04G005422/Malba04G005747/Malba04G006141/Malba05G008187/Malba06G009748/Malba08G013379/Malba08G013380/Malba14G021909	12	7	5
Cellular component	GO:0031970	organelle envelope lumen	4/2943	21/14113	0.665578	1	0.92823	Malba01G001182/Malba04G005221/Malba12G018518/Malba12G019337	4	2	2
Cellular component	GO:0005774	vacuolar membrane	88/2943	438/14113	0.673536	1	0.92823	Malba01G000107/Malba01G000305/Malba01G000395/Malba01G000680/Malba01G000992/Malba01G001114/Malba01G001159/Malba01G001221/Malba01G001236/Malba01G001662/Malba01G001701/Malba01G001703/Malba02G002436/Malba02G002466/Malba02G002538/Malba02G002605/Malba02G002987/Malba02G003150/Malba02G003154/Malba02G003283/Malba02G003303/Malba03G004163/Malba03G004347/Malba03G004751/Malba03G004820/Malba04G005069/Malba04G0…	88	44	44
Cellular component	GO:0016324	apical plasma membrane	3/2943	16/14113	0.678962	1	0.92823	Malba05G008556/Malba07G011383/Malba12G018654	3	3	0
Cellular component	GO:0046930	pore complex	3/2943	16/14113	0.678962	1	0.92823	Malba02G002265/Malba02G002987/Malba05G008222	3	2	1
Cellular component	GO:0070069	cytochrome complex	3/2943	16/14113	0.678962	1	0.92823	Malba10G015972/Malba10G015989/MalbaUnG022556	3	2	1
Cellular component	GO:0044437	vacuolar part	89/2943	444/14113	0.683264	1	0.92823	Malba01G000107/Malba01G000305/Malba01G000395/Malba01G000680/Malba01G000992/Malba01G001114/Malba01G001159/Malba01G001221/Malba01G001236/Malba01G001662/Malba01G001701/Malba01G001703/Malba02G002436/Malba02G002466/Malba02G002538/Malba02G002605/Malba02G002987/Malba02G003150/Malba02G003154/Malba02G003283/Malba02G003303/Malba03G004163/Malba03G004347/Malba03G004751/Malba03G004820/Malba04G005069/Malba04G0…	89	44	45
Cellular component	GO:0000148	1,3-beta-D-glucan synthase complex	2/2943	11/14113	0.702505	1	0.92823	Malba07G011873/Malba12G019039	2	1	1
Cellular component	GO:0000177	cytoplasmic exosome (RNase complex)	2/2943	11/14113	0.702505	1	0.92823	Malba11G017119/Malba14G021577	2	2	0
Cellular component	GO:0000313	organellar ribosome	2/2943	11/14113	0.702505	1	0.92823	Malba05G007990/Malba13G021047	2	2	0
Cellular component	GO:0031354	intrinsic component of plastid outer membrane	2/2943	11/14113	0.702505	1	0.92823	Malba02G002265/Malba06G009748	2	1	1
Cellular component	GO:0031355	integral component of plastid outer membrane	2/2943	11/14113	0.702505	1	0.92823	Malba02G002265/Malba06G009748	2	1	1
Cellular component	GO:0031358	intrinsic component of chloroplast outer membrane	2/2943	11/14113	0.702505	1	0.92823	Malba02G002265/Malba06G009748	2	1	1
Cellular component	GO:0031359	integral component of chloroplast outer membrane	2/2943	11/14113	0.702505	1	0.92823	Malba02G002265/Malba06G009748	2	1	1
Cellular component	GO:0045275	respiratory chain complex III	2/2943	11/14113	0.702505	1	0.92823	Malba10G015972/Malba10G015989	2	1	1
Cellular component	GO:0005778	peroxisomal membrane	7/2943	38/14113	0.705879	1	0.92823	Malba02G002819/Malba05G007018/Malba05G007964/Malba06G009210/Malba06G009216/Malba06G010521/Malba13G019962	7	2	5
Cellular component	GO:0031903	microbody membrane	7/2943	38/14113	0.705879	1	0.92823	Malba02G002819/Malba05G007018/Malba05G007964/Malba06G009210/Malba06G009216/Malba06G010521/Malba13G019962	7	2	5
Cellular component	GO:0036452	ESCRT complex	3/2943	17/14113	0.720169	1	0.92823	Malba03G004546/Malba04G005061/Malba07G010939	3	2	1
Cellular component	GO:0005938	cell cortex	13/2943	70/14113	0.725809	1	0.92823	Malba01G000424/Malba02G002704/Malba03G003650/Malba03G004757/Malba05G007355/Malba05G008234/Malba06G009851/Malba07G011038/Malba08G013397/Malba11G017383/Malba11G018336/Malba13G020664/Malba14G021839	13	8	5
Cellular component	GO:0044448	cell cortex part	11/2943	60/14113	0.732911	1	0.92823	Malba02G002704/Malba03G003650/Malba03G004757/Malba05G007355/Malba05G008234/Malba06G009851/Malba07G011038/Malba08G013397/Malba11G017383/Malba13G020664/Malba14G021839	11	6	5
Cellular component	GO:0022625	cytosolic large ribosomal subunit	10/2943	55/14113	0.737456	1	0.92823	Malba02G003313/Malba03G003788/Malba03G004176/Malba06G008800/Malba06G009290/Malba06G010490/Malba07G011212/Malba07G011572/Malba10G015772/Malba13G020140	10	9	1
Cellular component	GO:0017053	transcriptional repressor complex	2/2943	12/14113	0.748658	1	0.92823	Malba04G006531/Malba05G007431	2	2	0
Cellular component	GO:0034045	phagophore assembly site membrane	2/2943	12/14113	0.748658	1	0.92823	Malba06G008694/Malba06G010061	2	0	2
Cellular component	GO:0015935	small ribosomal subunit	11/2943	61/14113	0.753351	1	0.92823	Malba01G000279/Malba02G002691/Malba02G003275/Malba04G006327/Malba05G007990/Malba07G010884/Malba07G011856/Malba08G013632/Malba11G017561/Malba11G017961/Malba13G021047	11	10	1
Cellular component	GO:0005881	cytoplasmic microtubule	3/2943	18/14113	0.75713	1	0.92823	Malba02G002704/Malba04G004906/Malba11G017383	3	2	1
Cellular component	GO:0044463	cell projection part	3/2943	18/14113	0.75713	1	0.92823	Malba01G000890/Malba04G006253/Malba09G014512	3	1	2
Cellular component	GO:0120038	plasma membrane bounded cell projection part	3/2943	18/14113	0.75713	1	0.92823	Malba01G000890/Malba04G006253/Malba09G014512	3	1	2
Cellular component	GO:0044445	cytosolic part	28/2943	149/14113	0.762565	1	0.92823	Malba01G001751/Malba01G002089/Malba02G002491/Malba02G003275/Malba02G003313/Malba03G003788/Malba03G004147/Malba03G004176/Malba04G006327/Malba06G008800/Malba06G009290/Malba06G010490/Malba07G010884/Malba07G011212/Malba07G011572/Malba07G011856/Malba08G013163/Malba08G013549/Malba08G013632/Malba09G014208/Malba09G014641/Malba10G015772/Malba10G016722/Malba11G017561/Malba11G017961/Malba12G018759/Malba13G0…	28	26	2
Cellular component	GO:0030176	integral component of endoplasmic reticulum membrane	8/2943	46/14113	0.771873	1	0.92823	Malba03G004671/Malba05G007974/Malba06G009838/Malba06G010160/Malba07G012203/Malba09G014152/Malba11G017168/Malba13G020384	8	3	5
Cellular component	GO:0031227	intrinsic component of endoplasmic reticulum membrane	8/2943	46/14113	0.771873	1	0.92823	Malba03G004671/Malba05G007974/Malba06G009838/Malba06G010160/Malba07G012203/Malba09G014152/Malba11G017168/Malba13G020384	8	3	5
Cellular component	GO:0031977	thylakoid lumen	10/2943	57/14113	0.778379	1	0.92823	Malba03G004090/Malba03G004627/Malba04G004882/Malba04G005270/Malba04G005271/Malba04G005273/Malba08G012665/Malba09G014742/Malba10G015748/Malba10G016039	10	7	3
Cellular component	GO:0010319	stromule	2/2943	13/14113	0.788507	1	0.92823	Malba07G010866/Malba14G021445	2	2	0
Cellular component	GO:0031304	intrinsic component of mitochondrial inner membrane	2/2943	13/14113	0.788507	1	0.92823	Malba02G002265/Malba04G005243	2	1	1
Cellular component	GO:0031350	intrinsic component of plastid membrane	2/2943	13/14113	0.788507	1	0.92823	Malba02G002265/Malba06G009748	2	1	1
Cellular component	GO:0031351	integral component of plastid membrane	2/2943	13/14113	0.788507	1	0.92823	Malba02G002265/Malba06G009748	2	1	1
Cellular component	GO:0042788	polysomal ribosome	6/2943	36/14113	0.791353	1	0.92823	Malba06G009290/Malba07G010884/Malba07G011212/Malba08G013632/Malba11G017961/Malba13G020140	6	6	0
Cellular component	GO:0032580	Golgi cisterna membrane	4/2943	25/14113	0.79658	1	0.92823	Malba01G000133/Malba02G002343/Malba09G014454/Malba10G016554	4	3	1
Cellular component	GO:0034399	nuclear periphery	4/2943	25/14113	0.79658	1	0.92823	Malba05G007486/Malba08G012896/Malba12G019067/Malba12G019071	4	2	2
Cellular component	GO:0015934	large ribosomal subunit	13/2943	74/14113	0.797536	1	0.92823	Malba02G003313/Malba03G003788/Malba03G004176/Malba06G008800/Malba06G009290/Malba06G010490/Malba07G011212/Malba07G011572/Malba10G015772/Malba10G016382/Malba13G020140/Malba13G020836/Malba14G022018	13	12	1
Cellular component	GO:0031201	SNARE complex	7/2943	42/14113	0.802132	1	0.92823	Malba01G000356/Malba01G000381/Malba03G003627/Malba03G003934/Malba06G009928/Malba10G016162/Malba12G019218	7	4	3
Cellular component	GO:0044438	microbody part	7/2943	42/14113	0.802132	1	0.92823	Malba02G002819/Malba05G007018/Malba05G007964/Malba06G009210/Malba06G009216/Malba06G010521/Malba13G019962	7	2	5
Cellular component	GO:0044439	peroxisomal part	7/2943	42/14113	0.802132	1	0.92823	Malba02G002819/Malba05G007018/Malba05G007964/Malba06G009210/Malba06G009216/Malba06G010521/Malba13G019962	7	2	5
Cellular component	GO:0090406	pollen tube	6/2943	37/14113	0.813383	1	0.92823	Malba03G004069/Malba04G005664/Malba04G006155/Malba09G014512/Malba09G014982/Malba10G016826	6	3	3
Cellular component	GO:0098552	side of membrane	6/2943	37/14113	0.813383	1	0.92823	Malba01G001114/Malba06G009791/Malba07G011071/Malba09G014783/Malba11G017168/Malba12G019676	6	4	2
Cellular component	GO:0005839	proteasome core complex	3/2943	20/14113	0.819145	1	0.92823	Malba02G002605/Malba02G003426/Malba03G004806	3	3	0
Cellular component	GO:0000178	exosome (RNase complex)	2/2943	14/14113	0.822671	1	0.92823	Malba11G017119/Malba14G021577	2	2	0
Cellular component	GO:0032586	protein storage vacuole membrane	2/2943	14/14113	0.822671	1	0.92823	Malba01G001159/Malba03G004751	2	0	2
Cellular component	GO:1905354	exoribonuclease complex	2/2943	14/14113	0.822671	1	0.92823	Malba11G017119/Malba14G021577	2	2	0
Cellular component	GO:0031965	nuclear membrane	8/2943	49/14113	0.830347	1	0.92823	Malba01G001486/Malba02G002538/Malba03G004831/Malba05G007342/Malba06G008835/Malba06G009430/Malba08G013657/Malba14G021522	8	6	2
Cellular component	GO:0042646	plastid nucleoid	6/2943	38/14113	0.83354	1	0.92823	Malba06G010371/Malba08G013236/Malba11G017497/Malba11G018029/Malba12G018635/Malba14G021744	6	6	0
Cellular component	GO:0099568	cytoplasmic region	14/2943	82/14113	0.836735	1	0.92823	Malba01G000424/Malba01G000890/Malba02G002704/Malba03G003650/Malba03G004757/Malba05G007355/Malba05G008234/Malba06G009851/Malba07G011038/Malba08G013397/Malba11G017383/Malba11G018336/Malba13G020664/Malba14G021839	14	8	6
Cellular component	GO:0044391	ribosomal subunit	24/2943	135/14113	0.839	1	0.92823	Malba01G000279/Malba02G002691/Malba02G003275/Malba02G003313/Malba03G003788/Malba03G004176/Malba04G006327/Malba05G007990/Malba06G008800/Malba06G009290/Malba06G010490/Malba07G010884/Malba07G011212/Malba07G011572/Malba07G011856/Malba08G013632/Malba10G015772/Malba10G016382/Malba11G017561/Malba11G017961/Malba13G020140/Malba13G020836/Malba13G021047/Malba14G022018	24	22	2
Cellular component	GO:0005844	polysome	7/2943	44/14113	0.840242	1	0.92823	Malba06G009290/Malba07G010884/Malba07G011212/Malba08G013632/Malba11G017961/Malba13G020140/Malba13G020392	7	7	0
Cellular component	GO:0000323	lytic vacuole	5/2943	33/14113	0.84754	1	0.92823	Malba01G001221/Malba01G001811/Malba04G005437/Malba05G008159/Malba07G011675	5	1	4
Cellular component	GO:0005744	TIM23 mitochondrial import inner membrane translocase complex	2/2943	15/14113	0.851789	1	0.92823	Malba02G002265/Malba04G005510	2	1	1
Cellular component	GO:0000145	exocyst	4/2943	28/14113	0.864815	1	0.92823	Malba03G004757/Malba05G008234/Malba06G009851/Malba07G011038	4	0	4
Cellular component	GO:0015629	actin cytoskeleton	7/2943	46/14113	0.872245	1	0.92823	Malba01G000351/Malba01G000359/Malba01G001825/Malba02G003324/Malba04G006253/Malba07G010796/Malba11G016887	7	2	5
Cellular component	GO:0005811	lipid droplet	2/2943	16/14113	0.876479	1	0.92823	Malba08G012643/Malba14G021965	2	1	1
Cellular component	GO:0016459	myosin complex	2/2943	16/14113	0.876479	1	0.92823	Malba01G001825/Malba04G006253	2	0	2
Cellular component	GO:0045263	proton-transporting ATP synthase complex, coupling factor F(o)	2/2943	16/14113	0.876479	1	0.92823	Malba13G020887/MalbaUnG022703	2	1	1
Cellular component	GO:0055028	cortical microtubule	2/2943	16/14113	0.876479	1	0.92823	Malba02G002704/Malba11G017383	2	2	0
Cellular component	GO:1902555	endoribonuclease complex	2/2943	16/14113	0.876479	1	0.92823	Malba01G001519/Malba06G009903	2	1	1
Cellular component	GO:1905348	endonuclease complex	2/2943	16/14113	0.876479	1	0.92823	Malba01G001519/Malba06G009903	2	1	1
Cellular component	GO:0005764	lysosome	4/2943	29/14113	0.882713	1	0.92823	Malba01G001221/Malba04G005437/Malba05G008159/Malba07G011675	4	1	3
Cellular component	GO:0031902	late endosome membrane	9/2943	59/14113	0.892708	1	0.92823	Malba01G000356/Malba01G000381/Malba01G001159/Malba02G003429/Malba03G003934/Malba04G004871/Malba04G005365/Malba06G009971/Malba12G019218	9	5	4
Cellular component	GO:0031300	intrinsic component of organelle membrane	10/2943	65/14113	0.896348	1	0.92823	Malba02G002265/Malba02G002819/Malba02G003303/Malba02G003436/Malba04G005243/Malba05G007964/Malba06G009210/Malba06G009216/Malba06G009748/Malba09G014152	10	5	5
Cellular component	GO:0042995	cell projection	10/2943	65/14113	0.896348	1	0.92823	Malba01G000890/Malba02G003324/Malba03G004069/Malba03G004163/Malba04G005664/Malba04G006155/Malba04G006253/Malba09G014512/Malba09G014982/Malba10G016826	10	5	5
Cellular component	GO:0000152	nuclear ubiquitin ligase complex	2/2943	17/14113	0.89732	1	0.92823	Malba04G005698/Malba07G011039	2	2	0
Cellular component	GO:0000407	phagophore assembly site	2/2943	17/14113	0.89732	1	0.92823	Malba06G008694/Malba06G010061	2	0	2
Cellular component	GO:0009898	cytoplasmic side of plasma membrane	2/2943	17/14113	0.89732	1	0.92823	Malba01G001114/Malba09G014783	2	1	1
Cellular component	GO:0031968	organelle outer membrane	17/2943	104/14113	0.898479	1	0.92823	Malba01G001240/Malba01G001263/Malba01G001486/Malba02G002265/Malba02G002987/Malba02G003303/Malba04G005092/Malba04G005422/Malba04G005747/Malba04G006141/Malba05G008187/Malba05G008222/Malba06G009748/Malba08G013379/Malba08G013380/Malba11G017835/Malba14G021909	17	10	7
Cellular component	GO:0000418	RNA polymerase IV complex	1/2943	10/14113	0.903623	1	0.92823	Malba06G009220	1	1	0
Cellular component	GO:0005832	chaperonin-containing T-complex	1/2943	10/14113	0.903623	1	0.92823	Malba14G021328	1	1	0
Cellular component	GO:0005885	Arp2/3 protein complex	1/2943	10/14113	0.903623	1	0.92823	Malba02G003324	1	1	0
Cellular component	GO:0019773	proteasome core complex, alpha-subunit complex	1/2943	10/14113	0.903623	1	0.92823	Malba02G003426	1	1	0
Cellular component	GO:0030008	TRAPP complex	1/2943	10/14113	0.903623	1	0.92823	Malba01G000593	1	1	0
Cellular component	GO:0101031	chaperone complex	1/2943	10/14113	0.903623	1	0.92823	Malba14G021328	1	1	0
Cellular component	GO:0120025	plasma membrane bounded cell projection	9/2943	60/14113	0.903625	1	0.92823	Malba01G000890/Malba03G004069/Malba03G004163/Malba04G005664/Malba04G006155/Malba04G006253/Malba09G014512/Malba09G014982/Malba10G016826	9	4	5
Cellular component	GO:0080008	Cul4-RING E3 ubiquitin ligase complex	10/2943	66/14113	0.906538	1	0.92823	Malba04G005161/Malba04G005962/Malba04G006205/Malba05G007876/Malba07G011462/Malba08G013253/Malba11G017269/Malba13G020190/Malba13G020231/Malba14G021684	10	7	3
Cellular component	GO:0019867	outer membrane	17/2943	105/14113	0.906627	1	0.92823	Malba01G001240/Malba01G001263/Malba01G001486/Malba02G002265/Malba02G002987/Malba02G003303/Malba04G005092/Malba04G005422/Malba04G005747/Malba04G006141/Malba05G008187/Malba05G008222/Malba06G009748/Malba08G013379/Malba08G013380/Malba11G017835/Malba14G021909	17	10	7
Cellular component	GO:0031985	Golgi cisterna	4/2943	31/14113	0.912401	1	0.92823	Malba01G000133/Malba02G002343/Malba09G014454/Malba10G016554	4	3	1
Cellular component	GO:0030981	cortical microtubule cytoskeleton	2/2943	18/14113	0.914844	1	0.92823	Malba02G002704/Malba11G017383	2	2	0
Cellular component	GO:0098562	cytoplasmic side of membrane	3/2943	25/14113	0.918084	1	0.92823	Malba01G001114/Malba09G014783/Malba11G017168	3	2	1
Cellular component	GO:0000159	protein phosphatase type 2A complex	1/2943	11/14113	0.923735	1	0.92823	Malba07G011404	1	0	1
Cellular component	GO:0030286	dynein complex	1/2943	11/14113	0.923735	1	0.92823	Malba01G000890	1	0	1
Cellular component	GO:0031305	integral component of mitochondrial inner membrane	1/2943	11/14113	0.923735	1	0.92823	Malba02G002265	1	0	1
Cellular component	GO:0031301	integral component of organelle membrane	9/2943	63/14113	0.930912	1	0.92823	Malba02G002265/Malba02G002819/Malba02G003303/Malba02G003436/Malba05G007964/Malba06G009210/Malba06G009216/Malba06G009748/Malba09G014152	9	4	5
Cellular component	GO:0009522	photosystem I	4/2943	33/14113	0.935195	1	0.92823	Malba01G000901/Malba04G005575/Malba04G005704/Malba13G021042	4	4	0
Cellular component	GO:0009523	photosystem II	6/2943	46/14113	0.938815	1	0.92823	Malba01G000901/Malba04G005575/Malba05G006919/Malba05G007089/Malba07G012155/Malba12G019244	6	6	0
Cellular component	GO:0005930	axoneme	1/2943	12/14113	0.939651	1	0.92823	Malba01G000890	1	0	1
Cellular component	GO:0030663	COPI-coated vesicle membrane	1/2943	12/14113	0.939651	1	0.92823	Malba04G006236	1	1	0
Cellular component	GO:0032838	plasma membrane bounded cell projection cytoplasm	1/2943	12/14113	0.939651	1	0.92823	Malba01G000890	1	0	1
Cellular component	GO:0044441	ciliary part	1/2943	12/14113	0.939651	1	0.92823	Malba01G000890	1	0	1
Cellular component	GO:0097014	ciliary plasm	1/2943	12/14113	0.939651	1	0.92823	Malba01G000890	1	0	1
Cellular component	GO:0005795	Golgi stack	5/2943	40/14113	0.940801	1	0.92823	Malba01G000133/Malba02G002343/Malba07G011684/Malba09G014454/Malba10G016554	5	4	1
Cellular component	GO:0098573	intrinsic component of mitochondrial membrane	3/2943	27/14113	0.941376	1	0.92823	Malba02G002265/Malba02G003303/Malba04G005243	3	2	1
Cellular component	GO:0048471	perinuclear region of cytoplasm	2/2943	20/14113	0.941791	1	0.92823	Malba09G014501/Malba13G020176	2	1	1
Cellular component	GO:0005666	RNA polymerase III complex	1/2943	13/14113	0.952246	1	0.92823	Malba01G001322	1	1	0
Cellular component	GO:0005838	proteasome regulatory particle	1/2943	13/14113	0.952246	1	0.92823	Malba10G015887	1	1	0
Cellular component	GO:0005849	mRNA cleavage factor complex	1/2943	13/14113	0.952246	1	0.92823	Malba02G002799	1	1	0
Cellular component	GO:0008287	protein serine/threonine phosphatase complex	1/2943	13/14113	0.952246	1	0.92823	Malba07G011404	1	0	1
Cellular component	GO:0022624	proteasome accessory complex	1/2943	13/14113	0.952246	1	0.92823	Malba10G015887	1	1	0
Cellular component	GO:0031306	intrinsic component of mitochondrial outer membrane	1/2943	13/14113	0.952246	1	0.92823	Malba02G003303	1	1	0
Cellular component	GO:0031307	integral component of mitochondrial outer membrane	1/2943	13/14113	0.952246	1	0.92823	Malba02G003303	1	1	0
Cellular component	GO:1903293	phosphatase complex	1/2943	13/14113	0.952246	1	0.92823	Malba07G011404	1	0	1
Cellular component	GO:0005730	nucleolus	56/2943	324/14113	0.954922	1	0.92823	Malba01G001322/Malba01G001519/Malba01G001701/Malba01G001703/Malba01G001963/Malba02G002320/Malba02G002981/Malba02G002982/Malba02G002983/Malba02G003154/Malba02G003313/Malba03G003572/Malba03G003662/Malba03G004176/Malba03G004616/Malba04G005161/Malba04G005962/Malba04G006205/Malba05G006746/Malba05G007342/Malba05G007472/Malba06G009011/Malba06G009220/Malba06G009256/Malba06G009290/Malba06G009449/Malba06G0…	56	49	7
Cellular component	GO:0030863	cortical cytoskeleton	2/2943	22/14113	0.960496	1	0.92823	Malba02G002704/Malba11G017383	2	2	0
Cellular component	GO:0005689	U12-type spliceosomal complex	1/2943	14/14113	0.962214	1	0.92823	Malba13G020613	1	0	1
Cellular component	GO:0030137	COPI-coated vesicle	1/2943	14/14113	0.962214	1	0.92823	Malba04G006236	1	1	0
Cellular component	GO:0045261	proton-transporting ATP synthase complex, catalytic core F(1)	1/2943	14/14113	0.962214	1	0.92823	MalbaUnG022698	1	1	0
Cellular component	GO:0005769	early endosome	7/2943	56/14113	0.963099	1	0.92823	Malba01G000205/Malba04G005022/Malba05G008511/Malba09G014393/Malba10G016330/Malba10G016331/Malba13G020134	7	6	1
Cellular component	GO:0030658	transport vesicle membrane	3/2943	30/14113	0.965046	1	0.92823	Malba04G005246/Malba12G019040/Malba12G019218	3	1	2
Cellular component	GO:0045259	proton-transporting ATP synthase complex	3/2943	30/14113	0.965046	1	0.92823	Malba13G020887/MalbaUnG022698/MalbaUnG022703	3	2	1
Cellular component	GO:0098798	mitochondrial protein complex	12/2943	87/14113	0.966026	1	0.92823	Malba02G002265/Malba02G003303/Malba04G005510/Malba05G008235/Malba10G015972/Malba10G015989/Malba10G016304/Malba11G017119/Malba12G018518/Malba12G019337/Malba13G020887/Malba13G021047	12	9	3
Cellular component	GO:0012506	vesicle membrane	10/2943	76/14113	0.969652	1	0.92823	Malba03G004743/Malba04G004871/Malba04G005246/Malba04G006236/Malba05G007912/Malba07G010560/Malba07G011350/Malba12G019040/Malba12G019218/Malba14G021678	10	5	5
Cellular component	GO:0005655	nucleolar ribonuclease P complex	1/2943	15/14113	0.970101	1	0.92823	Malba01G001519	1	1	0
Cellular component	GO:0005665	RNA polymerase II, core complex	1/2943	15/14113	0.970101	1	0.92823	Malba06G009220	1	1	0
Cellular component	GO:0009654	photosystem II oxygen evolving complex	1/2943	15/14113	0.970101	1	0.92823	Malba05G006919	1	1	0
Cellular component	GO:0030677	ribonuclease P complex	1/2943	15/14113	0.970101	1	0.92823	Malba01G001519	1	1	0
Cellular component	GO:0030681	multimeric ribonuclease P complex	1/2943	15/14113	0.970101	1	0.92823	Malba01G001519	1	1	0
Cellular component	GO:0005815	microtubule organizing center	2/2943	24/14113	0.973353	1	0.92823	Malba01G001486/Malba05G008653	2	1	1
Cellular component	GO:0030134	COPII-coated ER to Golgi transport vesicle	2/2943	24/14113	0.973353	1	0.92823	Malba01G000133/Malba12G019218	2	2	0
Cellular component	GO:0033177	proton-transporting two-sector ATPase complex, proton-transporting domain	2/2943	24/14113	0.973353	1	0.92823	Malba13G020887/MalbaUnG022703	2	1	1
Cellular component	GO:0010287	plastoglobule	7/2943	59/14113	0.97544	1	0.92823	Malba01G000901/Malba02G003075/Malba02G003078/Malba05G006984/Malba06G010089/Malba07G010866/Malba07G012155	7	3	4
Cellular component	GO:0098797	plasma membrane protein complex	3/2943	32/14113	0.975457	1	0.92823	Malba07G011873/Malba09G014783/Malba12G019039	3	2	1
Cellular component	GO:0098803	respiratory chain complex	5/2943	46/14113	0.97572	1	0.92823	Malba05G008235/Malba10G015972/Malba10G015989/Malba10G016304/MalbaUnG022556	5	3	2
Cellular component	GO:0005765	lysosomal membrane	1/2943	16/14113	0.976343	1	0.92823	Malba01G001221	1	0	1
Cellular component	GO:0098852	lytic vacuole membrane	1/2943	16/14113	0.976343	1	0.92823	Malba01G001221	1	0	1
Cellular component	GO:0009521	photosystem	8/2943	66/14113	0.977495	1	0.92823	Malba01G000901/Malba04G005575/Malba04G005704/Malba05G006919/Malba05G007089/Malba07G012155/Malba12G019244/Malba13G021042	8	8	0
Cellular component	GO:0032592	integral component of mitochondrial membrane	2/2943	25/14113	0.978159	1	0.92823	Malba02G002265/Malba02G003303	2	1	1
Cellular component	GO:0005741	mitochondrial outer membrane	4/2943	40/14113	0.978804	1	0.92823	Malba02G002987/Malba02G003303/Malba05G008222/Malba11G017835	4	3	1
Cellular component	GO:0031461	cullin-RING ubiquitin ligase complex	17/2943	121/14113	0.979229	1	0.92823	Malba04G005161/Malba04G005962/Malba04G006205/Malba05G007876/Malba06G008723/Malba07G010950/Malba07G011462/Malba08G012754/Malba08G013253/Malba10G015392/Malba10G015422/Malba11G017269/Malba13G020146/Malba13G020190/Malba13G020231/Malba14G021587/Malba14G021684	17	12	5
Cellular component	GO:0030136	clathrin-coated vesicle	6/2943	54/14113	0.980162	1	0.92823	Malba01G001124/Malba02G003150/Malba04G004871/Malba05G007370/Malba08G013203/Malba09G014043	6	3	3
Cellular component	GO:0098800	inner mitochondrial membrane protein complex	8/2943	67/14113	0.980311	1	0.92823	Malba02G002265/Malba04G005510/Malba05G008235/Malba10G015972/Malba10G015989/Malba10G016304/Malba12G018518/Malba13G020887	8	5	3
Cellular component	GO:0012507	ER to Golgi transport vesicle membrane	1/2943	17/14113	0.981281	1	0.92823	Malba12G019218	1	1	0
Cellular component	GO:0005667	transcription factor complex	9/2943	74/14113	0.981998	1	0.92823	Malba04G005324/Malba04G006105/Malba04G006186/Malba05G007315/Malba08G013001/Malba09G014889/Malba09G015150/Malba10G015618/Malba12G018501	9	9	0
Cellular component	GO:0030659	cytoplasmic vesicle membrane	9/2943	74/14113	0.981998	1	0.92823	Malba04G004871/Malba04G005246/Malba04G006236/Malba05G007912/Malba07G010560/Malba07G011350/Malba12G019040/Malba12G019218/Malba14G021678	9	5	4
Cellular component	GO:0009501	amyloplast	2/2943	26/14113	0.98212	1	0.92823	Malba01G000452/Malba14G021704	2	2	0
Cellular component	GO:0005746	mitochondrial respiratory chain	4/2943	42/14113	0.984829	1	0.92823	Malba05G008235/Malba10G015972/Malba10G015989/Malba10G016304	4	2	2
Cellular component	GO:0030133	transport vesicle	4/2943	42/14113	0.984829	1	0.92823	Malba04G005246/Malba04G006253/Malba12G019040/Malba12G019218	4	1	3
Cellular component	GO:0031969	chloroplast membrane	43/2943	271/14113	0.985078	1	0.92823	Malba01G000538/Malba01G001114/Malba01G001240/Malba01G001263/Malba02G002265/Malba02G002957/Malba02G003371/Malba02G003427/Malba03G004399/Malba04G005092/Malba04G005422/Malba04G005747/Malba04G005916/Malba04G005982/Malba04G006141/Malba05G006786/Malba05G006798/Malba05G007444/Malba05G008187/Malba05G008422/Malba05G008459/Malba06G008710/Malba06G009100/Malba06G009714/Malba06G009748/Malba06G010366/Malba07G0…	43	23	20
Cellular component	GO:0044450	microtubule organizing center part	1/2943	18/14113	0.98519	1	0.92823	Malba01G001486	1	0	1
Cellular component	GO:0005747	mitochondrial respiratory chain complex I	2/2943	27/14113	0.985379	1	0.92823	Malba05G008235/Malba10G016304	2	1	1
Cellular component	GO:0030964	NADH dehydrogenase complex	2/2943	27/14113	0.985379	1	0.92823	Malba05G008235/Malba10G016304	2	1	1
Cellular component	GO:0045271	respiratory chain complex I	2/2943	27/14113	0.985379	1	0.92823	Malba05G008235/Malba10G016304	2	1	1
Cellular component	GO:1990204	oxidoreductase complex	8/2943	70/14113	0.986925	1	0.92823	Malba02G002491/Malba03G004792/Malba05G006919/Malba05G008235/Malba08G013163/Malba10G015972/Malba10G015989/Malba10G016304	8	6	2
Cellular component	GO:0005929	cilium	1/2943	19/14113	0.988282	1	0.92823	Malba01G000890	1	0	1
Cellular component	GO:0030665	clathrin-coated vesicle membrane	1/2943	19/14113	0.988282	1	0.92823	Malba04G004871	1	0	1
Cellular component	GO:0031514	motile cilium	1/2943	19/14113	0.988282	1	0.92823	Malba01G000890	1	0	1
Cellular component	GO:0000151	ubiquitin ligase complex	21/2943	152/14113	0.990436	1	0.92823	Malba04G005161/Malba04G005698/Malba04G005962/Malba04G006205/Malba05G007330/Malba05G007876/Malba05G007991/Malba06G008723/Malba07G010950/Malba07G011039/Malba07G011462/Malba08G012754/Malba08G013253/Malba10G015392/Malba10G015422/Malba11G017269/Malba13G020146/Malba13G020190/Malba13G020231/Malba14G021587/Malba14G021684	21	15	6
Cellular component	GO:0033178	proton-transporting two-sector ATPase complex, catalytic domain	1/2943	20/14113	0.990729	1	0.92823	MalbaUnG022698	1	1	0
Cellular component	GO:0042170	plastid membrane	43/2943	278/14113	0.991274	1	0.92823	Malba01G000538/Malba01G001114/Malba01G001240/Malba01G001263/Malba02G002265/Malba02G002957/Malba02G003371/Malba02G003427/Malba03G004399/Malba04G005092/Malba04G005422/Malba04G005747/Malba04G005916/Malba04G005982/Malba04G006141/Malba05G006786/Malba05G006798/Malba05G007444/Malba05G008187/Malba05G008422/Malba05G008459/Malba06G008710/Malba06G009100/Malba06G009714/Malba06G009748/Malba06G010366/Malba07G0…	43	23	20
Cellular component	GO:0005743	mitochondrial inner membrane	32/2943	217/14113	0.991763	1	0.92823	Malba01G001182/Malba02G002265/Malba02G002987/Malba04G005221/Malba04G005243/Malba04G005510/Malba04G006047/Malba05G007970/Malba05G008235/Malba06G009210/Malba06G009216/Malba08G012612/Malba08G013271/Malba08G013294/Malba09G014906/Malba10G015972/Malba10G015984/Malba10G015989/Malba10G016304/Malba11G017835/Malba12G018518/Malba12G018641/Malba12G018935/Malba13G019833/Malba13G020199/Malba13G020386/Malba13G0…	32	13	19
Cellular component	GO:0070469	respiratory chain	9/2943	80/14113	0.991942	1	0.92823	Malba04G006426/Malba05G008235/Malba10G015972/Malba10G015989/Malba10G016304/Malba12G018935/Malba14G021424/MalbaUnG022530/MalbaUnG022556	9	5	4
Cellular component	GO:0035770	ribonucleoprotein granule	6/2943	60/14113	0.992006	1	0.92823	Malba05G006882/Malba05G007167/Malba05G008159/Malba07G010891/Malba09G014203/Malba13G020392	6	4	2
Cellular component	GO:0036464	cytoplasmic ribonucleoprotein granule	6/2943	60/14113	0.992006	1	0.92823	Malba05G006882/Malba05G007167/Malba05G008159/Malba07G010891/Malba09G014203/Malba13G020392	6	4	2
Cellular component	GO:0000932	P-body	5/2943	53/14113	0.992014	1	0.92823	Malba05G006882/Malba05G007167/Malba05G008159/Malba07G010891/Malba13G020392	5	3	2
Cellular component	GO:0099023	tethering complex	5/2943	53/14113	0.992014	1	0.92823	Malba01G000593/Malba03G004757/Malba05G008234/Malba06G009851/Malba07G011038	5	1	4
Cellular component	GO:0010008	endosome membrane	19/2943	142/14113	0.992106	1	0.92823	Malba01G000205/Malba01G000356/Malba01G000381/Malba01G001159/Malba02G003429/Malba02G003436/Malba03G003934/Malba03G004546/Malba04G004871/Malba04G005061/Malba04G005365/Malba05G007024/Malba06G009971/Malba07G010939/Malba09G014393/Malba09G014622/Malba10G016330/Malba10G016331/Malba12G019218	19	13	6
Cellular component	GO:0055029	nuclear DNA-directed RNA polymerase complex	7/2943	67/14113	0.992215	1	0.92823	Malba01G001322/Malba04G006186/Malba06G009220/Malba09G014594/Malba11G017089/Malba13G020286/Malba14G021206	7	7	0
Cellular component	GO:0005684	U2-type spliceosomal complex	1/2943	21/14113	0.992665	1	0.92823	Malba13G020613	1	0	1
Cellular component	GO:0000428	DNA-directed RNA polymerase complex	8/2943	76/14113	0.994427	1	0.92823	Malba01G001322/Malba04G006186/Malba06G009220/Malba09G014594/Malba11G017089/Malba13G020286/Malba14G021206/Malba14G021744	8	8	0
Cellular component	GO:0030880	RNA polymerase complex	8/2943	76/14113	0.994427	1	0.92823	Malba01G001322/Malba04G006186/Malba06G009220/Malba09G014594/Malba11G017089/Malba13G020286/Malba14G021206/Malba14G021744	8	8	0
Cellular component	GO:0005635	nuclear envelope	11/2943	96/14113	0.994675	1	0.92823	Malba01G001486/Malba02G002538/Malba03G003662/Malba03G004831/Malba05G007342/Malba06G008835/Malba06G009430/Malba08G013657/Malba14G021291/Malba14G021522/Malba14G021818	11	8	3
Cellular component	GO:0042175	nuclear outer membrane-endoplasmic reticulum membrane network	78/2943	476/14113	0.994754	1	0.92823	Malba01G000133/Malba01G000275/Malba01G000511/Malba01G000616/Malba01G000888/Malba01G000935/Malba01G001228/Malba01G001486/Malba02G002466/Malba02G002573/Malba02G003014/Malba03G003650/Malba03G003861/Malba03G003870/Malba03G003873/Malba03G003881/Malba03G003892/Malba03G004265/Malba03G004431/Malba03G004671/Malba04G005501/Malba04G005916/Malba04G006304/Malba04G006617/Malba05G006756/Malba05G006764/Malba05G0…	78	44	34
Cellular component	GO:0044440	endosomal part	19/2943	146/14113	0.994899	1	0.92823	Malba01G000205/Malba01G000356/Malba01G000381/Malba01G001159/Malba02G003429/Malba02G003436/Malba03G003934/Malba03G004546/Malba04G004871/Malba04G005061/Malba04G005365/Malba05G007024/Malba06G009971/Malba07G010939/Malba09G014393/Malba09G014622/Malba10G016330/Malba10G016331/Malba12G019218	19	13	6
Cellular component	GO:0005905	clathrin-coated pit	1/2943	23/14113	0.995409	1	0.92823	Malba05G007370	1	0	1
Cellular component	GO:0071011	precatalytic spliceosome	1/2943	23/14113	0.995409	1	0.92823	Malba13G020613	1	0	1
Cellular component	GO:0044429	mitochondrial part	57/2943	364/14113	0.995501	1	0.92823	Malba01G001182/Malba01G001936/Malba02G002265/Malba02G002326/Malba02G002987/Malba02G003303/Malba03G003573/Malba04G005221/Malba04G005243/Malba04G005510/Malba04G005661/Malba04G005842/Malba04G006047/Malba05G006725/Malba05G007970/Malba05G008222/Malba05G008235/Malba06G008676/Malba06G009210/Malba06G009216/Malba07G012341/Malba08G012612/Malba08G012919/Malba08G013271/Malba08G013294/Malba09G014589/Malba09G0…	57	27	30
Cellular component	GO:0005789	endoplasmic reticulum membrane	77/2943	473/14113	0.995517	1	0.92823	Malba01G000133/Malba01G000275/Malba01G000511/Malba01G000616/Malba01G000888/Malba01G000935/Malba01G001228/Malba02G002466/Malba02G002573/Malba02G003014/Malba03G003650/Malba03G003861/Malba03G003870/Malba03G003873/Malba03G003881/Malba03G003892/Malba03G004265/Malba03G004431/Malba03G004671/Malba04G005501/Malba04G005916/Malba04G006304/Malba04G006617/Malba05G006756/Malba05G006764/Malba05G006843/Malba05G0…	77	44	33
Cellular component	GO:0098827	endoplasmic reticulum subcompartment	77/2943	474/14113	0.995805	1	0.92823	Malba01G000133/Malba01G000275/Malba01G000511/Malba01G000616/Malba01G000888/Malba01G000935/Malba01G001228/Malba02G002466/Malba02G002573/Malba02G003014/Malba03G003650/Malba03G003861/Malba03G003870/Malba03G003873/Malba03G003881/Malba03G003892/Malba03G004265/Malba03G004431/Malba03G004671/Malba04G005501/Malba04G005916/Malba04G006304/Malba04G006617/Malba05G006756/Malba05G006764/Malba05G006843/Malba05G0…	77	44	33
Cellular component	GO:0034708	methyltransferase complex	1/2943	24/14113	0.996368	1	0.92823	Malba11G017396	1	1	0
Cellular component	GO:0009528	plastid inner membrane	8/2943	80/14113	0.996914	1	0.92823	Malba05G008422/Malba06G008710/Malba06G010366/Malba08G012853/Malba10G015532/Malba10G016062/Malba11G016953/Malba13G020570	8	3	5
Cellular component	GO:0008023	transcription elongation factor complex	1/2943	25/14113	0.997127	1	0.92823	Malba13G020909	1	0	1
Cellular component	GO:0005788	endoplasmic reticulum lumen	2/2943	35/14113	0.997175	1	0.92823	Malba08G012775/Malba08G013675	2	0	2
Cellular component	GO:0000502	proteasome complex	4/2943	52/14113	0.997363	1	0.92823	Malba02G002605/Malba02G003426/Malba03G004806/Malba10G015887	4	4	0
Cellular component	GO:1905369	endopeptidase complex	4/2943	52/14113	0.997363	1	0.92823	Malba02G002605/Malba02G003426/Malba03G004806/Malba10G015887	4	4	0
Cellular component	GO:0005643	nuclear pore	2/2943	36/14113	0.997708	1	0.92823	Malba03G003662/Malba06G008835	2	2	0
Cellular component	GO:0044455	mitochondrial membrane part	10/2943	96/14113	0.997843	1	0.92823	Malba02G002265/Malba02G003303/Malba04G005243/Malba04G005510/Malba05G008235/Malba10G015972/Malba10G015989/Malba10G016304/Malba12G018518/Malba13G020887	10	7	3
Cellular component	GO:0030135	coated vesicle	9/2943	90/14113	0.998071	1	0.92823	Malba01G000133/Malba01G001124/Malba02G003150/Malba04G004871/Malba04G006236/Malba05G007370/Malba08G013203/Malba09G014043/Malba12G019218	9	6	3
Cellular component	GO:0016469	proton-transporting two-sector ATPase complex	3/2943	47/14113	0.99853	1	0.92823	Malba13G020887/MalbaUnG022698/MalbaUnG022703	3	2	1
Cellular component	GO:0009706	chloroplast inner membrane	7/2943	78/14113	0.998583	1	0.92823	Malba05G008422/Malba06G008710/Malba06G010366/Malba08G012853/Malba10G016062/Malba11G016953/Malba13G020570	7	2	5
Cellular component	GO:0030662	coated vesicle membrane	3/2943	48/14113	0.998791	1	0.92823	Malba04G004871/Malba04G006236/Malba12G019218	3	2	1
Cellular component	GO:0031248	protein acetyltransferase complex	1/2943	30/14113	0.99911	1	0.92823	Malba10G016722	1	1	0
Cellular component	GO:1902493	acetyltransferase complex	1/2943	30/14113	0.99911	1	0.92823	Malba10G016722	1	1	0
Cellular component	GO:0019866	organelle inner membrane	41/2943	294/14113	0.999189	1	0.92823	Malba01G001182/Malba02G002265/Malba02G002987/Malba04G005221/Malba04G005243/Malba04G005510/Malba04G006047/Malba05G007970/Malba05G008235/Malba05G008422/Malba06G008710/Malba06G009210/Malba06G009216/Malba06G009430/Malba06G010366/Malba08G012612/Malba08G012853/Malba08G013271/Malba08G013294/Malba09G014906/Malba10G015532/Malba10G015972/Malba10G015984/Malba10G015989/Malba10G016062/Malba10G016304/Malba11G0…	41	16	25
Cellular component	GO:1905368	peptidase complex	4/2943	59/14113	0.999271	1	0.92823	Malba02G002605/Malba02G003426/Malba03G004806/Malba10G015887	4	4	0
Cellular component	GO:0030660	Golgi-associated vesicle membrane	2/2943	42/14113	0.999354	1	0.92823	Malba04G006236/Malba12G019218	2	2	0
Cellular component	GO:0031966	mitochondrial membrane	38/2943	282/14113	0.999528	1	0.92823	Malba01G001182/Malba02G002265/Malba02G002987/Malba02G003303/Malba04G005221/Malba04G005243/Malba04G005510/Malba04G006047/Malba05G007970/Malba05G008222/Malba05G008235/Malba06G009210/Malba06G009216/Malba08G012612/Malba08G013271/Malba08G013294/Malba09G014906/Malba10G015642/Malba10G015645/Malba10G015972/Malba10G015984/Malba10G015989/Malba10G016304/Malba11G017835/Malba12G018518/Malba12G018641/Malba12G0…	38	16	22
Cellular component	GO:0005740	mitochondrial envelope	39/2943	289/14113	0.999577	1	0.92823	Malba01G001182/Malba02G002265/Malba02G002987/Malba02G003303/Malba04G005221/Malba04G005243/Malba04G005510/Malba04G006047/Malba05G007970/Malba05G008222/Malba05G008235/Malba06G009210/Malba06G009216/Malba08G012612/Malba08G013271/Malba08G013294/Malba09G014906/Malba10G015642/Malba10G015645/Malba10G015972/Malba10G015984/Malba10G015989/Malba10G016304/Malba11G017835/Malba12G018518/Malba12G018641/Malba12G0…	39	17	22
Cellular component	GO:0044433	cytoplasmic vesicle part	26/2943	211/14113	0.999587	1	0.92823	Malba01G000205/Malba01G000356/Malba01G000381/Malba01G001159/Malba02G003429/Malba02G003436/Malba03G003934/Malba03G004546/Malba04G004871/Malba04G005061/Malba04G005246/Malba04G005365/Malba04G006236/Malba05G007024/Malba05G007912/Malba06G009971/Malba07G010560/Malba07G010939/Malba07G011350/Malba09G014393/Malba09G014622/Malba10G016330/Malba10G016331/Malba12G019040/Malba12G019218/Malba14G021678	26	17	9
Cellular component	GO:0120114	Sm-like protein family complex	2/2943	45/14113	0.999659	1	0.92823	Malba11G017396/Malba13G020613	2	1	1
Cellular component	GO:0000139	Golgi membrane	50/2943	356/14113	0.999677	1	0.92823	Malba01G000034/Malba01G000131/Malba01G000133/Malba01G000173/Malba01G001251/Malba01G001956/Malba02G002343/Malba02G002727/Malba03G003568/Malba03G004529/Malba03G004699/Malba03G004751/Malba03G004777/Malba03G004851/Malba04G004871/Malba04G005047/Malba04G006236/Malba05G007299/Malba05G007978/Malba05G008499/Malba05G008660/Malba06G008774/Malba06G009219/Malba06G009244/Malba06G010276/Malba06G010522/Malba07G0…	50	26	24
Cellular component	GO:0005802	trans-Golgi network	21/2943	183/14113	0.999721	1	0.92823	Malba02G002343/Malba04G005022/Malba04G005047/Malba04G005345/Malba05G007268/Malba05G007987/Malba05G008511/Malba06G009128/Malba06G009244/Malba08G013153/Malba08G013746/Malba09G014203/Malba09G014393/Malba09G014507/Malba09G015221/Malba10G015422/Malba10G015790/Malba13G020183/Malba13G021064/Malba14G021657/Malba14G021831	21	14	7
Cellular component	GO:0009941	chloroplast envelope	75/2943	500/14113	0.999726	1	0.92823	Malba01G000538/Malba01G000698/Malba01G000901/Malba01G001114/Malba01G001240/Malba01G001263/Malba02G002265/Malba02G002676/Malba02G002738/Malba02G002957/Malba02G003371/Malba02G003427/Malba03G003815/Malba03G004147/Malba03G004399/Malba04G005092/Malba04G005422/Malba04G005689/Malba04G005747/Malba04G005916/Malba04G005982/Malba04G006141/Malba05G006786/Malba05G006798/Malba05G007444/Malba05G007917/Malba05G0…	75	50	25
Cellular component	GO:1990234	transferase complex	50/2943	358/14113	0.999732	1	0.92823	Malba01G000865/Malba01G001322/Malba01G001450/Malba03G004621/Malba04G005161/Malba04G005503/Malba04G005698/Malba04G005962/Malba04G006186/Malba04G006205/Malba05G007330/Malba05G007876/Malba05G007991/Malba05G008648/Malba06G008694/Malba06G008723/Malba06G008801/Malba06G009220/Malba07G010950/Malba07G011039/Malba07G011462/Malba07G011873/Malba08G012752/Malba08G012754/Malba08G012771/Malba08G013163/Malba08G0…	50	41	9
Cellular component	GO:0005798	Golgi-associated vesicle	3/2943	56/14113	0.999753	1	0.92823	Malba01G000133/Malba04G006236/Malba12G019218	3	3	0
Cellular component	GO:0098791	Golgi subcompartment	66/2943	453/14113	0.999799	1	0.92823	Malba01G000034/Malba01G000131/Malba01G000133/Malba01G000173/Malba01G001251/Malba01G001956/Malba02G002343/Malba02G002727/Malba03G003568/Malba03G004529/Malba03G004699/Malba03G004751/Malba03G004777/Malba03G004851/Malba04G004871/Malba04G005022/Malba04G005047/Malba04G005345/Malba04G006236/Malba05G007268/Malba05G007299/Malba05G007978/Malba05G007987/Malba05G008499/Malba05G008511/Malba05G008660/Malba06G0…	66	37	29
Cellular component	GO:0044798	nuclear transcription factor complex	2/2943	49/14113	0.999856	1	0.92823	Malba04G005324/Malba04G006186	2	2	0
Cellular component	GO:0016592	mediator complex	1/2943	38/14113	0.999864	1	0.92823	Malba09G014087	1	1	0
Cellular component	GO:0030532	small nuclear ribonucleoprotein complex	1/2943	42/14113	0.999947	1	0.92823	Malba13G020613	1	0	1
Cellular component	GO:0090575	RNA polymerase II transcription factor complex	1/2943	42/14113	0.999947	1	0.92823	Malba04G005324	1	1	0
Cellular component	GO:0097525	spliceosomal snRNP complex	1/2943	42/14113	0.999947	1	0.92823	Malba13G020613	1	0	1
Cellular component	GO:0016604	nuclear body	6/2943	90/14113	0.999951	1	0.92823	Malba01G001322/Malba06G009011/Malba08G013753/Malba09G014087/Malba13G020613/Malba14G021121	6	4	2
Cellular component	GO:0044431	Golgi apparatus part	66/2943	469/14113	0.999951	1	0.92823	Malba01G000034/Malba01G000131/Malba01G000133/Malba01G000173/Malba01G001251/Malba01G001956/Malba02G002343/Malba02G002727/Malba03G003568/Malba03G004529/Malba03G004699/Malba03G004751/Malba03G004777/Malba03G004851/Malba04G004871/Malba04G005022/Malba04G005047/Malba04G005345/Malba04G006236/Malba05G007268/Malba05G007299/Malba05G007978/Malba05G007987/Malba05G008499/Malba05G008511/Malba05G008660/Malba06G0…	66	37	29
Cellular component	GO:0031410	cytoplasmic vesicle	69/2943	492/14113	0.999971	1	0.92823	Malba01G000133/Malba01G000205/Malba01G000356/Malba01G000381/Malba01G001124/Malba01G001159/Malba01G001513/Malba01G001514/Malba01G001515/Malba01G001607/Malba01G001608/Malba01G001609/Malba01G001612/Malba01G001643/Malba02G002302/Malba02G002343/Malba02G003150/Malba02G003429/Malba02G003436/Malba03G003934/Malba03G004546/Malba03G004757/Malba04G004871/Malba04G005022/Malba04G005061/Malba04G005246/Malba04G0…	69	37	32
Cellular component	GO:0097708	intracellular vesicle	69/2943	494/14113	0.999976	1	0.92823	Malba01G000133/Malba01G000205/Malba01G000356/Malba01G000381/Malba01G001124/Malba01G001159/Malba01G001513/Malba01G001514/Malba01G001515/Malba01G001607/Malba01G001608/Malba01G001609/Malba01G001612/Malba01G001643/Malba02G002302/Malba02G002343/Malba02G003150/Malba02G003429/Malba02G003436/Malba03G003934/Malba03G004546/Malba03G004757/Malba04G004871/Malba04G005022/Malba04G005061/Malba04G005246/Malba04G0…	69	37	32
Cellular component	GO:0016591	RNA polymerase II, holoenzyme	1/2943	46/14113	0.999979	1	0.92823	Malba06G009220	1	1	0
Cellular component	GO:0009579	thylakoid	54/2943	412/14113	0.999987	1	0.92823	Malba01G000494/Malba01G000680/Malba01G000901/Malba01G000908/Malba01G001701/Malba01G001703/Malba02G002915/Malba03G003572/Malba03G004090/Malba03G004147/Malba03G004627/Malba04G004882/Malba04G005108/Malba04G005270/Malba04G005271/Malba04G005273/Malba04G005575/Malba04G005704/Malba04G005916/Malba05G006820/Malba05G006919/Malba05G007089/Malba05G007583/Malba05G007917/Malba05G008451/Malba06G008703/Malba06G0…	54	39	15
Cellular component	GO:0005768	endosome	41/2943	338/14113	0.999992	1	0.92823	Malba01G000205/Malba01G000356/Malba01G000381/Malba01G001159/Malba02G002343/Malba02G003150/Malba02G003429/Malba02G003436/Malba03G003934/Malba03G004546/Malba04G004871/Malba04G005022/Malba04G005061/Malba04G005345/Malba04G005365/Malba05G007024/Malba05G007268/Malba05G007987/Malba05G008305/Malba05G008511/Malba06G009128/Malba06G009244/Malba06G009971/Malba07G010939/Malba07G011684/Malba08G013153/Malba08G0…	41	29	12
Cellular component	GO:0016607	nuclear speck	2/2943	68/14113	0.999998	1	0.92823	Malba08G013753/Malba13G020613	2	0	2
Cellular component	GO:0005681	spliceosomal complex	7/2943	123/14113	0.999999	1	0.92823	Malba01G000106/Malba06G008791/Malba08G012540/Malba08G013222/Malba12G019022/Malba13G020613/Malba14G021736	7	2	5
Cellular component	GO:0044436	thylakoid part	38/2943	348/14113	1	1	0.92823	Malba01G000494/Malba01G000680/Malba01G000901/Malba01G000908/Malba03G003572/Malba03G004090/Malba03G004627/Malba04G004882/Malba04G005108/Malba04G005270/Malba04G005271/Malba04G005273/Malba04G005575/Malba04G005704/Malba05G006919/Malba05G007089/Malba05G007583/Malba05G008451/Malba06G008710/Malba06G009656/Malba06G010044/Malba07G011134/Malba07G012155/Malba07G012303/Malba08G012506/Malba08G012665/Malba09G0…	38	25	13
Cellular component	GO:0009534	chloroplast thylakoid	42/2943	374/14113	1	1	0.92823	Malba01G000494/Malba01G000680/Malba01G000901/Malba01G000908/Malba03G003572/Malba03G004090/Malba03G004627/Malba04G004882/Malba04G005108/Malba04G005270/Malba04G005271/Malba04G005273/Malba04G005575/Malba04G005704/Malba05G006919/Malba05G007089/Malba05G007583/Malba05G008451/Malba06G008710/Malba06G009656/Malba06G010044/Malba06G010366/Malba07G010601/Malba07G010866/Malba07G011134/Malba07G012155/Malba07G0…	42	28	14
Cellular component	GO:0031976	plastid thylakoid	42/2943	374/14113	1	1	0.92823	Malba01G000494/Malba01G000680/Malba01G000901/Malba01G000908/Malba03G003572/Malba03G004090/Malba03G004627/Malba04G004882/Malba04G005108/Malba04G005270/Malba04G005271/Malba04G005273/Malba04G005575/Malba04G005704/Malba05G006919/Malba05G007089/Malba05G007583/Malba05G008451/Malba06G008710/Malba06G009656/Malba06G010044/Malba06G010366/Malba07G010601/Malba07G010866/Malba07G011134/Malba07G012155/Malba07G0…	42	28	14
Cellular component	GO:0009535	chloroplast thylakoid membrane	29/2943	304/14113	1	1	0.92823	Malba01G000494/Malba01G000680/Malba01G000901/Malba01G000908/Malba03G003572/Malba04G005108/Malba04G005575/Malba04G005704/Malba05G006919/Malba05G007089/Malba05G007583/Malba05G008451/Malba06G008710/Malba06G009656/Malba06G010044/Malba07G011134/Malba07G012155/Malba07G012303/Malba08G012506/Malba09G014170/Malba09G014171/Malba09G014582/Malba09G014754/Malba09G015056/Malba10G015576/Malba10G015579/Malba10G0…	29	19	10
Cellular component	GO:0055035	plastid thylakoid membrane	29/2943	304/14113	1	1	0.92823	Malba01G000494/Malba01G000680/Malba01G000901/Malba01G000908/Malba03G003572/Malba04G005108/Malba04G005575/Malba04G005704/Malba05G006919/Malba05G007089/Malba05G007583/Malba05G008451/Malba06G008710/Malba06G009656/Malba06G010044/Malba07G011134/Malba07G012155/Malba07G012303/Malba08G012506/Malba09G014170/Malba09G014171/Malba09G014582/Malba09G014754/Malba09G015056/Malba10G015576/Malba10G015579/Malba10G0…	29	19	10
Cellular component	GO:0034357	photosynthetic membrane	29/2943	319/14113	1	1	0.92823	Malba01G000494/Malba01G000680/Malba01G000901/Malba01G000908/Malba03G003572/Malba04G005108/Malba04G005575/Malba04G005704/Malba05G006919/Malba05G007089/Malba05G007583/Malba05G008451/Malba06G008710/Malba06G009656/Malba06G010044/Malba07G011134/Malba07G012155/Malba07G012303/Malba08G012506/Malba09G014170/Malba09G014171/Malba09G014582/Malba09G014754/Malba09G015056/Malba10G015576/Malba10G015579/Malba10G0…	29	19	10
Cellular component	GO:0042651	thylakoid membrane	29/2943	319/14113	1	1	0.92823	Malba01G000494/Malba01G000680/Malba01G000901/Malba01G000908/Malba03G003572/Malba04G005108/Malba04G005575/Malba04G005704/Malba05G006919/Malba05G007089/Malba05G007583/Malba05G008451/Malba06G008710/Malba06G009656/Malba06G010044/Malba07G011134/Malba07G012155/Malba07G012303/Malba08G012506/Malba09G014170/Malba09G014171/Malba09G014582/Malba09G014754/Malba09G015056/Malba10G015576/Malba10G015579/Malba10G0…	29	19	10
Cellular component	GO:0098796	membrane protein complex	39/2943	402/14113	1	1	0.92823	Malba01G000356/Malba01G000381/Malba01G000901/Malba02G002265/Malba02G002987/Malba02G003303/Malba03G003627/Malba03G003934/Malba03G004546/Malba04G005061/Malba04G005510/Malba04G005575/Malba04G005704/Malba05G006919/Malba05G007089/Malba05G008222/Malba05G008235/Malba06G009748/Malba06G009927/Malba06G009928/Malba07G010939/Malba07G011873/Malba07G012155/Malba09G014362/Malba09G014783/Malba10G015972/Malba10G0…	39	27	12
Cellular component	GO:0005654	nucleoplasm	28/2943	345/14113	1	1	0.92823	Malba01G001322/Malba02G002642/Malba02G002799/Malba03G004824/Malba04G006395/Malba04G006531/Malba05G007431/Malba06G009011/Malba06G009220/Malba06G009430/Malba06G009449/Malba07G011141/Malba07G011741/Malba07G012052/Malba08G013253/Malba08G013753/Malba09G014087/Malba10G015837/Malba10G015943/Malba10G016185/Malba11G017769/Malba13G020190/Malba13G020231/Malba13G020559/Malba13G020613/Malba13G020909/Malba14G0…	28	22	6
Cellular component	GO:0044451	nucleoplasm part	15/2943	265/14113	1	1	0.92823	Malba01G001322/Malba02G002799/Malba04G006531/Malba05G007431/Malba06G009011/Malba06G009220/Malba07G012052/Malba08G013253/Malba08G013753/Malba09G014087/Malba13G020190/Malba13G020231/Malba13G020613/Malba13G020909/Malba14G021121	15	11	4
Molecular function	GO:0004553	hydrolase activity, hydrolyzing O-glycosyl compounds	109/2864	297/13367	8.27084e-10	5.42567e-07	5.04957e-07	Malba01G000434/Malba01G000648/Malba01G000683/Malba01G001221/Malba01G001542/Malba01G001558/Malba01G001675/Malba01G002072/Malba01G002089/Malba02G002261/Malba02G002274/Malba02G002309/Malba02G003007/Malba02G003181/Malba03G003563/Malba03G003687/Malba03G003941/Malba03G004124/Malba03G004404/Malba04G004944/Malba04G004945/Malba04G005158/Malba04G005264/Malba04G005638/Malba04G005750/Malba04G006570/Malba04G0…	109	52	57
Molecular function	GO:0016798	hydrolase activity, acting on glycosyl bonds	111/2864	325/13367	5.72704e-08	1.87847e-05	1.74826e-05	Malba01G000434/Malba01G000648/Malba01G000683/Malba01G001221/Malba01G001542/Malba01G001558/Malba01G001675/Malba01G002072/Malba01G002089/Malba02G002261/Malba02G002274/Malba02G002309/Malba02G003007/Malba02G003181/Malba03G003563/Malba03G003687/Malba03G003941/Malba03G004124/Malba03G004404/Malba04G004944/Malba04G004945/Malba04G005158/Malba04G005264/Malba04G005638/Malba04G005750/Malba04G005890/Malba04G0…	111	54	57
Molecular function	GO:0008422	beta-glucosidase activity	28/2864	59/13367	7.68935e-06	0.00146817	0.0013664	Malba01G000434/Malba01G000648/Malba01G000683/Malba01G002072/Malba01G002089/Malba02G002261/Malba03G003687/Malba04G005638/Malba04G005750/Malba04G006570/Malba05G008620/Malba06G008683/Malba06G008843/Malba06G009569/Malba06G009783/Malba06G010337/Malba06G010426/Malba06G010427/Malba06G010428/Malba07G011200/Malba08G012698/Malba08G013549/Malba10G016236/Malba10G016651/Malba10G016845/Malba13G020149/Malba14G0…	28	18	10
Molecular function	GO:0003777	microtubule motor activity	34/2864	78/13367	8.95226e-06	0.00146817	0.0013664	Malba01G000124/Malba01G000328/Malba01G000622/Malba02G002817/Malba03G003652/Malba03G003776/Malba03G004405/Malba03G004772/Malba04G005794/Malba05G006731/Malba05G007422/Malba05G007424/Malba05G007775/Malba05G008253/Malba06G008950/Malba07G010690/Malba07G011786/Malba08G013396/Malba08G013611/Malba08G013707/Malba08G013756/Malba09G014124/Malba09G014731/Malba09G015063/Malba11G017231/Malba12G018519/Malba12G0…	34	33	1
Molecular function	GO:0015926	glucosidase activity	33/2864	80/13367	4.75296e-05	0.00623588	0.00580361	Malba01G000434/Malba01G000648/Malba01G000683/Malba01G002072/Malba01G002089/Malba02G002261/Malba03G003687/Malba03G004404/Malba04G005638/Malba04G005750/Malba04G006570/Malba05G008620/Malba06G008683/Malba06G008843/Malba06G009569/Malba06G009783/Malba06G010337/Malba06G010426/Malba06G010427/Malba06G010428/Malba07G010762/Malba07G011200/Malba08G012698/Malba08G013549/Malba10G016236/Malba10G016651/Malba10G0…	33	19	14
Molecular function	GO:0008017	microtubule binding	48/2864	138/13367	0.000195501	0.0213747	0.019893	Malba01G000124/Malba01G000328/Malba01G000424/Malba01G000622/Malba01G001124/Malba02G002407/Malba02G002704/Malba02G002817/Malba03G003652/Malba03G003776/Malba03G004405/Malba03G004772/Malba04G004906/Malba04G005403/Malba04G005517/Malba04G005794/Malba05G006731/Malba05G007422/Malba05G007424/Malba05G007775/Malba05G008253/Malba06G008950/Malba07G010690/Malba07G011786/Malba08G013396/Malba08G013611/Malba08G0…	48	44	4
Molecular function	GO:0004529	exodeoxyribonuclease activity	8/2864	11/13367	0.000387207	0.031751	0.02955	Malba01G000865/Malba04G005536/Malba05G008397/Malba06G008801/Malba08G012737/Malba08G013287/Malba08G013550/MalbaUnG022415	8	7	1
Molecular function	GO:0016895	exodeoxyribonuclease activity, producing 5'-phosphomonoesters	8/2864	11/13367	0.000387207	0.031751	0.02955	Malba01G000865/Malba04G005536/Malba05G008397/Malba06G008801/Malba08G012737/Malba08G013287/Malba08G013550/MalbaUnG022415	8	7	1
Molecular function	GO:0015631	tubulin binding	50/2864	151/13367	0.000550178	0.0401019	0.037322	Malba01G000124/Malba01G000328/Malba01G000424/Malba01G000622/Malba01G001124/Malba01G001486/Malba02G002407/Malba02G002704/Malba02G002817/Malba03G003652/Malba03G003776/Malba03G004405/Malba03G004772/Malba04G004906/Malba04G005403/Malba04G005517/Malba04G005794/Malba05G006731/Malba05G007422/Malba05G007424/Malba05G007775/Malba05G008253/Malba06G008950/Malba07G010690/Malba07G011786/Malba08G013396/Malba08G0…	50	45	5
Molecular function	GO:0003774	motor activity	37/2864	105/13367	0.00076113	0.0499301	0.046469	Malba01G000124/Malba01G000328/Malba01G000622/Malba01G000890/Malba01G001825/Malba02G002817/Malba03G003652/Malba03G003776/Malba03G004405/Malba03G004772/Malba04G005794/Malba04G006253/Malba05G006731/Malba05G007422/Malba05G007424/Malba05G007775/Malba05G008253/Malba06G008950/Malba07G010690/Malba07G011786/Malba08G013396/Malba08G013611/Malba08G013707/Malba08G013756/Malba09G014124/Malba09G014731/Malba09G0…	37	33	4
Molecular function	GO:0042973	glucan endo-1,3-beta-D-glucosidase activity	16/2864	35/13367	0.00114166	0.0680847	0.0633651	Malba01G000434/Malba02G002261/Malba03G003687/Malba04G005638/Malba04G006570/Malba05G008620/Malba06G008843/Malba06G009569/Malba06G009783/Malba06G010337/Malba07G011200/Malba10G016236/Malba10G016651/Malba10G016845/Malba13G020149/Malba14G021971	16	12	4
Molecular function	GO:0015293	symporter activity	35/2864	102/13367	0.00177115	0.0935353	0.0870515	Malba01G000765/Malba02G002554/Malba02G002621/Malba02G002775/Malba02G002776/Malba03G004064/Malba04G005278/Malba04G005664/Malba04G006462/Malba05G006887/Malba05G007009/Malba05G007134/Malba05G007484/Malba05G008631/Malba06G008781/Malba06G009656/Malba06G010058/Malba07G010787/Malba07G010800/Malba07G010910/Malba07G010998/Malba07G011316/Malba07G011442/Malba07G012262/Malba08G013008/Malba09G015060/Malba09G0…	35	10	25
Molecular function	GO:0019199	transmembrane receptor protein kinase activity	54/2864	174/13367	0.0018536	0.0935353	0.0870515	Malba01G000721/Malba01G001285/Malba01G001555/Malba02G002426/Malba02G003429/Malba03G004161/Malba03G004667/Malba04G005182/Malba04G005250/Malba04G005365/Malba04G005851/Malba04G005910/Malba04G006210/Malba04G006472/Malba05G006888/Malba05G006942/Malba05G006993/Malba05G007273/Malba05G007767/Malba05G007982/Malba05G008380/Malba05G008600/Malba06G008872/Malba06G009186/Malba06G009878/Malba06G009949/Malba06G0…	54	40	14
Molecular function	GO:0015291	secondary active transmembrane transporter activity	73/2864	251/13367	0.00242108	0.113445	0.105581	Malba01G000765/Malba01G001662/Malba02G002327/Malba02G002436/Malba02G002554/Malba02G002621/Malba02G002775/Malba02G002776/Malba03G004000/Malba03G004064/Malba04G005069/Malba04G005278/Malba04G005400/Malba04G005664/Malba04G005729/Malba04G005977/Malba04G005982/Malba04G006462/Malba05G006887/Malba05G007009/Malba05G007018/Malba05G007134/Malba05G007371/Malba05G007484/Malba05G007573/Malba05G007636/Malba05G0…	73	24	49
Molecular function	GO:0015925	galactosidase activity	11/2864	22/13367	0.00282914	0.123728	0.115151	Malba03G004124/Malba04G005264/Malba05G007849/Malba07G010805/Malba07G011885/Malba08G012698/Malba08G012785/Malba08G013502/Malba09G014887/Malba11G017558/Malba13G020965	11	5	6
Molecular function	GO:0016837	carbon-oxygen lyase activity, acting on polysaccharides	8/2864	14/13367	0.00377684	0.137197	0.127687	Malba02G003121/Malba02G003140/Malba03G004576/Malba08G012753/Malba08G012772/Malba10G015458/Malba11G018088/Malba14G021327	8	8	0
Molecular function	GO:0030570	pectate lyase activity	8/2864	14/13367	0.00377684	0.137197	0.127687	Malba02G003121/Malba02G003140/Malba03G004576/Malba08G012753/Malba08G012772/Malba10G015458/Malba11G018088/Malba14G021327	8	8	0
Molecular function	GO:0003887	DNA-directed DNA polymerase activity	13/2864	29/13367	0.00404628	0.137197	0.127687	Malba01G000865/Malba02G003301/Malba04G005503/Malba06G008801/Malba08G012752/Malba08G012771/Malba08G013287/Malba08G013717/Malba08G013718/Malba13G020286/Malba14G021206/Malba14G021281/MalbaUnG022415	13	13	0
Molecular function	GO:0004568	chitinase activity	12/2864	26/13367	0.0042529	0.137197	0.127687	Malba01G001542/Malba01G001558/Malba06G009864/Malba07G011368/Malba11G017159/Malba13G019835/Malba13G019837/Malba13G019838/Malba13G019882/Malba13G019888/Malba13G019890/Malba13G019891	12	2	10
Molecular function	GO:0000976	transcription regulatory region sequence-specific DNA binding	47/2864	153/13367	0.00437414	0.137197	0.127687	Malba01G000695/Malba01G001123/Malba01G001223/Malba01G001225/Malba01G002073/Malba03G004640/Malba04G005324/Malba04G005785/Malba04G006081/Malba04G006105/Malba04G006531/Malba04G006652/Malba05G007315/Malba05G007452/Malba05G007550/Malba05G007729/Malba05G007822/Malba05G007829/Malba05G007830/Malba05G008463/Malba05G008466/Malba05G008536/Malba06G010407/Malba07G011353/Malba07G011656/Malba07G012074/Malba08G0…	47	22	25
Molecular function	GO:0016762	xyloglucan:xyloglucosyl transferase activity	10/2864	20/13367	0.00439199	0.137197	0.127687	Malba01G001675/Malba06G010025/Malba07G011159/Malba09G014127/Malba09G014344/Malba09G015009/Malba10G016431/Malba12G019038/Malba12G019054/Malba14G022162	10	3	7
Molecular function	GO:0020037	heme binding	86/2864	311/13367	0.00505376	0.150694	0.140248	Malba01G000058/Malba01G000218/Malba01G000227/Malba01G000247/Malba01G000250/Malba01G000257/Malba01G000259/Malba01G000260/Malba01G000266/Malba01G000270/Malba01G000274/Malba01G000275/Malba01G000299/Malba01G000301/Malba01G000302/Malba01G000535/Malba01G000547/Malba01G000615/Malba01G000616/Malba01G000617/Malba01G001056/Malba02G002413/Malba02G003014/Malba02G003234/Malba03G003870/Malba03G003873/Malba03G0…	86	37	49
Molecular function	GO:0140097	catalytic activity, acting on DNA	58/2864	198/13367	0.00538143	0.153488	0.142848	Malba01G000265/Malba01G000734/Malba01G000865/Malba01G000963/Malba01G001101/Malba01G001314/Malba01G001315/Malba01G001709/Malba02G002642/Malba02G002668/Malba02G003301/Malba03G003808/Malba03G004621/Malba04G004905/Malba04G005242/Malba04G005503/Malba04G005536/Malba04G005890/Malba04G005969/Malba05G007232/Malba05G008397/Malba06G008801/Malba06G009637/Malba06G009846/Malba06G009885/Malba07G010725/Malba07G0…	58	47	11
Molecular function	GO:0008061	chitin binding	13/2864	30/13367	0.00575931	0.157421	0.146509	Malba01G001542/Malba01G001558/Malba05G007982/Malba06G009007/Malba06G009009/Malba06G009864/Malba07G011368/Malba13G019835/Malba13G019838/Malba13G019882/Malba13G019888/Malba13G019891/Malba13G020371	13	3	10
Molecular function	GO:0004888	transmembrane signaling receptor activity	57/2864	195/13367	0.00604147	0.158528	0.147539	Malba01G000721/Malba01G001285/Malba01G001555/Malba02G002426/Malba02G003429/Malba03G004161/Malba03G004667/Malba04G005182/Malba04G005250/Malba04G005365/Malba04G005395/Malba04G005851/Malba04G005910/Malba04G006210/Malba04G006472/Malba05G006888/Malba05G006942/Malba05G006993/Malba05G007273/Malba05G007767/Malba05G007982/Malba05G008380/Malba05G008600/Malba06G008872/Malba06G009186/Malba06G009878/Malba06G0…	57	41	16
Molecular function	GO:1990837	sequence-specific double-stranded DNA binding	52/2864	176/13367	0.00673584	0.166321	0.154792	Malba01G000695/Malba01G001123/Malba01G001223/Malba01G001225/Malba01G001314/Malba01G002073/Malba03G004640/Malba04G005324/Malba04G005785/Malba04G006081/Malba04G006105/Malba04G006531/Malba04G006652/Malba05G007315/Malba05G007452/Malba05G007550/Malba05G007729/Malba05G007822/Malba05G007829/Malba05G007830/Malba05G008463/Malba05G008466/Malba05G008536/Malba06G010407/Malba07G011353/Malba07G011656/Malba07G0…	52	26	26
Molecular function	GO:0046593	mandelonitrile lyase activity	9/2864	18/13367	0.00684554	0.166321	0.154792	Malba01G001513/Malba01G001514/Malba01G001515/Malba01G001607/Malba01G001608/Malba01G001609/Malba01G001612/Malba01G001643/Malba04G006207	9	2	7
Molecular function	GO:0004675	transmembrane receptor protein serine/threonine kinase activity	46/2864	154/13367	0.00838219	0.190003	0.176832	Malba01G000721/Malba01G001285/Malba01G001555/Malba02G002426/Malba03G004161/Malba03G004667/Malba04G005182/Malba04G005250/Malba04G005851/Malba04G005910/Malba04G006210/Malba05G006888/Malba05G006942/Malba05G007273/Malba05G007767/Malba05G007982/Malba05G008600/Malba06G008872/Malba06G009186/Malba06G009878/Malba06G009949/Malba06G009971/Malba07G011084/Malba07G011358/Malba07G011381/Malba07G011392/Malba07G0…	46	33	13
Molecular function	GO:0043531	ADP binding	94/2864	350/13367	0.0083995	0.190003	0.176832	Malba01G000201/Malba01G000206/Malba01G000208/Malba01G000210/Malba01G000286/Malba01G000289/Malba01G000290/Malba01G000438/Malba01G000448/Malba01G000530/Malba01G000566/Malba01G000604/Malba01G000673/Malba01G000717/Malba01G000857/Malba01G000858/Malba01G000868/Malba01G000870/Malba01G000964/Malba01G000992/Malba01G001018/Malba01G001303/Malba01G001491/Malba01G001492/Malba01G001494/Malba01G001495/Malba01G0…	94	45	49
Molecular function	GO:0008271	secondary active sulfate transmembrane transporter activity	6/2864	10/13367	0.00905695	0.193373	0.179969	Malba02G002621/Malba05G007636/Malba07G010910/Malba09G015089/Malba11G017894/Malba14G021929	6	1	5
Molecular function	GO:0046906	tetrapyrrole binding	93/2864	347/13367	0.0092466	0.193373	0.179969	Malba01G000058/Malba01G000218/Malba01G000227/Malba01G000247/Malba01G000250/Malba01G000257/Malba01G000259/Malba01G000260/Malba01G000266/Malba01G000270/Malba01G000274/Malba01G000275/Malba01G000299/Malba01G000301/Malba01G000302/Malba01G000535/Malba01G000547/Malba01G000615/Malba01G000616/Malba01G000617/Malba01G000901/Malba01G001056/Malba02G002413/Malba02G003014/Malba02G003234/Malba02G003371/Malba02G0…	93	44	49
Molecular function	GO:0030246	carbohydrate binding	97/2864	364/13367	0.00943284	0.193373	0.179969	Malba01G000061/Malba01G000434/Malba01G000711/Malba01G000721/Malba01G000724/Malba01G000753/Malba01G000759/Malba01G000760/Malba01G000786/Malba01G000792/Malba01G000794/Malba01G000796/Malba01G000806/Malba01G000812/Malba01G000986/Malba01G001696/Malba01G001722/Malba01G002064/Malba02G002096/Malba02G002099/Malba02G002240/Malba03G003868/Malba03G003890/Malba03G003923/Malba03G003995/Malba04G004896/Malba04G0…	97	52	45
Molecular function	GO:0016863	intramolecular oxidoreductase activity, transposing C=C bonds	7/2864	13/13367	0.0103375	0.193755	0.180324	Malba01G000935/Malba01G001884/Malba01G001885/Malba02G002336/Malba02G002573/Malba09G015035/Malba09G015040	7	4	3
Molecular function	GO:0030515	snoRNA binding	7/2864	13/13367	0.0103375	0.193755	0.180324	Malba03G003572/Malba04G005161/Malba04G005962/Malba06G010087/Malba08G012692/Malba08G013434/Malba09G014087	7	7	0
Molecular function	GO:1990939	ATP-dependent microtubule motor activity	7/2864	13/13367	0.0103375	0.193755	0.180324	Malba01G000328/Malba02G002817/Malba03G004772/Malba04G005794/Malba05G007422/Malba05G007424/Malba13G020261	7	7	0
Molecular function	GO:0102483	scopolin beta-glucosidase activity	9/2864	20/13367	0.0156165	0.27779	0.258534	Malba01G000648/Malba01G000683/Malba01G002072/Malba01G002089/Malba04G005750/Malba06G008683/Malba08G012698/Malba08G013549/Malba14G021709	9	6	3
Molecular function	GO:0015116	sulfate transmembrane transporter activity	6/2864	11/13367	0.0163436	0.27779	0.258534	Malba02G002621/Malba05G007636/Malba07G010910/Malba09G015089/Malba11G017894/Malba14G021929	6	1	5
Molecular function	GO:0015205	nucleobase transmembrane transporter activity	6/2864	11/13367	0.0163436	0.27779	0.258534	Malba04G004904/Malba05G006868/Malba05G007373/Malba06G008781/Malba12G019098/Malba12G019199	6	2	4
Molecular function	GO:0045735	nutrient reservoir activity	16/2864	44/13367	0.016515	0.27779	0.258534	Malba01G001114/Malba02G002508/Malba02G002509/Malba02G002510/Malba02G002514/Malba04G005136/Malba06G009913/Malba06G010234/Malba06G010235/Malba06G010238/Malba06G010239/Malba07G010849/Malba07G011735/Malba09G014806/Malba09G015021/Malba11G016925	16	6	10
Molecular function	GO:0046982	protein heterodimerization activity	29/2864	93/13367	0.0177585	0.291239	0.27105	Malba01G000368/Malba01G000380/Malba01G001701/Malba01G001703/Malba02G002520/Malba03G004327/Malba03G004560/Malba04G005374/Malba05G007048/Malba05G008252/Malba06G008845/Malba06G008864/Malba06G009256/Malba06G009816/Malba06G009826/Malba06G009861/Malba06G010067/Malba06G010410/Malba06G010412/Malba07G010936/Malba07G011454/Malba07G012074/Malba08G013398/Malba08G013754/Malba12G018501/Malba13G020106/Malba13G0…	29	21	8
Molecular function	GO:0008509	anion transmembrane transporter activity	61/2864	223/13367	0.0202403	0.323844	0.301395	Malba01G000680/Malba02G002265/Malba02G002621/Malba02G002775/Malba03G004064/Malba03G004743/Malba03G004820/Malba04G005069/Malba04G005825/Malba04G005836/Malba04G005977/Malba04G005982/Malba04G006047/Malba04G006077/Malba04G006474/Malba05G006887/Malba05G007111/Malba05G007484/Malba05G007573/Malba05G007636/Malba05G008015/Malba05G008571/Malba06G008867/Malba06G009000/Malba06G009210/Malba06G009216/Malba06G0…	61	19	42
Molecular function	GO:0004536	deoxyribonuclease activity	14/2864	38/13367	0.021431	0.32752	0.304817	Malba01G000865/Malba01G001101/Malba01G001315/Malba04G005242/Malba04G005536/Malba04G005890/Malba05G008397/Malba06G008801/Malba08G012737/Malba08G013236/Malba08G013287/Malba08G013550/Malba14G021577/MalbaUnG022415	14	11	3
Molecular function	GO:0016832	aldehyde-lyase activity	12/2864	31/13367	0.0214685	0.32752	0.304817	Malba01G001513/Malba01G001514/Malba01G001515/Malba01G001607/Malba01G001608/Malba01G001609/Malba01G001612/Malba01G001643/Malba04G006207/Malba06G010190/Malba11G016905/Malba14G021203	12	2	10
Molecular function	GO:0004497	monooxygenase activity	72/2864	270/13367	0.022386	0.327549	0.304843	Malba01G000058/Malba01G000218/Malba01G000227/Malba01G000247/Malba01G000250/Malba01G000257/Malba01G000259/Malba01G000260/Malba01G000266/Malba01G000270/Malba01G000274/Malba01G000275/Malba01G000299/Malba01G000301/Malba01G000302/Malba01G000535/Malba01G000547/Malba01G000615/Malba01G000616/Malba01G000617/Malba02G002899/Malba03G003870/Malba03G003873/Malba03G003881/Malba03G003892/Malba03G004061/Malba03G0…	72	30	42
Molecular function	GO:0016829	lyase activity	81/2864	308/13367	0.0226165	0.327549	0.304843	Malba01G000471/Malba01G000637/Malba01G000641/Malba01G000704/Malba01G000713/Malba01G001513/Malba01G001514/Malba01G001515/Malba01G001568/Malba01G001607/Malba01G001608/Malba01G001609/Malba01G001612/Malba01G001643/Malba01G001936/Malba02G002336/Malba02G002343/Malba02G002474/Malba02G002540/Malba02G002899/Malba02G003121/Malba02G003140/Malba02G003160/Malba03G003752/Malba03G004422/Malba03G004534/Malba03G0…	81	46	35
Molecular function	GO:0008092	cytoskeletal protein binding	68/2864	254/13367	0.0238065	0.327549	0.304843	Malba01G000124/Malba01G000328/Malba01G000351/Malba01G000359/Malba01G000424/Malba01G000622/Malba01G001124/Malba01G001486/Malba01G001825/Malba02G002407/Malba02G002704/Malba02G002817/Malba02G003324/Malba03G003652/Malba03G003776/Malba03G004405/Malba03G004772/Malba03G004831/Malba04G004906/Malba04G005403/Malba04G005517/Malba04G005794/Malba04G006253/Malba05G006731/Malba05G007422/Malba05G007424/Malba05G0…	68	56	12
Molecular function	GO:0000977	RNA polymerase II regulatory region sequence-specific DNA binding	30/2864	99/13367	0.023967	0.327549	0.304843	Malba01G001123/Malba04G005324/Malba04G006105/Malba04G006652/Malba05G007315/Malba05G007452/Malba05G007550/Malba05G007729/Malba05G007822/Malba05G007829/Malba05G007830/Malba05G008463/Malba05G008466/Malba05G008536/Malba07G011353/Malba07G012074/Malba08G012653/Malba09G014093/Malba09G014889/Malba09G015150/Malba10G015360/Malba10G016325/Malba10G016442/Malba11G017337/Malba11G017341/Malba13G019999/Malba13G0…	30	12	18
Molecular function	GO:0001012	RNA polymerase II regulatory region DNA binding	30/2864	99/13367	0.023967	0.327549	0.304843	Malba01G001123/Malba04G005324/Malba04G006105/Malba04G006652/Malba05G007315/Malba05G007452/Malba05G007550/Malba05G007729/Malba05G007822/Malba05G007829/Malba05G007830/Malba05G008463/Malba05G008466/Malba05G008536/Malba07G011353/Malba07G012074/Malba08G012653/Malba09G014093/Malba09G014889/Malba09G015150/Malba10G015360/Malba10G016325/Malba10G016442/Malba11G017337/Malba11G017341/Malba13G019999/Malba13G0…	30	12	18
Molecular function	GO:0046983	protein dimerization activity	123/2864	489/13367	0.0247822	0.328425	0.305659	Malba01G000072/Malba01G000368/Malba01G000380/Malba01G000424/Malba01G000695/Malba01G001123/Malba01G001253/Malba01G001598/Malba01G001701/Malba01G001703/Malba01G002073/Malba02G002162/Malba02G002265/Malba02G002520/Malba02G002686/Malba02G002687/Malba02G002951/Malba02G003429/Malba03G004155/Malba03G004327/Malba03G004560/Malba03G004667/Malba04G005037/Malba04G005324/Malba04G005365/Malba04G005374/Malba04G0…	123	71	52
Molecular function	GO:0016903	oxidoreductase activity, acting on the aldehyde or oxo group of donors	19/2864	57/13367	0.0250324	0.328425	0.305659	Malba01G001106/Malba01G001466/Malba05G007877/Malba06G008712/Malba06G010372/Malba07G012341/Malba08G012711/Malba08G012786/Malba08G012919/Malba09G014779/Malba09G015080/Malba10G015564/Malba11G017762/Malba12G018586/Malba12G018602/Malba12G019368/Malba13G021052/Malba14G022110/MalbaUnG022644	19	9	10
Molecular function	GO:0015295	solute:proton symporter activity	14/2864	39/13367	0.0270104	0.347428	0.323344	Malba01G000765/Malba02G002554/Malba04G005278/Malba04G005664/Malba04G006462/Malba05G007009/Malba05G008631/Malba06G010058/Malba07G011316/Malba07G011442/Malba08G013008/Malba09G015060/Malba13G020420/Malba13G021088	14	4	10
Molecular function	GO:0005355	glucose transmembrane transporter activity	12/2864	32/13367	0.0278196	0.348351	0.324204	Malba01G000765/Malba02G002554/Malba04G005278/Malba04G005664/Malba04G006462/Malba05G008631/Malba06G010058/Malba07G011316/Malba07G011442/Malba09G015060/Malba13G020420/Malba13G021088	12	3	9
Molecular function	GO:0001067	regulatory region nucleic acid binding	88/2864	341/13367	0.0286752	0.348351	0.324204	Malba01G000464/Malba01G000695/Malba01G001123/Malba01G001223/Malba01G001225/Malba01G002073/Malba02G002169/Malba03G004640/Malba04G005208/Malba04G005324/Malba04G005366/Malba04G005383/Malba04G005785/Malba04G005841/Malba04G006081/Malba04G006105/Malba04G006183/Malba04G006278/Malba04G006279/Malba04G006295/Malba04G006531/Malba04G006652/Malba05G006748/Malba05G007048/Malba05G007315/Malba05G007452/Malba05G0…	88	39	49
Molecular function	GO:0044212	transcription regulatory region DNA binding	88/2864	341/13367	0.0286752	0.348351	0.324204	Malba01G000464/Malba01G000695/Malba01G001123/Malba01G001223/Malba01G001225/Malba01G002073/Malba02G002169/Malba03G004640/Malba04G005208/Malba04G005324/Malba04G005366/Malba04G005383/Malba04G005785/Malba04G005841/Malba04G006081/Malba04G006105/Malba04G006183/Malba04G006278/Malba04G006279/Malba04G006295/Malba04G006531/Malba04G006652/Malba05G006748/Malba05G007048/Malba05G007315/Malba05G007452/Malba05G0…	88	39	49
Molecular function	GO:0015294	solute:cation symporter activity	15/2864	43/13367	0.0292709	0.349122	0.324921	Malba01G000765/Malba02G002554/Malba04G005278/Malba04G005664/Malba04G006462/Malba05G007009/Malba05G008631/Malba06G008781/Malba06G010058/Malba07G011316/Malba07G011442/Malba08G013008/Malba09G015060/Malba13G020420/Malba13G021088	15	5	10
Molecular function	GO:0015562	efflux transmembrane transporter activity	9/2864	22/13367	0.0306374	0.349739	0.325496	Malba01G001811/Malba03G003829/Malba04G005977/Malba05G006764/Malba05G007111/Malba05G007573/Malba06G010283/Malba08G013524/Malba10G016833	9	6	3
Molecular function	GO:0005351	carbohydrate:proton symporter activity	13/2864	36/13367	0.0309221	0.349739	0.325496	Malba01G000765/Malba02G002554/Malba04G005278/Malba04G005664/Malba04G006462/Malba05G007009/Malba05G008631/Malba06G010058/Malba07G011316/Malba07G011442/Malba09G015060/Malba13G020420/Malba13G021088	13	4	9
Molecular function	GO:0005402	carbohydrate:cation symporter activity	13/2864	36/13367	0.0309221	0.349739	0.325496	Malba01G000765/Malba02G002554/Malba04G005278/Malba04G005664/Malba04G006462/Malba05G007009/Malba05G008631/Malba06G010058/Malba07G011316/Malba07G011442/Malba09G015060/Malba13G020420/Malba13G021088	13	4	9
Molecular function	GO:0022804	active transmembrane transporter activity	107/2864	424/13367	0.0315805	0.351132	0.326792	Malba01G000305/Malba01G000598/Malba01G000655/Malba01G000765/Malba01G001096/Malba01G001236/Malba01G001662/Malba01G001730/Malba02G002327/Malba02G002436/Malba02G002554/Malba02G002621/Malba02G002775/Malba02G002776/Malba02G002987/Malba02G003303/Malba03G003597/Malba03G003644/Malba03G004000/Malba03G004064/Malba03G004276/Malba04G005069/Malba04G005278/Malba04G005400/Malba04G005542/Malba04G005664/Malba04G0…	107	44	63
Molecular function	GO:0099516	ion antiporter activity	12/2864	33/13367	0.0354275	0.380991	0.354581	Malba02G002436/Malba04G005400/Malba04G005977/Malba04G005982/Malba05G006887/Malba05G007573/Malba06G009630/Malba06G010047/Malba08G013271/Malba10G015532/Malba10G016577/Malba12G019171	12	4	8
Molecular function	GO:1904680	peptide transmembrane transporter activity	12/2864	33/13367	0.0354275	0.380991	0.354581	Malba01G000073/Malba02G002987/Malba02G003303/Malba03G004770/Malba05G008459/Malba06G009674/Malba06G009675/Malba06G009748/Malba07G012032/Malba11G017057/Malba12G019391/Malba14G022187	12	8	4
Molecular function	GO:0031559	oxidosqualene cyclase activity	7/2864	16/13367	0.0377456	0.392686	0.365465	Malba07G012299/Malba07G012307/Malba08G012721/Malba13G021001/Malba13G021092/Malba14G022331/Malba14G022333	7	3	4
Molecular function	GO:0015171	amino acid transmembrane transporter activity	22/2864	71/13367	0.0381796	0.392686	0.365465	Malba02G002265/Malba03G004064/Malba03G004820/Malba04G006047/Malba05G007111/Malba05G007484/Malba05G008015/Malba05G008571/Malba06G009000/Malba07G010787/Malba07G010800/Malba07G010960/Malba07G011377/Malba07G012262/Malba09G014163/Malba10G015426/Malba10G015931/Malba10G015984/Malba11G017727/Malba11G017865/Malba12G018550/Malba14G022207	22	8	14
Molecular function	GO:0016830	carbon-carbon lyase activity	31/2864	107/13367	0.040001	0.392686	0.365465	Malba01G000471/Malba01G001513/Malba01G001514/Malba01G001515/Malba01G001607/Malba01G001608/Malba01G001609/Malba01G001612/Malba01G001643/Malba01G001936/Malba02G002343/Malba02G002474/Malba02G002899/Malba04G005969/Malba04G006207/Malba05G007472/Malba05G007838/Malba06G010190/Malba07G011852/Malba07G011862/Malba08G012732/Malba09G013996/Malba10G016083/Malba11G016905/Malba11G017691/Malba11G018181/Malba14G0…	31	12	19
Molecular function	GO:0016701	oxidoreductase activity, acting on single donors with incorporation of molecular oxygen	14/2864	41/13367	0.0412529	0.392686	0.365465	Malba02G002560/Malba02G003075/Malba02G003078/Malba03G003610/Malba05G008422/Malba06G008710/Malba06G009236/Malba06G009237/Malba08G013289/Malba08G013291/Malba09G014170/Malba09G014171/Malba10G015348/Malba14G022221	14	3	11
Molecular function	GO:0042887	amide transmembrane transporter activity	14/2864	41/13367	0.0412529	0.392686	0.365465	Malba01G000073/Malba02G002987/Malba02G003303/Malba03G004770/Malba04G005825/Malba04G005836/Malba05G008459/Malba06G009674/Malba06G009675/Malba06G009748/Malba07G012032/Malba11G017057/Malba12G019391/Malba14G022187	14	10	4
Molecular function	GO:0000150	recombinase activity	5/2864	10/13367	0.0430997	0.392686	0.365465	Malba01G001709/Malba02G002642/Malba06G009846/Malba06G009885/Malba09G014720	5	4	1
Molecular function	GO:0009922	fatty acid elongase activity	5/2864	10/13367	0.0430997	0.392686	0.365465	Malba05G007974/Malba07G012203/Malba09G014641/Malba11G017359/Malba13G020384	5	2	3
Molecular function	GO:0010997	anaphase-promoting complex binding	5/2864	10/13367	0.0430997	0.392686	0.365465	Malba03G004271/Malba11G016954/Malba11G017773/Malba13G020198/Malba13G020385	5	4	1
Molecular function	GO:0050505	hydroquinone glucosyltransferase activity	5/2864	10/13367	0.0430997	0.392686	0.365465	Malba01G001127/Malba07G011917/Malba07G011918/Malba12G019483/Malba14G022029	5	3	2
Molecular function	GO:0055106	ubiquitin-protein transferase regulator activity	5/2864	10/13367	0.0430997	0.392686	0.365465	Malba03G004271/Malba11G016954/Malba11G017773/Malba13G020198/Malba13G020385	5	4	1
Molecular function	GO:0102661	homogentisate solanyltransferase activity	5/2864	10/13367	0.0430997	0.392686	0.365465	Malba05G006786/Malba05G006798/Malba07G012264/Malba09G014842/Malba12G018950	5	2	3
Molecular function	GO:0015149	hexose transmembrane transporter activity	12/2864	34/13367	0.0443985	0.398978	0.371321	Malba01G000765/Malba02G002554/Malba04G005278/Malba04G005664/Malba04G006462/Malba05G008631/Malba06G010058/Malba07G011316/Malba07G011442/Malba09G015060/Malba13G020420/Malba13G021088	12	3	9
Molecular function	GO:0003690	double-stranded DNA binding	73/2864	284/13367	0.0464461	0.401739	0.37389	Malba01G000695/Malba01G001123/Malba01G001223/Malba01G001225/Malba01G001314/Malba01G001709/Malba01G002073/Malba02G002642/Malba02G003042/Malba03G004248/Malba03G004640/Malba04G005324/Malba04G005785/Malba04G006081/Malba04G006105/Malba04G006531/Malba04G006652/Malba05G007315/Malba05G007452/Malba05G007550/Malba05G007729/Malba05G007822/Malba05G007829/Malba05G007830/Malba05G008463/Malba05G008466/Malba05G0…	73	44	29
Molecular function	GO:0008409	5'-3' exonuclease activity	8/2864	20/13367	0.0465429	0.401739	0.37389	Malba01G001101/Malba01G001315/Malba04G005536/Malba05G007856/Malba05G008397/Malba08G013550/Malba13G020392/Malba13G020393	8	4	4
Molecular function	GO:0035673	oligopeptide transmembrane transporter activity	8/2864	20/13367	0.0465429	0.401739	0.37389	Malba01G000073/Malba03G004770/Malba06G009674/Malba06G009675/Malba07G012032/Malba11G017057/Malba12G019391/Malba14G022187	8	4	4
Molecular function	GO:0034061	DNA polymerase activity	23/2864	77/13367	0.0512029	0.436222	0.405984	Malba01G000265/Malba01G000734/Malba01G000865/Malba01G000963/Malba02G002668/Malba02G003301/Malba03G004621/Malba04G005503/Malba06G008801/Malba06G009637/Malba08G012752/Malba08G012771/Malba08G013287/Malba08G013717/Malba08G013718/Malba10G015347/Malba13G020286/Malba13G020396/Malba13G020397/Malba13G020997/Malba14G021206/Malba14G021281/MalbaUnG022415	23	17	6
Molecular function	GO:0015145	monosaccharide transmembrane transporter activity	12/2864	35/13367	0.0548233	0.461078	0.429116	Malba01G000765/Malba02G002554/Malba04G005278/Malba04G005664/Malba04G006462/Malba05G008631/Malba06G010058/Malba07G011316/Malba07G011442/Malba09G015060/Malba13G020420/Malba13G021088	12	3	9
Molecular function	GO:0005200	structural constituent of cytoskeleton	13/2864	39/13367	0.0577687	0.4797	0.446447	Malba01G001214/Malba02G003324/Malba03G004295/Malba05G007481/Malba06G009046/Malba06G009696/Malba11G016886/Malba11G017769/Malba12G018632/Malba13G020074/Malba13G020291/Malba14G021860/MalbaUnG022664	13	12	1
Molecular function	GO:0005088	Ras guanyl-nucleotide exchange factor activity	8/2864	21/13367	0.0615021	0.504317	0.469358	Malba02G002312/Malba05G008556/Malba07G011383/Malba07G012385/Malba09G015044/Malba10G016521/Malba12G018475/Malba14G021590	8	8	0
Molecular function	GO:0015144	carbohydrate transmembrane transporter activity	19/2864	63/13367	0.0658567	0.516878	0.481048	Malba01G000765/Malba02G002554/Malba04G005278/Malba04G005664/Malba04G005825/Malba04G005836/Malba04G006462/Malba05G006756/Malba05G007009/Malba05G008631/Malba06G010058/Malba07G011316/Malba07G011442/Malba08G012629/Malba09G015060/Malba10G015532/Malba10G015569/Malba13G020420/Malba13G021088	19	8	11
Molecular function	GO:0038023	signaling receptor activity	58/2864	225/13367	0.0661755	0.516878	0.481048	Malba01G000721/Malba01G001285/Malba01G001555/Malba02G002426/Malba02G003429/Malba03G004161/Malba03G004667/Malba04G005182/Malba04G005250/Malba04G005365/Malba04G005395/Malba04G005851/Malba04G005910/Malba04G006210/Malba04G006472/Malba05G006888/Malba05G006942/Malba05G006993/Malba05G007273/Malba05G007767/Malba05G007982/Malba05G008380/Malba05G008600/Malba06G008872/Malba06G009186/Malba06G009878/Malba06G0…	58	41	17
Molecular function	GO:0001046	core promoter sequence-specific DNA binding	9/2864	25/13367	0.0682787	0.516878	0.481048	Malba01G000695/Malba01G002073/Malba04G006081/Malba06G010407/Malba07G011656/Malba09G015020/Malba10G016842/Malba11G017870/Malba13G020534	9	4	5
Molecular function	GO:0001047	core promoter binding	9/2864	25/13367	0.0682787	0.516878	0.481048	Malba01G000695/Malba01G002073/Malba04G006081/Malba06G010407/Malba07G011656/Malba09G015020/Malba10G016842/Malba11G017870/Malba13G020534	9	4	5
Molecular function	GO:0008289	lipid binding	56/2864	217/13367	0.0687617	0.516878	0.481048	Malba01G000013/Malba01G000395/Malba01G000575/Malba01G001801/Malba01G001839/Malba01G001896/Malba02G002302/Malba02G002312/Malba02G002600/Malba04G004906/Malba04G005114/Malba04G005452/Malba04G005758/Malba04G006066/Malba05G007078/Malba05G007141/Malba05G007370/Malba05G008206/Malba05G008478/Malba05G008497/Malba06G008700/Malba06G009346/Malba06G009501/Malba07G011227/Malba07G011705/Malba07G012144/Malba07G0…	56	34	22
Molecular function	GO:0015238	drug transmembrane transporter activity	31/2864	112/13367	0.0693414	0.516878	0.481048	Malba01G000305/Malba01G001662/Malba02G002327/Malba03G004000/Malba04G005069/Malba04G005729/Malba04G005825/Malba04G005836/Malba04G005977/Malba04G005982/Malba04G006047/Malba05G007018/Malba05G007371/Malba05G007573/Malba06G008781/Malba06G009210/Malba06G009216/Malba08G013271/Malba10G015688/Malba10G015984/Malba10G016172/Malba10G016781/Malba10G016782/Malba11G017213/Malba11G017304/Malba11G017727/Malba12G0…	31	16	15
Molecular function	GO:0000987	proximal promoter sequence-specific DNA binding	7/2864	18/13367	0.0706748	0.516878	0.481048	Malba03G004640/Malba08G012653/Malba10G015355/Malba10G015360/Malba11G018164/Malba13G020875/Malba14G021204	7	1	6
Molecular function	GO:0042285	xylosyltransferase activity	7/2864	18/13367	0.0706748	0.516878	0.481048	Malba03G003658/Malba03G003675/Malba03G003676/Malba03G004699/Malba05G007299/Malba06G009244/Malba08G013153	7	5	2
Molecular function	GO:0050660	flavin adenine dinucleotide binding	36/2864	133/13367	0.0712132	0.516878	0.481048	Malba01G000049/Malba01G000916/Malba01G001074/Malba01G001513/Malba01G001514/Malba01G001515/Malba01G001607/Malba01G001608/Malba01G001609/Malba01G001612/Malba01G001643/Malba01G001781/Malba02G003008/Malba04G005115/Malba04G005122/Malba04G005123/Malba04G006207/Malba05G007269/Malba05G008401/Malba06G008982/Malba06G009921/Malba07G011413/Malba07G011414/Malba08G012514/Malba08G013681/Malba08G013721/Malba08G0…	36	9	27
Molecular function	GO:0060089	molecular transducer activity	68/2864	269/13367	0.071312	0.516878	0.481048	Malba01G000721/Malba01G001285/Malba01G001555/Malba02G002426/Malba02G003429/Malba03G004161/Malba03G004667/Malba04G005182/Malba04G005250/Malba04G005365/Malba04G005395/Malba04G005851/Malba04G005910/Malba04G006210/Malba04G006472/Malba05G006888/Malba05G006942/Malba05G006993/Malba05G007273/Malba05G007767/Malba05G007982/Malba05G008380/Malba05G008600/Malba05G008648/Malba06G008872/Malba06G009186/Malba06G0…	68	48	20
Molecular function	GO:0051119	sugar transmembrane transporter activity	15/2864	48/13367	0.0729529	0.516878	0.481048	Malba01G000765/Malba02G002554/Malba04G005278/Malba04G005664/Malba04G006462/Malba05G006756/Malba05G008631/Malba06G010058/Malba07G011316/Malba07G011442/Malba08G012629/Malba09G015060/Malba10G015569/Malba13G020420/Malba13G021088	15	4	11
Molecular function	GO:0008514	organic anion transmembrane transporter activity	39/2864	146/13367	0.0741934	0.516878	0.481048	Malba01G000680/Malba02G002265/Malba03G004064/Malba03G004743/Malba03G004820/Malba04G005982/Malba04G006047/Malba04G006474/Malba05G007111/Malba05G007484/Malba05G008015/Malba05G008571/Malba06G008867/Malba06G009000/Malba06G009210/Malba06G009216/Malba06G010366/Malba07G010787/Malba07G010800/Malba07G010960/Malba07G011377/Malba07G012262/Malba08G013008/Malba08G013271/Malba09G014152/Malba09G014163/Malba09G0…	39	10	29
Molecular function	GO:0001871	pattern binding	22/2864	76/13367	0.0752459	0.516878	0.481048	Malba01G000434/Malba03G003923/Malba04G005638/Malba04G006570/Malba05G008620/Malba06G008843/Malba06G009569/Malba06G009791/Malba06G010337/Malba07G011200/Malba08G012870/Malba08G013223/Malba08G013705/Malba09G014574/Malba09G014683/Malba10G016236/Malba10G016328/Malba10G016651/Malba10G016845/Malba11G017800/Malba13G020149/Malba14G021971	22	18	4
Molecular function	GO:0004527	exonuclease activity	22/2864	76/13367	0.0752459	0.516878	0.481048	Malba01G000140/Malba01G000865/Malba01G001101/Malba01G001315/Malba02G003090/Malba03G003886/Malba03G003904/Malba04G005536/Malba05G007856/Malba05G008397/Malba06G008801/Malba06G009449/Malba08G012737/Malba08G013287/Malba08G013550/Malba09G013941/Malba10G015526/Malba13G020286/Malba13G020392/Malba13G020393/Malba14G021577/MalbaUnG022415	22	17	5
Molecular function	GO:0030247	polysaccharide binding	22/2864	76/13367	0.0752459	0.516878	0.481048	Malba01G000434/Malba03G003923/Malba04G005638/Malba04G006570/Malba05G008620/Malba06G008843/Malba06G009569/Malba06G009791/Malba06G010337/Malba07G011200/Malba08G012870/Malba08G013223/Malba08G013705/Malba09G014574/Malba09G014683/Malba10G016236/Malba10G016328/Malba10G016651/Malba10G016845/Malba11G017800/Malba13G020149/Malba14G021971	22	18	4
Molecular function	GO:0008810	cellulase activity	8/2864	22/13367	0.0791391	0.516878	0.481048	Malba05G007811/Malba07G011580/Malba07G011952/Malba10G016229/Malba11G017409/Malba12G019363/Malba12G019465/Malba12G019527	8	6	2
Molecular function	GO:0000981	DNA-binding transcription factor activity, RNA polymerase II-specific	40/2864	151/13367	0.0794266	0.516878	0.481048	Malba01G000695/Malba01G002073/Malba02G002169/Malba04G005208/Malba04G006081/Malba04G006105/Malba04G006278/Malba04G006279/Malba04G006295/Malba05G006748/Malba05G007315/Malba05G007530/Malba05G008068/Malba06G009837/Malba06G010407/Malba07G010606/Malba07G010668/Malba07G011656/Malba08G013633/Malba09G014557/Malba09G014889/Malba09G014938/Malba09G015020/Malba09G015045/Malba09G015150/Malba09G015222/Malba10G0…	40	18	22
Molecular function	GO:0000295	adenine nucleotide transmembrane transporter activity	6/2864	15/13367	0.0811562	0.516878	0.481048	Malba04G005982/Malba06G009210/Malba06G009216/Malba08G013271/Malba09G014152/Malba09G014906	6	0	6
Molecular function	GO:0003916	DNA topoisomerase activity	6/2864	15/13367	0.0811562	0.516878	0.481048	Malba03G003808/Malba05G007232/Malba08G012464/Malba10G015728/Malba10G016559/Malba11G018281	6	6	0
Molecular function	GO:0004565	beta-galactosidase activity	6/2864	15/13367	0.0811562	0.516878	0.481048	Malba05G007849/Malba07G010805/Malba07G011885/Malba08G012698/Malba09G014887/Malba13G020965	6	4	2
Molecular function	GO:0005346	purine ribonucleotide transmembrane transporter activity	6/2864	15/13367	0.0811562	0.516878	0.481048	Malba04G005982/Malba06G009210/Malba06G009216/Malba08G013271/Malba09G014152/Malba09G014906	6	0	6
Molecular function	GO:0015112	nitrate transmembrane transporter activity	6/2864	15/13367	0.0811562	0.516878	0.481048	Malba04G006077/Malba05G006887/Malba06G010003/Malba09G015024/Malba12G019171/Malba12G019787	6	2	4
Molecular function	GO:0015216	purine nucleotide transmembrane transporter activity	6/2864	15/13367	0.0811562	0.516878	0.481048	Malba04G005982/Malba06G009210/Malba06G009216/Malba08G013271/Malba09G014152/Malba09G014906	6	0	6
Molecular function	GO:0008483	transaminase activity	15/2864	49/13367	0.085143	0.531941	0.495067	Malba01G001672/Malba04G005661/Malba05G006958/Malba05G007623/Malba05G008273/Malba05G008274/Malba06G009031/Malba07G010677/Malba08G012633/Malba09G013949/Malba10G016280/Malba10G016282/Malba12G018808/Malba12G019687/Malba14G021370	15	5	10
Molecular function	GO:0016769	transferase activity, transferring nitrogenous groups	15/2864	49/13367	0.085143	0.531941	0.495067	Malba01G001672/Malba04G005661/Malba05G006958/Malba05G007623/Malba05G008273/Malba05G008274/Malba06G009031/Malba07G010677/Malba08G012633/Malba09G013949/Malba10G016280/Malba10G016282/Malba12G018808/Malba12G019687/Malba14G021370	15	5	10
Molecular function	GO:0022821	potassium ion antiporter activity	7/2864	19/13367	0.091968	0.554462	0.516027	Malba02G002436/Malba05G006887/Malba06G010047/Malba11G018301/Malba11G018302/Malba11G018303/Malba12G019171	7	1	6
Molecular function	GO:0001134	transcription regulator recruiting activity	25/2864	90/13367	0.0920064	0.554462	0.516027	Malba02G002169/Malba04G005208/Malba04G006278/Malba04G006279/Malba04G006295/Malba05G006748/Malba05G007530/Malba05G008068/Malba06G009837/Malba07G010606/Malba07G010668/Malba08G013633/Malba09G014557/Malba09G014938/Malba09G015045/Malba09G015222/Malba10G016004/Malba10G016005/Malba10G016160/Malba10G016842/Malba12G019532/Malba13G020089/Malba14G021444/Malba14G021894/Malba14G022032	25	10	15
Molecular function	GO:0001135	RNA polymerase II transcription regulator recruiting activity	25/2864	90/13367	0.0920064	0.554462	0.516027	Malba02G002169/Malba04G005208/Malba04G006278/Malba04G006279/Malba04G006295/Malba05G006748/Malba05G007530/Malba05G008068/Malba06G009837/Malba07G010606/Malba07G010668/Malba08G013633/Malba09G014557/Malba09G014938/Malba09G015045/Malba09G015222/Malba10G016004/Malba10G016005/Malba10G016160/Malba10G016842/Malba12G019532/Malba13G020089/Malba14G021444/Malba14G021894/Malba14G022032	25	10	15
Molecular function	GO:0003950	NAD+ ADP-ribosyltransferase activity	5/2864	12/13367	0.0929339	0.554462	0.516027	Malba05G007486/Malba07G010985/Malba08G012896/Malba12G019067/Malba12G019071	5	3	2
Molecular function	GO:0016796	exonuclease activity, active with either ribo- or deoxyribonucleic acids and producing 5'-phosphomonoesters	13/2864	42/13367	0.0970119	0.554462	0.516027	Malba01G000140/Malba01G000865/Malba04G005536/Malba05G007856/Malba05G008397/Malba06G008801/Malba08G012737/Malba08G013287/Malba08G013550/Malba10G015526/Malba13G020392/Malba13G020393/MalbaUnG022415	13	10	3
Molecular function	GO:0016614	oxidoreductase activity, acting on CH-OH group of donors	52/2864	205/13367	0.0984987	0.554462	0.516027	Malba01G000049/Malba01G000924/Malba01G000925/Malba01G001074/Malba01G001513/Malba01G001514/Malba01G001515/Malba01G001607/Malba01G001608/Malba01G001609/Malba01G001612/Malba01G001643/Malba01G001781/Malba02G002336/Malba04G005115/Malba04G005122/Malba04G005123/Malba04G006207/Malba04G006323/Malba05G007908/Malba05G008166/Malba06G008978/Malba06G009730/Malba06G010074/Malba06G010497/Malba07G011018/Malba08G0…	52	21	31
Molecular function	GO:0016763	transferase activity, transferring pentosyl groups	15/2864	50/13367	0.0985582	0.554462	0.516027	Malba01G000471/Malba03G003658/Malba03G003675/Malba03G003676/Malba03G004699/Malba05G007299/Malba05G007486/Malba06G009128/Malba06G009244/Malba07G010985/Malba08G012896/Malba08G013153/Malba12G019067/Malba12G019071/Malba13G020285	15	9	6
Molecular function	GO:0046915	transition metal ion transmembrane transporter activity	15/2864	50/13367	0.0985582	0.554462	0.516027	Malba01G000200/Malba01G000209/Malba01G000291/Malba01G000436/Malba03G004163/Malba04G004956/Malba04G005022/Malba06G009720/Malba07G012132/Malba08G012582/Malba09G014670/Malba09G014781/Malba13G020183/Malba14G022096/Malba14G022097	15	8	7
Molecular function	GO:0005385	zinc ion transmembrane transporter activity	8/2864	23/13367	0.0994707	0.554462	0.516027	Malba01G000200/Malba01G000209/Malba01G000291/Malba01G000436/Malba04G004956/Malba04G005022/Malba06G009720/Malba09G014670	8	4	4
Molecular function	GO:0016846	carbon-sulfur lyase activity	8/2864	23/13367	0.0994707	0.554462	0.516027	Malba05G006958/Malba05G008268/Malba08G013490/Malba10G016280/Malba11G018026/Malba12G019371/Malba14G021335/Malba14G021370	8	3	5
Molecular function	GO:0046910	pectinesterase inhibitor activity	8/2864	23/13367	0.0994707	0.554462	0.516027	Malba02G002952/Malba06G009303/Malba07G010573/Malba07G011577/Malba07G011578/Malba11G017406/Malba11G017410/Malba11G018298	8	3	5
Molecular function	GO:0072509	divalent inorganic cation transmembrane transporter activity	8/2864	23/13367	0.0994707	0.554462	0.516027	Malba01G000200/Malba01G000209/Malba01G000291/Malba01G000436/Malba04G004956/Malba04G005022/Malba06G009720/Malba09G014670	8	4	4
Molecular function	GO:0004190	aspartic-type endopeptidase activity	26/2864	95/13367	0.100588	0.554462	0.516027	Malba01G000265/Malba01G000734/Malba01G000963/Malba02G002508/Malba02G002509/Malba02G002510/Malba02G002514/Malba02G002892/Malba04G006384/Malba04G006553/Malba05G007408/Malba05G008192/Malba05G008419/Malba06G009637/Malba06G010314/Malba07G010849/Malba09G014588/Malba10G015347/Malba11G018350/Malba13G020224/Malba13G020396/Malba13G020397/Malba13G020960/Malba13G020997/Malba14G021910/Malba14G022091	26	14	12
Molecular function	GO:0070001	aspartic-type peptidase activity	26/2864	95/13367	0.100588	0.554462	0.516027	Malba01G000265/Malba01G000734/Malba01G000963/Malba02G002508/Malba02G002509/Malba02G002510/Malba02G002514/Malba02G002892/Malba04G006384/Malba04G006553/Malba05G007408/Malba05G008192/Malba05G008419/Malba06G009637/Malba06G010314/Malba07G010849/Malba09G014588/Malba10G015347/Malba11G018350/Malba13G020224/Malba13G020396/Malba13G020397/Malba13G020960/Malba13G020997/Malba14G021910/Malba14G022091	26	14	12
Molecular function	GO:0016705	oxidoreductase activity, acting on paired donors, with incorporation or reduction of molecular oxygen	82/2864	336/13367	0.101426	0.554462	0.516027	Malba01G000058/Malba01G000218/Malba01G000227/Malba01G000247/Malba01G000250/Malba01G000257/Malba01G000259/Malba01G000260/Malba01G000266/Malba01G000270/Malba01G000274/Malba01G000275/Malba01G000299/Malba01G000301/Malba01G000302/Malba01G000535/Malba01G000538/Malba01G000547/Malba01G000595/Malba01G000615/Malba01G000616/Malba01G000617/Malba01G001056/Malba01G001361/Malba03G003870/Malba03G003873/Malba03G0…	82	36	46
Molecular function	GO:0046527	glucosyltransferase activity	45/2864	176/13367	0.106162	0.575554	0.535657	Malba01G000131/Malba01G000173/Malba01G001127/Malba01G001450/Malba01G001675/Malba02G002727/Malba03G003658/Malba03G004606/Malba03G004608/Malba03G004622/Malba03G004624/Malba03G004633/Malba04G006674/Malba06G009640/Malba06G010025/Malba06G010414/Malba07G010683/Malba07G011159/Malba07G011843/Malba07G011844/Malba07G011873/Malba07G011917/Malba07G011918/Malba07G012112/Malba09G014063/Malba09G014127/Malba09G0…	45	20	25
Molecular function	GO:0016747	transferase activity, transferring acyl groups other than amino-acyl groups	84/2864	346/13367	0.107947	0.580436	0.5402	Malba01G000215/Malba01G000278/Malba01G000363/Malba01G000364/Malba01G000365/Malba01G000491/Malba01G001382/Malba01G001487/Malba01G001617/Malba01G001803/Malba02G002326/Malba02G002432/Malba02G003154/Malba03G004147/Malba03G004248/Malba03G004336/Malba03G004381/Malba03G004431/Malba03G004598/Malba04G005783/Malba04G006340/Malba04G006653/Malba04G006671/Malba05G006983/Malba05G007577/Malba05G007583/Malba05G0…	84	35	49
Molecular function	GO:0004650	polygalacturonase activity	11/2864	35/13367	0.110668	0.590231	0.549316	Malba02G002309/Malba04G004944/Malba04G004945/Malba04G006681/Malba06G010210/Malba11G017196/Malba12G019469/Malba12G019537/Malba13G021043/Malba14G021427/Malba14G021428	11	3	8
Molecular function	GO:0016413	O-acetyltransferase activity	12/2864	39/13367	0.112172	0.593429	0.552292	Malba01G000215/Malba01G000278/Malba03G004381/Malba08G012533/Malba08G012534/Malba09G014046/Malba10G016341/Malba10G016342/Malba10G016470/Malba11G018185/Malba12G018743/Malba13G021064	12	4	8
Molecular function	GO:0000217	DNA secondary structure binding	7/2864	20/13367	0.116428	0.606163	0.564144	Malba01G001709/Malba02G002642/Malba06G009846/Malba06G009885/Malba07G010656/Malba08G013369/Malba09G015082	7	6	1
Molecular function	GO:0015491	cation:cation antiporter activity	7/2864	20/13367	0.116428	0.606163	0.564144	Malba02G002436/Malba04G005400/Malba05G006887/Malba06G009630/Malba06G010047/Malba10G016577/Malba12G019171	7	2	5
Molecular function	GO:0016758	transferase activity, transferring hexosyl groups	84/2864	348/13367	0.119209	0.615759	0.573075	Malba01G000131/Malba01G000173/Malba01G000452/Malba01G001127/Malba01G001240/Malba01G001450/Malba01G001675/Malba01G001684/Malba02G002175/Malba02G002727/Malba02G003190/Malba03G003658/Malba03G003675/Malba03G003676/Malba03G003861/Malba03G003923/Malba03G004606/Malba03G004608/Malba03G004622/Malba03G004624/Malba03G004633/Malba03G004699/Malba03G004851/Malba04G006674/Malba05G007081/Malba05G007082/Malba05G0…	84	41	43
Molecular function	GO:0004180	carboxypeptidase activity	8/2864	24/13367	0.122442	0.627515	0.584016	Malba03G003841/Malba03G004265/Malba04G006618/Malba05G006983/Malba05G007359/Malba06G008730/Malba06G010309/Malba09G013793	8	7	1
Molecular function	GO:0000400	four-way junction DNA binding	5/2864	13/13367	0.125397	0.627944	0.584416	Malba01G001709/Malba02G002642/Malba06G009846/Malba06G009885/Malba08G013369	5	4	1
Molecular function	GO:0015301	anion:anion antiporter activity	5/2864	13/13367	0.125397	0.627944	0.584416	Malba04G005977/Malba04G005982/Malba05G007573/Malba08G013271/Malba10G015532	5	2	3
Molecular function	GO:0032947	protein-containing complex scaffold activity	5/2864	13/13367	0.125397	0.627944	0.584416	Malba03G004187/Malba03G004188/Malba06G009051/Malba07G011745/Malba13G020176	5	0	5
Molecular function	GO:0015103	inorganic anion transmembrane transporter activity	21/2864	77/13367	0.13346	0.663255	0.617279	Malba02G002621/Malba04G005069/Malba04G005825/Malba04G005836/Malba04G005977/Malba04G006077/Malba05G006887/Malba05G007573/Malba05G007636/Malba06G010003/Malba07G010910/Malba08G012612/Malba09G015024/Malba09G015089/Malba10G016199/Malba11G017894/Malba12G019171/Malba12G019787/Malba13G020948/Malba14G021929/Malba14G022084	21	8	13
Molecular function	GO:0016881	acid-amino acid ligase activity	6/2864	17/13367	0.136978	0.675621	0.628787	Malba01G000692/Malba07G011646/Malba11G017141/Malba11G017199/Malba12G019568/Malba14G021131	6	4	2
Molecular function	GO:0033293	monocarboxylic acid binding	7/2864	21/13367	0.14389	0.689799	0.641982	Malba01G000962/Malba04G005452/Malba07G011227/Malba07G011705/Malba10G015495/Malba11G017267/Malba12G018589	7	3	4
Molecular function	GO:0015297	antiporter activity	37/2864	146/13367	0.145303	0.689799	0.641982	Malba01G001662/Malba02G002327/Malba02G002436/Malba03G004000/Malba03G004064/Malba04G005400/Malba04G005729/Malba04G005977/Malba04G005982/Malba05G006887/Malba05G007018/Malba05G007371/Malba05G007573/Malba06G009210/Malba06G009216/Malba06G009630/Malba06G010047/Malba07G012262/Malba08G013271/Malba09G014152/Malba10G015532/Malba10G016172/Malba10G016577/Malba10G016781/Malba10G016782/Malba11G017146/Malba11G0…	37	14	23
Molecular function	GO:0005089	Rho guanyl-nucleotide exchange factor activity	4/2864	10/13367	0.147232	0.689799	0.641982	Malba05G008556/Malba07G011383/Malba09G015044/Malba12G018475	4	4	0
Molecular function	GO:0005347	ATP transmembrane transporter activity	4/2864	10/13367	0.147232	0.689799	0.641982	Malba04G005982/Malba06G009210/Malba06G009216/Malba08G013271	4	0	4
Molecular function	GO:0015217	ADP transmembrane transporter activity	4/2864	10/13367	0.147232	0.689799	0.641982	Malba04G005982/Malba06G009210/Malba06G009216/Malba08G013271	4	0	4
Molecular function	GO:0016841	ammonia-lyase activity	4/2864	10/13367	0.147232	0.689799	0.641982	Malba03G004534/Malba03G004649/Malba03G004651/Malba03G004652	4	3	1
Molecular function	GO:1901682	sulfur compound transmembrane transporter activity	8/2864	25/13367	0.147931	0.689799	0.641982	Malba02G002621/Malba05G007636/Malba07G010910/Malba08G013008/Malba09G014152/Malba09G015089/Malba11G017894/Malba14G021929	8	1	7
Molecular function	GO:0016620	oxidoreductase activity, acting on the aldehyde or oxo group of donors, NAD or NADP as acceptor	12/2864	41/13367	0.150368	0.689799	0.641982	Malba01G001106/Malba06G008712/Malba06G010372/Malba08G012711/Malba08G012919/Malba09G014779/Malba09G015080/Malba10G015564/Malba11G017762/Malba12G018586/Malba14G022110/MalbaUnG022644	12	6	6
Molecular function	GO:0030599	pectinesterase activity	12/2864	41/13367	0.150368	0.689799	0.641982	Malba02G002226/Malba02G002952/Malba04G005763/Malba06G009303/Malba07G010573/Malba07G011577/Malba07G011578/Malba09G014441/Malba09G014961/Malba11G017410/Malba11G018298/Malba12G019817	12	6	6
Molecular function	GO:0045330	aspartyl esterase activity	12/2864	41/13367	0.150368	0.689799	0.641982	Malba02G002226/Malba02G002952/Malba04G005763/Malba06G009303/Malba07G010573/Malba07G011577/Malba07G011578/Malba09G014441/Malba09G014961/Malba11G017410/Malba11G018298/Malba12G019817	12	6	6
Molecular function	GO:0016866	intramolecular transferase activity	17/2864	62/13367	0.158866	0.723721	0.673553	Malba02G002981/Malba02G002982/Malba02G002983/Malba06G010487/Malba07G012299/Malba07G012307/Malba08G012633/Malba08G012721/Malba10G015484/Malba11G018325/Malba13G021001/Malba13G021092/Malba14G021752/Malba14G022331/Malba14G022333/Malba14G022334/MalbaUnG022612	17	12	5
Molecular function	GO:0008094	DNA-dependent ATPase activity	16/2864	58/13367	0.161652	0.724054	0.673863	Malba01G001709/Malba02G002642/Malba03G003808/Malba06G009846/Malba06G009885/Malba07G010656/Malba07G011384/Malba07G011394/Malba08G012464/Malba08G013369/Malba09G014720/Malba09G015082/Malba11G017488/Malba11G018281/Malba13G020629/Malba14G021277	16	14	2
Molecular function	GO:0010385	double-stranded methylated DNA binding	5/2864	14/13367	0.16225	0.724054	0.673863	Malba03G004248/Malba06G010373/Malba11G017810/Malba14G021138/Malba14G021143	5	4	1
Molecular function	GO:0050736	O-malonyltransferase activity	5/2864	14/13367	0.16225	0.724054	0.673863	Malba07G012275/Malba08G012744/Malba10G015864/Malba10G015868/Malba10G015871	5	2	3
Molecular function	GO:0010329	auxin efflux transmembrane transporter activity	6/2864	18/13367	0.17013	0.744034	0.692458	Malba01G001811/Malba03G003829/Malba05G006764/Malba06G010283/Malba08G013524/Malba10G016833	6	5	1
Molecular function	GO:0046992	oxidoreductase activity, acting on X-H and Y-H to form an X-Y bond	6/2864	18/13367	0.17013	0.744034	0.692458	Malba01G000049/Malba01G001074/Malba01G001781/Malba08G013721/Malba08G013722/Malba13G020320	6	0	6
Molecular function	GO:0046993	oxidoreductase activity, acting on X-H and Y-H to form an X-Y bond, with oxygen as acceptor	6/2864	18/13367	0.17013	0.744034	0.692458	Malba01G000049/Malba01G001074/Malba01G001781/Malba08G013721/Malba08G013722/Malba13G020320	6	0	6
Molecular function	GO:0005342	organic acid transmembrane transporter activity	29/2864	114/13367	0.174316	0.752312	0.700162	Malba02G002265/Malba03G004064/Malba03G004820/Malba04G006047/Malba04G006474/Malba05G007111/Malba05G007484/Malba05G008015/Malba05G008571/Malba06G008867/Malba06G009000/Malba06G010366/Malba07G010787/Malba07G010800/Malba07G010960/Malba07G011377/Malba07G012262/Malba09G014163/Malba10G015426/Malba10G015532/Malba10G015931/Malba10G015984/Malba11G017727/Malba11G017865/Malba12G018550/Malba12G019396/Malba14G0…	29	10	19
Molecular function	GO:0046943	carboxylic acid transmembrane transporter activity	29/2864	114/13367	0.174316	0.752312	0.700162	Malba02G002265/Malba03G004064/Malba03G004820/Malba04G006047/Malba04G006474/Malba05G007111/Malba05G007484/Malba05G008015/Malba05G008571/Malba06G008867/Malba06G009000/Malba06G010366/Malba07G010787/Malba07G010800/Malba07G010960/Malba07G011377/Malba07G012262/Malba09G014163/Malba10G015426/Malba10G015532/Malba10G015931/Malba10G015984/Malba11G017727/Malba11G017865/Malba12G018550/Malba12G019396/Malba14G0…	29	10	19
Molecular function	GO:0004743	pyruvate kinase activity	4/2864	11/13367	0.193995	0.795706	0.740548	Malba03G003766/Malba07G010937/Malba11G017125/Malba11G018125	4	4	0
Molecular function	GO:0008553	proton-exporting ATPase activity, phosphorylative mechanism	4/2864	11/13367	0.193995	0.795706	0.740548	Malba01G001096/Malba01G001730/Malba04G006376/Malba05G007206	4	1	3
Molecular function	GO:0015166	polyol transmembrane transporter activity	4/2864	11/13367	0.193995	0.795706	0.740548	Malba04G005664/Malba04G005825/Malba04G005836/Malba09G015060	4	3	1
Molecular function	GO:0017112	Rab guanyl-nucleotide exchange factor activity	4/2864	11/13367	0.193995	0.795706	0.740548	Malba02G002312/Malba07G012385/Malba10G016521/Malba14G021590	4	4	0
Molecular function	GO:0030955	potassium ion binding	4/2864	11/13367	0.193995	0.795706	0.740548	Malba03G003766/Malba07G010937/Malba11G017125/Malba11G018125	4	4	0
Molecular function	GO:0031420	alkali metal ion binding	4/2864	11/13367	0.193995	0.795706	0.740548	Malba03G003766/Malba07G010937/Malba11G017125/Malba11G018125	4	4	0
Molecular function	GO:0035252	UDP-xylosyltransferase activity	4/2864	11/13367	0.193995	0.795706	0.740548	Malba03G003658/Malba03G003675/Malba03G003676/Malba06G009244	4	2	2
Molecular function	GO:0003697	single-stranded DNA binding	16/2864	60/13367	0.199515	0.795706	0.740548	Malba01G001709/Malba02G002642/Malba02G003042/Malba03G004643/Malba06G009316/Malba06G009846/Malba06G009885/Malba06G010254/Malba08G013385/Malba09G013840/Malba09G014720/Malba09G015250/Malba12G018745/Malba14G021206/Malba14G021561/Malba14G021747	16	15	1
Molecular function	GO:0003678	DNA helicase activity	10/2864	35/13367	0.200888	0.795706	0.740548	Malba01G001314/Malba04G004905/Malba07G011384/Malba07G011394/Malba07G011673/Malba10G015701/Malba11G017119/Malba11G017488/Malba13G020629/Malba14G021277	10	9	1
Molecular function	GO:0016684	oxidoreductase activity, acting on peroxide as acceptor	23/2864	90/13367	0.201309	0.795706	0.740548	Malba02G002413/Malba02G003234/Malba02G003403/Malba03G004353/Malba03G004684/Malba03G004719/Malba04G005006/Malba04G005391/Malba04G005781/Malba05G007917/Malba07G012147/Malba07G012148/Malba08G013551/Malba09G014742/Malba10G015371/Malba10G015606/Malba10G016384/Malba11G017005/Malba12G019590/Malba13G019930/Malba13G019962/Malba13G020159/Malba14G021965	23	11	12
Molecular function	GO:0015140	malate transmembrane transporter activity	5/2864	15/13367	0.202797	0.795706	0.740548	Malba04G006474/Malba06G008867/Malba06G010366/Malba12G019396/Malba14G022084	5	1	4
Molecular function	GO:0015556	C4-dicarboxylate transmembrane transporter activity	5/2864	15/13367	0.202797	0.795706	0.740548	Malba04G006474/Malba06G008867/Malba06G010366/Malba12G019396/Malba14G022084	5	1	4
Molecular function	GO:0016420	malonyltransferase activity	5/2864	15/13367	0.202797	0.795706	0.740548	Malba07G012275/Malba08G012744/Malba10G015864/Malba10G015868/Malba10G015871	5	2	3
Molecular function	GO:0102779	cannabidiolate synthase activity	5/2864	15/13367	0.202797	0.795706	0.740548	Malba01G000049/Malba01G001074/Malba01G001781/Malba08G013722/Malba13G020320	5	0	5
Molecular function	GO:0050662	coenzyme binding	94/2864	405/13367	0.203106	0.795706	0.740548	Malba01G000049/Malba01G000916/Malba01G000951/Malba01G001074/Malba01G001513/Malba01G001514/Malba01G001515/Malba01G001607/Malba01G001608/Malba01G001609/Malba01G001612/Malba01G001643/Malba01G001672/Malba01G001781/Malba02G002343/Malba02G003008/Malba02G003087/Malba03G004534/Malba04G005115/Malba04G005122/Malba04G005123/Malba04G005661/Malba04G006207/Malba04G006323/Malba05G007147/Malba05G007269/Malba05G0…	94	40	54
Molecular function	GO:0016831	carboxy-lyase activity	15/2864	56/13367	0.204119	0.795706	0.740548	Malba02G002343/Malba02G002474/Malba02G002899/Malba05G007472/Malba05G007838/Malba07G011852/Malba07G011862/Malba08G012732/Malba09G013996/Malba10G016083/Malba11G018181/Malba14G021116/Malba14G021203/Malba14G021813/MalbaUnG022616	15	6	9
Molecular function	GO:0015215	nucleotide transmembrane transporter activity	6/2864	19/13367	0.206204	0.795706	0.740548	Malba04G005982/Malba06G009210/Malba06G009216/Malba08G013271/Malba09G014152/Malba09G014906	6	0	6
Molecular function	GO:0080161	auxin transmembrane transporter activity	6/2864	19/13367	0.206204	0.795706	0.740548	Malba01G001811/Malba03G003829/Malba05G006764/Malba06G010283/Malba08G013524/Malba10G016833	6	5	1
Molecular function	GO:0008238	exopeptidase activity	17/2864	65/13367	0.214447	0.822673	0.765646	Malba01G000962/Malba01G001760/Malba03G003841/Malba03G004265/Malba04G006618/Malba04G006629/Malba05G006983/Malba05G007359/Malba05G008165/Malba06G008730/Malba06G008736/Malba06G010309/Malba08G013269/Malba09G013793/Malba12G018589/Malba13G020491/Malba14G021895	17	13	4
Molecular function	GO:1901505	carbohydrate derivative transmembrane transporter activity	12/2864	44/13367	0.218439	0.829459	0.771961	Malba03G004743/Malba04G005069/Malba04G005982/Malba06G009210/Malba06G009216/Malba08G013008/Malba08G013271/Malba09G014152/Malba09G014906/Malba10G015532/Malba10G016082/Malba13G020494	12	2	10
Molecular function	GO:0008194	UDP-glycosyltransferase activity	57/2864	241/13367	0.218744	0.829459	0.771961	Malba01G000131/Malba01G000173/Malba01G001127/Malba01G001240/Malba01G001450/Malba02G002175/Malba02G002727/Malba03G003658/Malba03G003675/Malba03G003676/Malba03G004606/Malba03G004608/Malba03G004622/Malba03G004624/Malba03G004633/Malba03G004699/Malba03G004851/Malba04G006674/Malba05G007299/Malba05G007978/Malba06G008834/Malba06G009219/Malba06G009244/Malba06G009640/Malba06G009714/Malba06G010414/Malba07G0…	57	27	30
Molecular function	GO:0004601	peroxidase activity	22/2864	87/13367	0.223505	0.842046	0.783676	Malba02G002413/Malba02G003234/Malba02G003403/Malba03G004353/Malba03G004684/Malba03G004719/Malba04G005006/Malba04G005391/Malba04G005781/Malba05G007917/Malba07G012147/Malba07G012148/Malba08G013551/Malba09G014742/Malba10G015371/Malba10G015606/Malba10G016384/Malba11G017005/Malba12G019590/Malba13G019930/Malba13G019962/Malba13G020159	22	11	11
Molecular function	GO:0016835	carbon-oxygen lyase activity	35/2864	144/13367	0.225688	0.842046	0.783676	Malba01G000637/Malba01G000641/Malba01G000704/Malba01G000713/Malba01G001568/Malba02G002336/Malba02G002343/Malba02G002540/Malba02G003121/Malba02G003140/Malba02G003160/Malba03G003752/Malba03G004422/Malba03G004576/Malba04G004981/Malba04G005890/Malba04G006133/Malba05G007413/Malba06G009838/Malba06G009979/Malba06G010074/Malba08G012737/Malba08G012753/Malba08G012772/Malba08G013236/Malba09G015035/Malba09G0…	35	26	9
Molecular function	GO:0016682	oxidoreductase activity, acting on diphenols and related substances as donors, oxygen as acceptor	10/2864	36/13367	0.22816	0.842046	0.783676	Malba01G001233/Malba02G002394/Malba04G005270/Malba04G005271/Malba04G005273/Malba04G005541/Malba06G009673/Malba06G009872/Malba12G018554/Malba12G018935	10	4	6
Molecular function	GO:0016854	racemase and epimerase activity	9/2864	32/13367	0.232909	0.842046	0.783676	Malba01G001002/Malba02G002336/Malba09G014454/Malba09G015035/Malba09G015040/Malba10G016554/Malba10G016765/Malba12G019501/Malba12G019619	9	3	6
Molecular function	GO:0004312	fatty acid synthase activity	8/2864	28/13367	0.237424	0.842046	0.783676	Malba03G004147/Malba04G006340/Malba05G007974/Malba07G012203/Malba09G014641/Malba11G017359/Malba13G020384/Malba14G021280	8	4	4
Molecular function	GO:0003714	transcription corepressor activity	7/2864	24/13367	0.241481	0.842046	0.783676	Malba03G004796/Malba04G006318/Malba07G010918/Malba08G013253/Malba10G016558/Malba13G020190/Malba13G020231	7	6	1
Molecular function	GO:0016759	cellulose synthase activity	7/2864	24/13367	0.241481	0.842046	0.783676	Malba01G000131/Malba01G000173/Malba01G001450/Malba02G002727/Malba07G010683/Malba10G016206/Malba12G019430	7	3	4
Molecular function	GO:0016760	cellulose synthase (UDP-forming) activity	7/2864	24/13367	0.241481	0.842046	0.783676	Malba01G000131/Malba01G000173/Malba01G001450/Malba02G002727/Malba07G010683/Malba10G016206/Malba12G019430	7	3	4
Molecular function	GO:0001228	DNA-binding transcription activator activity, RNA polymerase II-specific	12/2864	45/13367	0.24359	0.842046	0.783676	Malba01G000695/Malba01G002073/Malba04G006081/Malba04G006105/Malba05G007315/Malba06G010407/Malba07G011656/Malba09G014889/Malba09G015020/Malba09G015150/Malba11G017870/Malba13G020534	12	7	5
Molecular function	GO:0016778	diphosphotransferase activity	4/2864	12/13367	0.244525	0.842046	0.783676	Malba02G002207/Malba04G006301/Malba05G006884/Malba09G013913	4	2	2
Molecular function	GO:0005310	dicarboxylic acid transmembrane transporter activity	6/2864	20/13367	0.24468	0.842046	0.783676	Malba04G006474/Malba06G008867/Malba06G010366/Malba12G019396/Malba14G022084/Malba14G022207	6	1	5
Molecular function	GO:0008970	phospholipase A1 activity	6/2864	20/13367	0.24468	0.842046	0.783676	Malba05G008128/Malba07G010951/Malba10G016375/Malba10G016376/Malba12G019158/Malba13G020298	6	4	2
Molecular function	GO:0008235	metalloexopeptidase activity	5/2864	16/13367	0.246249	0.842046	0.783676	Malba01G000962/Malba03G004265/Malba04G006629/Malba12G018589/Malba14G021895	5	3	2
Molecular function	GO:0008559	xenobiotic transmembrane transporting ATPase activity	5/2864	16/13367	0.246249	0.842046	0.783676	Malba01G000305/Malba04G005069/Malba10G015688/Malba12G019507/Malba14G021289	5	5	0
Molecular function	GO:0016160	amylase activity	5/2864	16/13367	0.246249	0.842046	0.783676	Malba02G003181/Malba04G005158/Malba05G008112/Malba10G016143/Malba14G021557	5	1	4
Molecular function	GO:0016744	transferase activity, transferring aldehyde or ketonic groups	5/2864	16/13367	0.246249	0.842046	0.783676	Malba01G001649/Malba13G020593/Malba14G021798/Malba14G021937/MalbaUnG022443	5	4	1
Molecular function	GO:0042910	xenobiotic transmembrane transporter activity	5/2864	16/13367	0.246249	0.842046	0.783676	Malba01G000305/Malba04G005069/Malba10G015688/Malba12G019507/Malba14G021289	5	5	0
Molecular function	GO:1901618	organic hydroxy compound transmembrane transporter activity	5/2864	16/13367	0.246249	0.842046	0.783676	Malba04G005664/Malba04G005825/Malba04G005836/Malba09G015060/Malba14G021549	5	3	2
Molecular function	GO:0030170	pyridoxal phosphate binding	21/2864	84/13367	0.247856	0.842046	0.783676	Malba01G000951/Malba01G001672/Malba03G004534/Malba04G005661/Malba05G007612/Malba05G007623/Malba05G008268/Malba06G009031/Malba07G010677/Malba08G012595/Malba08G012633/Malba09G013949/Malba10G016083/Malba10G016280/Malba10G016282/Malba12G018808/Malba12G019371/Malba12G019687/Malba14G021203/Malba14G021370/Malba14G021704	21	8	13
Molecular function	GO:0070279	vitamin B6 binding	21/2864	84/13367	0.247856	0.842046	0.783676	Malba01G000951/Malba01G001672/Malba03G004534/Malba04G005661/Malba05G007612/Malba05G007623/Malba05G008268/Malba06G009031/Malba07G010677/Malba08G012595/Malba08G012633/Malba09G013949/Malba10G016083/Malba10G016280/Malba10G016282/Malba12G018808/Malba12G019371/Malba12G019687/Malba14G021203/Malba14G021370/Malba14G021704	21	8	13
Molecular function	GO:0016746	transferase activity, transferring acyl groups	85/2864	370/13367	0.24902	0.842046	0.783676	Malba01G000215/Malba01G000278/Malba01G000363/Malba01G000364/Malba01G000365/Malba01G000491/Malba01G001382/Malba01G001487/Malba01G001617/Malba01G001803/Malba02G002326/Malba02G002432/Malba02G003154/Malba03G004147/Malba03G004248/Malba03G004336/Malba03G004381/Malba03G004431/Malba03G004598/Malba04G005783/Malba04G006340/Malba04G006653/Malba04G006671/Malba05G006983/Malba05G007577/Malba05G007583/Malba05G0…	85	35	50
Molecular function	GO:0016209	antioxidant activity	31/2864	129/13367	0.264632	0.890248	0.828536	Malba01G001373/Malba01G001384/Malba02G002413/Malba02G002915/Malba02G003008/Malba02G003234/Malba02G003403/Malba03G004353/Malba03G004591/Malba03G004684/Malba03G004719/Malba04G005006/Malba04G005391/Malba04G005781/Malba05G007746/Malba05G007917/Malba06G008703/Malba07G012147/Malba07G012148/Malba08G013551/Malba09G014742/Malba10G015371/Malba10G015606/Malba10G016384/Malba11G017005/Malba11G017497/Malba12G0…	31	16	15
Molecular function	GO:0005506	iron ion binding	69/2864	301/13367	0.28159	0.920475	0.856668	Malba01G000058/Malba01G000218/Malba01G000227/Malba01G000247/Malba01G000250/Malba01G000257/Malba01G000259/Malba01G000260/Malba01G000266/Malba01G000270/Malba01G000274/Malba01G000275/Malba01G000299/Malba01G000301/Malba01G000302/Malba01G000535/Malba01G000547/Malba01G000615/Malba01G000616/Malba01G000617/Malba03G003870/Malba03G003873/Malba03G003881/Malba03G003892/Malba03G004061/Malba03G004513/Malba04G0…	69	28	41
Molecular function	GO:0016405	CoA-ligase activity	6/2864	21/13367	0.284996	0.920475	0.856668	Malba01G001765/Malba01G001779/Malba10G016606/Malba12G019463/Malba12G019596/Malba14G022277	6	3	3
Molecular function	GO:0030545	receptor regulator activity	6/2864	21/13367	0.284996	0.920475	0.856668	Malba03G004484/Malba04G005327/Malba04G005497/Malba13G020884/Malba14G021801/MalbaUnG022659	6	2	4
Molecular function	GO:0048018	receptor ligand activity	6/2864	21/13367	0.284996	0.920475	0.856668	Malba03G004484/Malba04G005327/Malba04G005497/Malba13G020884/Malba14G021801/MalbaUnG022659	6	2	4
Molecular function	GO:0008081	phosphoric diester hydrolase activity	10/2864	38/13367	0.286415	0.920475	0.856668	Malba01G001101/Malba01G001315/Malba02G002302/Malba05G007735/Malba06G009621/Malba06G009622/Malba09G014099/Malba10G015902/Malba14G022136/Malba14G022138	10	5	5
Molecular function	GO:0015179	L-amino acid transmembrane transporter activity	5/2864	17/13367	0.291778	0.920475	0.856668	Malba04G006047/Malba05G007111/Malba10G015984/Malba11G017727/Malba14G022207	5	0	5
Molecular function	GO:0016210	naringenin-chalcone synthase activity	5/2864	17/13367	0.291778	0.920475	0.856668	Malba02G002432/Malba08G012746/Malba08G012764/Malba08G012766/Malba10G015278	5	0	5
Molecular function	GO:0019900	kinase binding	12/2864	47/13367	0.296777	0.920475	0.856668	Malba03G004271/Malba06G008723/Malba07G010993/Malba07G011219/Malba08G013515/Malba09G014582/Malba09G015143/Malba11G016954/Malba11G017483/Malba12G018798/Malba14G021216/Malba14G022154	12	9	3
Molecular function	GO:0004029	aldehyde dehydrogenase (NAD) activity	4/2864	13/13367	0.297471	0.920475	0.856668	Malba06G010372/Malba08G012919/Malba09G014779/Malba09G015080	4	1	3
Molecular function	GO:0004089	carbonate dehydratase activity	4/2864	13/13367	0.297471	0.920475	0.856668	Malba03G004422/Malba05G007413/Malba06G009979/Malba10G015552	4	3	1
Molecular function	GO:0005384	manganese ion transmembrane transporter activity	4/2864	13/13367	0.297471	0.920475	0.856668	Malba03G004163/Malba13G020183/Malba14G022096/Malba14G022097	4	3	1
Molecular function	GO:0005451	monovalent cation:proton antiporter activity	4/2864	13/13367	0.297471	0.920475	0.856668	Malba02G002436/Malba05G006887/Malba06G010047/Malba12G019171	4	1	3
Molecular function	GO:0008320	protein transmembrane transporter activity	4/2864	13/13367	0.297471	0.920475	0.856668	Malba02G002987/Malba02G003303/Malba05G008459/Malba06G009748	4	4	0
Molecular function	GO:0015386	potassium:proton antiporter activity	4/2864	13/13367	0.297471	0.920475	0.856668	Malba02G002436/Malba05G006887/Malba06G010047/Malba12G019171	4	1	3
Molecular function	GO:0015450	P-P-bond-hydrolysis-driven protein transmembrane transporter activity	4/2864	13/13367	0.297471	0.920475	0.856668	Malba02G002987/Malba02G003303/Malba05G008459/Malba06G009748	4	4	0
Molecular function	GO:0017048	Rho GTPase binding	4/2864	13/13367	0.297471	0.920475	0.856668	Malba05G008556/Malba07G011383/Malba09G015044/Malba12G018475	4	4	0
Molecular function	GO:0022884	macromolecule transmembrane transporter activity	4/2864	13/13367	0.297471	0.920475	0.856668	Malba02G002987/Malba02G003303/Malba05G008459/Malba06G009748	4	4	0
Molecular function	GO:0016702	oxidoreductase activity, acting on single donors with incorporation of molecular oxygen, incorporation of two atoms of oxygen	8/2864	30/13367	0.305152	0.939811	0.874664	Malba02G002560/Malba02G003075/Malba02G003078/Malba03G003610/Malba06G009236/Malba06G009237/Malba09G014170/Malba09G014171	8	2	6
Molecular function	GO:0015605	organophosphate ester transmembrane transporter activity	7/2864	26/13367	0.315481	0.967081	0.900043	Malba04G005982/Malba06G009210/Malba06G009216/Malba08G013271/Malba09G014152/Malba09G014906/Malba10G015532	7	1	6
Molecular function	GO:0015078	proton transmembrane transporter activity	30/2864	129/13367	0.338018	0.999906	0.930593	Malba01G000765/Malba01G001096/Malba01G001730/Malba02G002436/Malba02G002554/Malba04G005278/Malba04G005664/Malba04G006376/Malba04G006462/Malba05G006887/Malba05G007009/Malba05G007206/Malba05G008631/Malba06G009630/Malba06G010047/Malba06G010058/Malba07G011316/Malba07G011442/Malba08G013008/Malba09G015060/Malba10G016577/Malba11G017146/Malba11G017607/Malba12G019171/Malba13G020420/Malba13G020887/Malba13G0…	30	12	18
Molecular function	GO:0051213	dioxygenase activity	30/2864	129/13367	0.338018	0.999906	0.930593	Malba01G000595/Malba01G001219/Malba01G001223/Malba01G001225/Malba02G002560/Malba02G003075/Malba02G003078/Malba03G003610/Malba04G005633/Malba04G005785/Malba05G006739/Malba05G007351/Malba05G007369/Malba05G007591/Malba05G007593/Malba06G009236/Malba06G009237/Malba07G011789/Malba07G011790/Malba08G013289/Malba08G013291/Malba08G013551/Malba09G014170/Malba09G014171/Malba11G017016/Malba12G019338/Malba12G0…	30	14	16
Molecular function	GO:0000030	mannosyltransferase activity	5/2864	18/13367	0.338566	0.999906	0.930593	Malba03G003861/Malba05G007900/Malba06G008774/Malba07G010683/Malba10G016286	5	4	1
Molecular function	GO:0004630	phospholipase D activity	5/2864	18/13367	0.338566	0.999906	0.930593	Malba02G002302/Malba05G007735/Malba09G014099/Malba14G022136/Malba14G022138	5	3	2
Molecular function	GO:0015923	mannosidase activity	5/2864	18/13367	0.338566	0.999906	0.930593	Malba01G002089/Malba08G012698/Malba08G013549/Malba09G013814/Malba13G020554	5	5	0
Molecular function	GO:0070290	N-acylphosphatidylethanolamine-specific phospholipase D activity	5/2864	18/13367	0.338566	0.999906	0.930593	Malba02G002302/Malba05G007735/Malba09G014099/Malba14G022136/Malba14G022138	5	3	2
Molecular function	GO:0016407	acetyltransferase activity	27/2864	116/13367	0.34747	0.999906	0.930593	Malba01G000215/Malba01G000278/Malba02G002326/Malba03G004248/Malba03G004336/Malba03G004381/Malba03G004431/Malba04G006671/Malba06G009590/Malba06G010094/Malba07G011418/Malba08G012533/Malba08G012534/Malba08G012754/Malba09G014046/Malba09G014740/Malba10G016341/Malba10G016342/Malba10G016470/Malba10G016722/Malba11G018056/Malba11G018185/Malba12G018743/Malba12G018759/Malba13G020146/Malba13G020152/Malba13G0…	27	13	14
Molecular function	GO:0004564	beta-fructofuranosidase activity	4/2864	14/13367	0.351559	0.999906	0.930593	Malba03G004404/Malba07G010762/Malba11G017414/Malba12G019767	4	0	4
Molecular function	GO:0004575	sucrose alpha-glucosidase activity	4/2864	14/13367	0.351559	0.999906	0.930593	Malba03G004404/Malba07G010762/Malba11G017414/Malba12G019767	4	0	4
Molecular function	GO:0017137	Rab GTPase binding	4/2864	14/13367	0.351559	0.999906	0.930593	Malba02G002312/Malba07G012385/Malba10G016521/Malba14G021590	4	4	0
Molecular function	GO:0050661	NADP binding	12/2864	49/13367	0.352771	0.999906	0.930593	Malba02G003008/Malba05G007269/Malba05G008401/Malba06G010074/Malba08G012711/Malba09G013839/Malba09G015061/Malba11G017043/Malba12G018580/Malba13G020885/Malba13G021013/Malba14G022110	12	7	5
Molecular function	GO:0035251	UDP-glucosyltransferase activity	35/2864	153/13367	0.360668	0.999906	0.930593	Malba01G000131/Malba01G000173/Malba01G001127/Malba01G001450/Malba02G002727/Malba03G003658/Malba03G004606/Malba03G004608/Malba03G004622/Malba03G004624/Malba03G004633/Malba04G006674/Malba06G009640/Malba06G010414/Malba07G010683/Malba07G011843/Malba07G011844/Malba07G011873/Malba07G011917/Malba07G011918/Malba07G012112/Malba09G014063/Malba10G015574/Malba10G015694/Malba10G016206/Malba10G016527/Malba10G0…	35	17	18
Molecular function	GO:0015298	solute:cation antiporter activity	9/2864	36/13367	0.361599	0.999906	0.930593	Malba02G002436/Malba04G005400/Malba05G006887/Malba06G009630/Malba06G010047/Malba10G016577/Malba11G017146/Malba11G017607/Malba12G019171	9	4	5
Molecular function	GO:0004534	5'-3' exoribonuclease activity	3/2864	10/13367	0.365551	0.999906	0.930593	Malba05G007856/Malba13G020392/Malba13G020393	3	1	2
Molecular function	GO:0005544	calcium-dependent phospholipid binding	3/2864	10/13367	0.365551	0.999906	0.930593	Malba07G012144/Malba11G018383/Malba11G018385	3	3	0
Molecular function	GO:0008793	aromatic-amino-acid:2-oxoglutarate aminotransferase activity	3/2864	10/13367	0.365551	0.999906	0.930593	Malba07G010677/Malba10G016282/Malba14G021370	3	3	0
Molecular function	GO:0019202	amino acid kinase activity	3/2864	10/13367	0.365551	0.999906	0.930593	Malba11G017762/Malba12G018586/Malba13G021013	3	2	1
Molecular function	GO:0035671	enone reductase activity	3/2864	10/13367	0.365551	0.999906	0.930593	Malba01G000875/Malba11G018253/Malba14G021445	3	2	1
Molecular function	GO:0070546	L-phenylalanine aminotransferase activity	3/2864	10/13367	0.365551	0.999906	0.930593	Malba07G010677/Malba10G016282/Malba14G021370	3	3	0
Molecular function	GO:0080130	L-phenylalanine:2-oxoglutarate aminotransferase activity	3/2864	10/13367	0.365551	0.999906	0.930593	Malba07G010677/Malba10G016282/Malba14G021370	3	3	0
Molecular function	GO:0102229	amylopectin maltohydrolase activity	3/2864	10/13367	0.365551	0.999906	0.930593	Malba02G003181/Malba04G005158/Malba10G016143	3	1	2
Molecular function	GO:0140078	class I DNA-(apurinic or apyrimidinic site) endonuclease activity	3/2864	10/13367	0.365551	0.999906	0.930593	Malba04G005890/Malba08G012737/Malba08G013236	3	3	0
Molecular function	GO:0140080	class III/IV DNA-(apurinic or apyrimidinic site) endonuclease activity	3/2864	10/13367	0.365551	0.999906	0.930593	Malba04G005890/Malba08G012737/Malba08G013236	3	3	0
Molecular function	GO:0016706	oxidoreductase activity, acting on paired donors, with incorporation or reduction of molecular oxygen, 2-oxoglutarate as one donor, and incorporation of one atom each of oxygen into both donors	11/2864	45/13367	0.365756	0.999906	0.930593	Malba01G000595/Malba04G005633/Malba05G007351/Malba05G007369/Malba05G007593/Malba07G011790/Malba11G017016/Malba12G019671/Malba13G019991/Malba13G020166/Malba13G021069	11	6	5
Molecular function	GO:0004252	serine-type endopeptidase activity	23/2864	99/13367	0.367947	0.999906	0.930593	Malba01G000053/Malba04G005078/Malba04G006235/Malba04G006348/Malba04G006400/Malba06G008676/Malba06G008757/Malba06G009257/Malba07G011071/Malba07G011993/Malba08G013518/Malba10G015748/Malba10G016584/Malba10G016852/Malba11G017327/Malba11G017358/Malba11G017746/Malba12G019344/Malba12G019676/Malba13G020170/Malba13G020214/Malba13G020292/Malba13G020491	23	19	4
Molecular function	GO:0004866	endopeptidase inhibitor activity	6/2864	23/13367	0.368868	0.999906	0.930593	Malba05G007098/Malba07G010972/Malba09G014075/Malba09G014077/Malba09G014078/Malba09G015190	6	1	5
Molecular function	GO:0016894	endonuclease activity, active with either ribo- or deoxyribonucleic acids and producing 3'-phosphomonoesters	6/2864	23/13367	0.368868	0.999906	0.930593	Malba04G005890/Malba06G009903/Malba07G011269/Malba08G012737/Malba08G013236/Malba14G021627	6	3	3
Molecular function	GO:0030414	peptidase inhibitor activity	6/2864	23/13367	0.368868	0.999906	0.930593	Malba05G007098/Malba07G010972/Malba09G014075/Malba09G014077/Malba09G014078/Malba09G015190	6	1	5
Molecular function	GO:0004185	serine-type carboxypeptidase activity	5/2864	19/13367	0.385839	1	0.93068	Malba03G003841/Malba04G006618/Malba05G007359/Malba06G008730/Malba09G013793	5	4	1
Molecular function	GO:0102336	3-oxo-arachidoyl-CoA synthase activity	5/2864	19/13367	0.385839	1	0.93068	Malba01G000491/Malba05G007577/Malba09G014641/Malba11G017359/Malba14G022005	5	3	2
Molecular function	GO:0102337	3-oxo-cerotoyl-CoA synthase activity	5/2864	19/13367	0.385839	1	0.93068	Malba01G000491/Malba05G007577/Malba09G014641/Malba11G017359/Malba14G022005	5	3	2
Molecular function	GO:0102338	3-oxo-lignoceronyl-CoA synthase activity	5/2864	19/13367	0.385839	1	0.93068	Malba01G000491/Malba05G007577/Malba09G014641/Malba11G017359/Malba14G022005	5	3	2
Molecular function	GO:0102756	very-long-chain 3-ketoacyl-CoA synthase activity	5/2864	19/13367	0.385839	1	0.93068	Malba01G000491/Malba05G007577/Malba09G014641/Malba11G017359/Malba14G022005	5	3	2
Molecular function	GO:0005507	copper ion binding	23/2864	100/13367	0.388219	1	0.93068	Malba01G001373/Malba01G001384/Malba02G003042/Malba02G003160/Malba03G004147/Malba04G004906/Malba04G006567/Malba05G006820/Malba05G008563/Malba06G008703/Malba06G009673/Malba06G009872/Malba07G011380/Malba07G012132/Malba08G013657/Malba09G014754/Malba10G016191/Malba11G017413/Malba11G018034/Malba12G019766/Malba13G019919/Malba14G021747/MalbaUnG022644	23	19	4
Molecular function	GO:0016679	oxidoreductase activity, acting on diphenols and related substances as donors	11/2864	46/13367	0.395929	1	0.93068	Malba01G001233/Malba02G002394/Malba04G005270/Malba04G005271/Malba04G005273/Malba04G005541/Malba06G009673/Malba06G009872/Malba12G018554/Malba12G018935/Malba14G021424	11	4	7
Molecular function	GO:0043138	3'-5' DNA helicase activity	4/2864	15/13367	0.405654	1	0.93068	Malba07G011384/Malba07G011394/Malba11G017488/Malba14G021277	4	3	1
Molecular function	GO:0061135	endopeptidase regulator activity	6/2864	24/13367	0.41133	1	0.93068	Malba05G007098/Malba07G010972/Malba09G014075/Malba09G014077/Malba09G014078/Malba09G015190	6	1	5
Molecular function	GO:0070008	serine-type exopeptidase activity	6/2864	24/13367	0.41133	1	0.93068	Malba03G003841/Malba04G006618/Malba05G007359/Malba06G008730/Malba09G013793/Malba13G020491	6	5	1
Molecular function	GO:0008236	serine-type peptidase activity	31/2864	138/13367	0.415643	1	0.93068	Malba01G000053/Malba03G003841/Malba03G004090/Malba04G005078/Malba04G006235/Malba04G006348/Malba04G006400/Malba04G006618/Malba05G007359/Malba05G008451/Malba06G008676/Malba06G008730/Malba06G008736/Malba06G008757/Malba06G009257/Malba07G011071/Malba07G011993/Malba08G013518/Malba09G013793/Malba10G015748/Malba10G016584/Malba10G016852/Malba11G017327/Malba11G017358/Malba11G017746/Malba12G019344/Malba12G0…	31	24	7
Molecular function	GO:0017171	serine hydrolase activity	31/2864	138/13367	0.415643	1	0.93068	Malba01G000053/Malba03G003841/Malba03G004090/Malba04G005078/Malba04G006235/Malba04G006348/Malba04G006400/Malba04G006618/Malba05G007359/Malba05G008451/Malba06G008676/Malba06G008730/Malba06G008736/Malba06G008757/Malba06G009257/Malba07G011071/Malba07G011993/Malba08G013518/Malba09G013793/Malba10G015748/Malba10G016584/Malba10G016852/Malba11G017327/Malba11G017358/Malba11G017746/Malba12G019344/Malba12G0…	31	24	7
Molecular function	GO:0015932	nucleobase-containing compound transmembrane transporter activity	9/2864	38/13367	0.429097	1	0.93068	Malba03G004743/Malba04G005982/Malba06G009210/Malba06G009216/Malba08G013271/Malba09G014152/Malba09G014906/Malba10G016082/Malba13G020494	9	0	9
Molecular function	GO:0019842	vitamin binding	28/2864	125/13367	0.429723	1	0.93068	Malba01G000951/Malba01G001672/Malba02G002434/Malba03G004534/Malba04G005661/Malba04G006426/Malba05G007612/Malba05G007623/Malba05G008268/Malba06G009031/Malba07G010677/Malba08G012595/Malba08G012633/Malba09G013949/Malba10G016083/Malba10G016280/Malba10G016282/Malba12G018808/Malba12G019371/Malba12G019671/Malba12G019687/Malba13G019991/Malba13G020166/Malba14G021203/Malba14G021370/Malba14G021704/Malba14G0…	28	14	14
Molecular function	GO:0016161	beta-amylase activity	3/2864	11/13367	0.429885	1	0.93068	Malba02G003181/Malba04G005158/Malba10G016143	3	1	2
Molecular function	GO:0016597	amino acid binding	3/2864	11/13367	0.429885	1	0.93068	Malba01G000440/Malba05G007909/Malba13G020111	3	2	1
Molecular function	GO:0032454	histone demethylase activity (H3-K9 specific)	3/2864	11/13367	0.429885	1	0.93068	Malba01G001223/Malba01G001225/Malba04G005785	3	3	0
Molecular function	GO:0047196	long-chain-alcohol O-fatty-acyltransferase activity	3/2864	11/13367	0.429885	1	0.93068	Malba01G000363/Malba01G000364/Malba01G000365	3	0	3
Molecular function	GO:0102966	arachidoyl-CoA:1-dodecanol O-acyltransferase activity	3/2864	11/13367	0.429885	1	0.93068	Malba01G000363/Malba01G000364/Malba01G000365	3	0	3
Molecular function	GO:0103095	wax ester synthase activity	3/2864	11/13367	0.429885	1	0.93068	Malba01G000363/Malba01G000364/Malba01G000365	3	0	3
Molecular function	GO:0005262	calcium channel activity	5/2864	20/13367	0.432891	1	0.93068	Malba04G005395/Malba05G007970/Malba13G019941/Malba13G020199/Malba13G020386	5	1	4
Molecular function	GO:0009982	pseudouridine synthase activity	5/2864	20/13367	0.432891	1	0.93068	Malba02G002981/Malba02G002982/Malba02G002983/Malba06G010487/Malba10G015484	5	5	0
Molecular function	GO:0019203	carbohydrate phosphatase activity	5/2864	20/13367	0.432891	1	0.93068	Malba05G006872/Malba05G007654/Malba11G017415/Malba12G019770/Malba13G020750	5	2	3
Molecular function	GO:0016709	oxidoreductase activity, acting on paired donors, with incorporation or reduction of molecular oxygen, NAD(P)H as one donor, and incorporation of one atom of oxygen	29/2864	130/13367	0.437043	1	0.93068	Malba01G000058/Malba01G000218/Malba01G000247/Malba01G000250/Malba01G000257/Malba01G000270/Malba01G000274/Malba01G000275/Malba01G000299/Malba01G000615/Malba03G003881/Malba03G004061/Malba04G005746/Malba05G007269/Malba05G007369/Malba05G008003/Malba05G008401/Malba07G011818/Malba09G015061/Malba11G017016/Malba11G017536/Malba11G017548/Malba13G020098/Malba13G020346/Malba13G020516/Malba13G020844/Malba14G0…	29	10	19
Molecular function	GO:0042393	histone binding	17/2864	75/13367	0.441283	1	0.93068	Malba01G000785/Malba01G001486/Malba01G001701/Malba01G001703/Malba03G003919/Malba03G004248/Malba04G006531/Malba05G007431/Malba06G008699/Malba06G008723/Malba06G009816/Malba06G009861/Malba09G014169/Malba11G017810/Malba14G021138/Malba14G022347/MalbaUnG022449	17	13	4
Molecular function	GO:0019901	protein kinase binding	10/2864	43/13367	0.443616	1	0.93068	Malba06G008723/Malba07G010993/Malba07G011219/Malba08G013515/Malba09G014582/Malba09G015143/Malba11G017483/Malba12G018798/Malba14G021216/Malba14G022154	10	7	3
Molecular function	GO:0008374	O-acyltransferase activity	25/2864	112/13367	0.445247	1	0.93068	Malba01G000215/Malba01G000278/Malba01G000363/Malba01G000364/Malba01G000365/Malba03G004381/Malba04G006653/Malba06G010089/Malba07G012275/Malba08G012533/Malba08G012534/Malba08G012744/Malba08G013497/Malba09G014046/Malba09G014902/Malba10G015864/Malba10G015868/Malba10G015871/Malba10G016341/Malba10G016342/Malba10G016470/Malba11G018185/Malba12G018743/Malba13G021064/Malba14G021528	25	8	17
Molecular function	GO:0015299	solute:proton antiporter activity	8/2864	34/13367	0.44837	1	0.93068	Malba02G002436/Malba05G006887/Malba06G009630/Malba06G010047/Malba10G016577/Malba11G017146/Malba11G017607/Malba12G019171	8	4	4
Molecular function	GO:0016628	oxidoreductase activity, acting on the CH-CH group of donors, NAD or NADP as acceptor	8/2864	34/13367	0.44837	1	0.93068	Malba01G000875/Malba03G004147/Malba06G008982/Malba09G014381/Malba10G015561/Malba10G016185/Malba11G018253/Malba14G021445	8	7	1
Molecular function	GO:0061134	peptidase regulator activity	6/2864	25/13367	0.453478	1	0.93068	Malba05G007098/Malba07G010972/Malba09G014075/Malba09G014077/Malba09G014078/Malba09G015190	6	1	5
Molecular function	GO:0016833	oxo-acid-lyase activity	4/2864	16/13367	0.458789	1	0.93068	Malba01G000471/Malba11G017691/Malba14G022163/MalbaUnG022616	4	4	0
Molecular function	GO:0016298	lipase activity	21/2864	95/13367	0.476026	1	0.93068	Malba02G002302/Malba04G006324/Malba04G006342/Malba04G006345/Malba05G007672/Malba05G007735/Malba05G008128/Malba06G009621/Malba06G009622/Malba06G010179/Malba07G010951/Malba08G013497/Malba09G014099/Malba10G015925/Malba10G016375/Malba10G016376/Malba12G019158/Malba13G019896/Malba13G020298/Malba14G022136/Malba14G022138	21	10	11
Molecular function	GO:0090599	alpha-glucosidase activity	5/2864	21/13367	0.479109	1	0.93068	Malba03G004404/Malba07G010762/Malba11G017261/Malba11G017414/Malba12G019767	5	1	4
Molecular function	GO:0004857	enzyme inhibitor activity	22/2864	100/13367	0.483567	1	0.93068	Malba02G002150/Malba02G002952/Malba04G005452/Malba04G005763/Malba05G007098/Malba06G009303/Malba07G010573/Malba07G010972/Malba07G011141/Malba07G011577/Malba07G011578/Malba07G011741/Malba09G014075/Malba09G014077/Malba09G014078/Malba09G014441/Malba09G015190/Malba10G015505/Malba11G017406/Malba11G017410/Malba11G018298/MalbaUnG022616	22	9	13
Molecular function	GO:0010333	terpene synthase activity	8/2864	35/13367	0.483964	1	0.93068	Malba01G000637/Malba01G000641/Malba01G000704/Malba01G000713/Malba01G001568/Malba03G003752/Malba04G004981/Malba04G006133	8	6	2
Molecular function	GO:0008134	transcription factor binding	31/2864	142/13367	0.486156	1	0.93068	Malba02G002169/Malba04G005208/Malba04G006105/Malba04G006278/Malba04G006279/Malba04G006295/Malba05G006748/Malba05G007315/Malba05G007452/Malba05G007530/Malba05G008068/Malba06G009837/Malba07G010606/Malba07G010668/Malba08G013633/Malba09G014557/Malba09G014634/Malba09G014889/Malba09G014938/Malba09G015045/Malba09G015150/Malba09G015222/Malba10G016004/Malba10G016005/Malba10G016160/Malba10G016842/Malba12G0…	31	15	16
Molecular function	GO:0008408	3'-5' exonuclease activity	11/2864	49/13367	0.486485	1	0.93068	Malba01G000140/Malba01G000865/Malba02G003090/Malba03G003886/Malba03G003904/Malba06G008801/Malba08G012737/Malba08G013287/Malba10G015526/Malba13G020286/MalbaUnG022415	11	10	1
Molecular function	GO:0016879	ligase activity, forming carbon-nitrogen bonds	11/2864	49/13367	0.486485	1	0.93068	Malba01G000692/Malba01G001672/Malba03G004562/Malba06G009603/Malba07G011646/Malba10G015737/Malba11G017141/Malba11G017199/Malba12G019568/Malba13G020285/Malba14G021131	11	6	5
Molecular function	GO:0004867	serine-type endopeptidase inhibitor activity	3/2864	12/13367	0.491672	1	0.93068	Malba07G010972/Malba09G014077/Malba09G015190	3	0	3
Molecular function	GO:0008469	histone-arginine N-methyltransferase activity	3/2864	12/13367	0.491672	1	0.93068	Malba04G004862/Malba05G007181/Malba09G014916	3	3	0
Molecular function	GO:0016273	arginine N-methyltransferase activity	3/2864	12/13367	0.491672	1	0.93068	Malba04G004862/Malba05G007181/Malba09G014916	3	3	0
Molecular function	GO:0016274	protein-arginine N-methyltransferase activity	3/2864	12/13367	0.491672	1	0.93068	Malba04G004862/Malba05G007181/Malba09G014916	3	3	0
Molecular function	GO:0016408	C-acyltransferase activity	3/2864	12/13367	0.491672	1	0.93068	Malba02G003154/Malba03G004598/Malba07G011121	3	1	2
Molecular function	GO:0016774	phosphotransferase activity, carboxyl group as acceptor	3/2864	12/13367	0.491672	1	0.93068	Malba11G017762/Malba12G018586/Malba13G021013	3	2	1
Molecular function	GO:0004709	MAP kinase kinase kinase activity	6/2864	26/13367	0.494877	1	0.93068	Malba01G000467/Malba02G002533/Malba04G006554/Malba05G007138/Malba06G009600/Malba10G016200	6	3	3
Molecular function	GO:0033612	receptor serine/threonine kinase binding	6/2864	26/13367	0.494877	1	0.93068	Malba05G008048/Malba06G010489/Malba07G011929/Malba08G013375/Malba13G020070/Malba14G021147	6	5	1
Molecular function	GO:0005102	signaling receptor binding	12/2864	54/13367	0.496579	1	0.93068	Malba03G004484/Malba04G005327/Malba04G005497/Malba05G008048/Malba06G010489/Malba07G011929/Malba08G013375/Malba13G020070/Malba13G020884/Malba14G021147/Malba14G021801/MalbaUnG022659	12	7	5
Molecular function	GO:0080043	quercetin 3-O-glucosyltransferase activity	10/2864	45/13367	0.506596	1	0.93068	Malba03G004606/Malba03G004608/Malba03G004622/Malba03G004624/Malba03G004633/Malba04G006674/Malba06G010414/Malba10G015574/Malba10G016549/Malba11G017738	10	2	8
Molecular function	GO:0080044	quercetin 7-O-glucosyltransferase activity	10/2864	45/13367	0.506596	1	0.93068	Malba03G004606/Malba03G004608/Malba03G004622/Malba03G004624/Malba03G004633/Malba04G006674/Malba06G010414/Malba10G015574/Malba10G016549/Malba11G017738	10	2	8
Molecular function	GO:0004693	cyclin-dependent protein serine/threonine kinase activity	7/2864	31/13367	0.507846	1	0.93068	Malba05G008648/Malba07G010993/Malba08G012623/Malba08G013167/Malba08G013515/Malba12G018900/Malba12G019286	7	6	1
Molecular function	GO:0097472	cyclin-dependent protein kinase activity	7/2864	31/13367	0.507846	1	0.93068	Malba05G008648/Malba07G010993/Malba08G012623/Malba08G013167/Malba08G013515/Malba12G018900/Malba12G019286	7	6	1
Molecular function	GO:0001085	RNA polymerase II transcription factor binding	4/2864	17/13367	0.510177	1	0.93068	Malba04G006105/Malba05G007315/Malba09G014889/Malba09G015150	4	4	0
Molecular function	GO:0050145	nucleoside monophosphate kinase activity	4/2864	17/13367	0.510177	1	0.93068	Malba02G003463/Malba02G003478/Malba02G003481/Malba08G012693	4	3	1
Molecular function	GO:0004620	phospholipase activity	15/2864	69/13367	0.52214	1	0.93068	Malba02G002302/Malba05G007735/Malba05G008128/Malba06G009621/Malba06G009622/Malba06G010179/Malba07G010951/Malba08G013497/Malba09G014099/Malba10G016375/Malba10G016376/Malba12G019158/Malba13G020298/Malba14G022136/Malba14G022138	15	8	7
Molecular function	GO:0015020	glucuronosyltransferase activity	5/2864	22/13367	0.52397	1	0.93068	Malba03G004699/Malba03G004851/Malba05G007299/Malba06G009219/Malba10G016056	5	3	2
Molecular function	GO:0051087	chaperone binding	5/2864	22/13367	0.52397	1	0.93068	Malba05G006725/Malba09G014522/Malba09G014754/Malba10G015452/Malba12G019643	5	3	2
Molecular function	GO:0071949	FAD binding	5/2864	22/13367	0.52397	1	0.93068	Malba06G008982/Malba07G011413/Malba07G011414/Malba13G020753/Malba13G020907	5	2	3
Molecular function	GO:0016616	oxidoreductase activity, acting on the CH-OH group of donors, NAD or NADP as acceptor	29/2864	135/13367	0.527858	1	0.93068	Malba01G000924/Malba01G000925/Malba02G002336/Malba04G005122/Malba04G005123/Malba05G007908/Malba05G008166/Malba06G008978/Malba06G009730/Malba06G010074/Malba06G010497/Malba07G011018/Malba08G012643/Malba08G013201/Malba08G013510/Malba09G013839/Malba09G015035/Malba09G015040/Malba09G015056/Malba09G015158/Malba10G015564/Malba11G017043/Malba12G018580/Malba12G019812/Malba13G020334/Malba13G020605/Malba13G0…	29	16	13
Molecular function	GO:0033218	amide binding	13/2864	60/13367	0.532727	1	0.93068	Malba01G000962/Malba02G002434/Malba04G005911/Malba04G006426/Malba04G006472/Malba05G008206/Malba05G008380/Malba06G008835/Malba06G009346/Malba06G010177/Malba07G011185/Malba07G011448/Malba12G018589	13	11	2
Molecular function	GO:0030145	manganese ion binding	6/2864	27/13367	0.535152	1	0.93068	Malba04G005136/Malba06G010234/Malba06G010235/Malba06G010238/Malba06G010239/Malba09G014806	6	2	4
Molecular function	GO:0050897	cobalt ion binding	6/2864	27/13367	0.535152	1	0.93068	Malba04G005296/Malba05G008235/Malba07G010820/Malba08G013490/Malba09G014192/Malba11G018026	6	4	2
Molecular function	GO:0003906	DNA-(apurinic or apyrimidinic site) endonuclease activity	3/2864	13/13367	0.549933	1	0.93068	Malba04G005890/Malba08G012737/Malba08G013236	3	3	0
Molecular function	GO:0004427	inorganic diphosphatase activity	3/2864	13/13367	0.549933	1	0.93068	Malba01G001236/Malba03G004778/Malba04G006190	3	1	2
Molecular function	GO:0004860	protein kinase inhibitor activity	3/2864	13/13367	0.549933	1	0.93068	Malba07G011141/Malba07G011741/Malba10G015505	3	2	1
Molecular function	GO:0015081	sodium ion transmembrane transporter activity	3/2864	13/13367	0.549933	1	0.93068	Malba02G002436/Malba04G005400/Malba06G010047	3	1	2
Molecular function	GO:0016229	steroid dehydrogenase activity	3/2864	13/13367	0.549933	1	0.93068	Malba08G012643/Malba11G018253/Malba12G018580	3	2	1
Molecular function	GO:0016538	cyclin-dependent protein serine/threonine kinase regulator activity	3/2864	13/13367	0.549933	1	0.93068	Malba06G008723/Malba07G011141/Malba07G011741	3	3	0
Molecular function	GO:0032452	histone demethylase activity	3/2864	13/13367	0.549933	1	0.93068	Malba01G001223/Malba01G001225/Malba04G005785	3	3	0
Molecular function	GO:0034004	germacradienol synthase activity	3/2864	13/13367	0.549933	1	0.93068	Malba01G000637/Malba01G000641/Malba01G000713	3	3	0
Molecular function	GO:0052577	germacrene-D synthase activity	3/2864	13/13367	0.549933	1	0.93068	Malba01G000637/Malba01G000641/Malba01G000713	3	3	0
Molecular function	GO:0008378	galactosyltransferase activity	8/2864	37/13367	0.553028	1	0.93068	Malba01G001240/Malba02G002175/Malba05G008660/Malba07G010605/Malba07G010625/Malba07G012045/Malba10G015517/Malba11G017368	8	3	5
Molecular function	GO:0052689	carboxylic ester hydrolase activity	34/2864	160/13367	0.553166	1	0.93068	Malba02G002226/Malba02G002540/Malba02G002952/Malba04G005763/Malba05G008086/Malba05G008128/Malba06G009248/Malba06G009303/Malba06G010179/Malba07G010573/Malba07G010914/Malba07G010951/Malba07G011577/Malba07G011578/Malba07G012303/Malba08G012506/Malba08G012731/Malba08G013497/Malba09G014441/Malba09G014961/Malba10G016016/Malba10G016375/Malba10G016376/Malba11G017240/Malba11G017348/Malba11G017410/Malba11G0…	34	15	19
Molecular function	GO:0005315	inorganic phosphate transmembrane transporter activity	4/2864	18/13367	0.559208	1	0.93068	Malba02G002775/Malba02G002776/Malba06G009656/Malba07G010998	4	1	3
Molecular function	GO:0016840	carbon-nitrogen lyase activity	4/2864	18/13367	0.559208	1	0.93068	Malba03G004534/Malba03G004649/Malba03G004651/Malba03G004652	4	3	1
Molecular function	GO:0043424	protein histidine kinase binding	4/2864	18/13367	0.559208	1	0.93068	Malba09G014582/Malba12G018798/Malba14G021216/Malba14G022154	4	2	2
Molecular function	GO:0005085	guanyl-nucleotide exchange factor activity	9/2864	42/13367	0.560529	1	0.93068	Malba02G002312/Malba05G008556/Malba06G009927/Malba07G011383/Malba07G012385/Malba09G015044/Malba10G016521/Malba12G018475/Malba14G021590	9	8	1
Molecular function	GO:0004520	endodeoxyribonuclease activity	6/2864	28/13367	0.573992	1	0.93068	Malba01G001101/Malba01G001315/Malba04G005242/Malba04G005890/Malba08G012737/Malba08G013236	6	4	2
Molecular function	GO:0005509	calcium ion binding	40/2864	190/13367	0.579032	1	0.93068	Malba01G000777/Malba01G000797/Malba01G001182/Malba02G002207/Malba02G003436/Malba03G003945/Malba03G004275/Malba04G004871/Malba04G004906/Malba04G005221/Malba04G005400/Malba04G005724/Malba05G006915/Malba05G006919/Malba05G007146/Malba05G007735/Malba05G008096/Malba05G008097/Malba05G008100/Malba05G008101/Malba05G008102/Malba05G008105/Malba05G008112/Malba05G008305/Malba06G008844/Malba06G009094/Malba06G0…	40	11	29
Molecular function	GO:0019205	nucleobase-containing compound kinase activity	7/2864	33/13367	0.580281	1	0.93068	Malba02G003463/Malba02G003478/Malba02G003481/Malba08G012693/Malba08G012715/Malba10G016656/Malba11G018034	7	6	1
Molecular function	GO:0008324	cation transmembrane transporter activity	70/2864	333/13367	0.59421	1	0.93068	Malba01G000200/Malba01G000209/Malba01G000291/Malba01G000436/Malba01G000765/Malba01G001096/Malba01G001730/Malba02G002436/Malba02G002554/Malba02G002676/Malba02G003253/Malba03G004163/Malba04G004956/Malba04G005022/Malba04G005069/Malba04G005278/Malba04G005395/Malba04G005400/Malba04G005664/Malba04G006047/Malba04G006376/Malba04G006451/Malba04G006462/Malba05G006887/Malba05G007009/Malba05G007206/Malba05G0…	70	29	41
Molecular function	GO:0022890	inorganic cation transmembrane transporter activity	63/2864	300/13367	0.595124	1	0.93068	Malba01G000200/Malba01G000209/Malba01G000291/Malba01G000436/Malba01G000765/Malba01G001096/Malba01G001730/Malba02G002436/Malba02G002554/Malba03G004163/Malba04G004956/Malba04G005022/Malba04G005069/Malba04G005278/Malba04G005395/Malba04G005400/Malba04G005664/Malba04G006376/Malba04G006451/Malba04G006462/Malba05G006887/Malba05G007009/Malba05G007206/Malba05G007228/Malba05G007572/Malba05G007970/Malba05G0…	63	26	37
Molecular function	GO:0003964	RNA-directed DNA polymerase activity	10/2864	48/13367	0.596552	1	0.93068	Malba01G000265/Malba01G000734/Malba01G000963/Malba02G002668/Malba03G004621/Malba06G009637/Malba10G015347/Malba13G020396/Malba13G020397/Malba13G020997	10	4	6
Molecular function	GO:0042054	histone methyltransferase activity	10/2864	48/13367	0.596552	1	0.93068	Malba02G003189/Malba04G004862/Malba05G007181/Malba05G008478/Malba09G014070/Malba09G014087/Malba09G014916/Malba11G017065/Malba14G021143/Malba14G021649	10	9	1
Molecular function	GO:0015077	monovalent inorganic cation transmembrane transporter activity	38/2864	182/13367	0.601067	1	0.93068	Malba01G000765/Malba01G001096/Malba01G001730/Malba02G002436/Malba02G002554/Malba04G005278/Malba04G005400/Malba04G005664/Malba04G006376/Malba04G006462/Malba05G006887/Malba05G007009/Malba05G007206/Malba05G007228/Malba05G007572/Malba05G008631/Malba06G009630/Malba06G010047/Malba06G010058/Malba07G011316/Malba07G011442/Malba07G011505/Malba07G012225/Malba08G013008/Malba09G015060/Malba10G016577/Malba11G0…	38	15	23
Molecular function	GO:0016860	intramolecular oxidoreductase activity	11/2864	53/13367	0.601353	1	0.93068	Malba01G000935/Malba01G001884/Malba01G001885/Malba02G002336/Malba02G002573/Malba04G005079/Malba06G008904/Malba07G011018/Malba09G015035/Malba09G015040/Malba10G016006	11	7	4
Molecular function	GO:0005179	hormone activity	3/2864	14/13367	0.604034	1	0.93068	Malba04G005327/Malba04G005497/MalbaUnG022659	3	1	2
Molecular function	GO:0008353	RNA polymerase II CTD heptapeptide repeat kinase activity	3/2864	14/13367	0.604034	1	0.93068	Malba05G008648/Malba12G018900/Malba12G019286	3	3	0
Molecular function	GO:0009378	four-way junction helicase activity	3/2864	14/13367	0.604034	1	0.93068	Malba07G011384/Malba07G011394/Malba14G021277	3	2	1
Molecular function	GO:0010334	sesquiterpene synthase activity	3/2864	14/13367	0.604034	1	0.93068	Malba01G000637/Malba01G000641/Malba01G000713	3	3	0
Molecular function	GO:0019210	kinase inhibitor activity	3/2864	14/13367	0.604034	1	0.93068	Malba07G011141/Malba07G011741/Malba10G015505	3	2	1
Molecular function	GO:0030983	mismatched DNA binding	3/2864	14/13367	0.604034	1	0.93068	Malba07G010656/Malba08G013369/Malba09G015082	3	3	0
Molecular function	GO:0043140	ATP-dependent 3'-5' DNA helicase activity	3/2864	14/13367	0.604034	1	0.93068	Malba07G011384/Malba07G011394/Malba14G021277	3	2	1
Molecular function	GO:0044390	ubiquitin-like protein conjugating enzyme binding	3/2864	14/13367	0.604034	1	0.93068	Malba05G007330/Malba05G007991/Malba09G014362	3	1	2
Molecular function	GO:0050734	hydroxycinnamoyltransferase activity	3/2864	14/13367	0.604034	1	0.93068	Malba01G001382/Malba04G006653/Malba12G018914	3	1	2
Molecular function	GO:0016878	acid-thiol ligase activity	4/2864	19/13367	0.60544	1	0.93068	Malba10G016606/Malba12G019463/Malba12G019596/Malba14G022277	4	1	3
Molecular function	GO:0070300	phosphatidic acid binding	4/2864	19/13367	0.60544	1	0.93068	Malba02G002312/Malba07G012385/Malba10G016521/Malba14G021590	4	4	0
Molecular function	GO:0098772	molecular function regulator	57/2864	273/13367	0.611951	1	0.93068	Malba02G002150/Malba02G002312/Malba02G002538/Malba02G002952/Malba02G002996/Malba03G004271/Malba03G004484/Malba04G005327/Malba04G005452/Malba04G005497/Malba04G005763/Malba05G007098/Malba05G008556/Malba06G008723/Malba06G009303/Malba06G009689/Malba06G009927/Malba07G010573/Malba07G010601/Malba07G010972/Malba07G011036/Malba07G011141/Malba07G011383/Malba07G011404/Malba07G011463/Malba07G011577/Malba07G0…	57	33	24
Molecular function	GO:0031625	ubiquitin protein ligase binding	19/2864	92/13367	0.612841	1	0.93068	Malba01G000538/Malba01G000711/Malba01G000721/Malba01G000753/Malba01G000759/Malba01G000792/Malba03G003890/Malba04G005182/Malba06G009167/Malba07G010808/Malba08G012754/Malba09G015064/Malba10G015392/Malba10G015422/Malba11G017994/Malba12G019556/Malba13G020146/Malba14G021587/MalbaUnG022726	19	8	11
Molecular function	GO:0044389	ubiquitin-like protein ligase binding	19/2864	92/13367	0.612841	1	0.93068	Malba01G000538/Malba01G000711/Malba01G000721/Malba01G000753/Malba01G000759/Malba01G000792/Malba03G003890/Malba04G005182/Malba06G009167/Malba07G010808/Malba08G012754/Malba09G015064/Malba10G015392/Malba10G015422/Malba11G017994/Malba12G019556/Malba13G020146/Malba14G021587/MalbaUnG022726	19	8	11
Molecular function	GO:0009055	electron transfer activity	25/2864	121/13367	0.617182	1	0.93068	Malba01G000670/Malba01G001305/Malba01G001307/Malba02G002420/Malba02G002582/Malba02G003008/Malba03G004420/Malba04G005368/Malba04G005665/Malba04G006500/Malba04G006585/Malba05G006740/Malba05G006919/Malba05G008077/Malba05G008326/Malba06G009013/Malba06G009050/Malba06G009580/Malba07G012197/Malba10G015809/Malba10G016146/Malba11G018234/Malba12G019357/Malba14G021424/MalbaUnG022556	25	11	14
Molecular function	GO:0015085	calcium ion transmembrane transporter activity	9/2864	44/13367	0.621351	1	0.93068	Malba04G005395/Malba04G005400/Malba04G006451/Malba05G007970/Malba06G009630/Malba10G016577/Malba13G019941/Malba13G020199/Malba13G020386	9	2	7
Molecular function	GO:0031406	carboxylic acid binding	13/2864	64/13367	0.634749	1	0.93068	Malba01G000440/Malba01G000962/Malba04G005452/Malba05G007909/Malba07G011227/Malba07G011705/Malba10G015495/Malba11G017267/Malba12G018589/Malba12G019671/Malba13G019991/Malba13G020111/Malba13G020166	13	7	6
Molecular function	GO:0043177	organic acid binding	13/2864	64/13367	0.634749	1	0.93068	Malba01G000440/Malba01G000962/Malba04G005452/Malba05G007909/Malba07G011227/Malba07G011705/Malba10G015495/Malba11G017267/Malba12G018589/Malba12G019671/Malba13G019991/Malba13G020111/Malba13G020166	13	7	6
Molecular function	GO:0005198	structural molecule activity	81/2864	389/13367	0.635732	1	0.93068	Malba01G000279/Malba01G000560/Malba01G000901/Malba01G001214/Malba01G001751/Malba01G002050/Malba02G002539/Malba02G002691/Malba02G003275/Malba02G003313/Malba02G003324/Malba03G003662/Malba03G003784/Malba03G003788/Malba03G004052/Malba03G004176/Malba03G004187/Malba03G004188/Malba03G004295/Malba03G004401/Malba03G004459/Malba03G004664/Malba04G005314/Malba04G005821/Malba04G006327/Malba05G006938/Malba05G0…	81	70	11
Molecular function	GO:0004177	aminopeptidase activity	6/2864	30/13367	0.646416	1	0.93068	Malba01G000962/Malba01G001760/Malba04G006629/Malba06G008736/Malba12G018589/Malba14G021895	6	3	3
Molecular function	GO:0016838	carbon-oxygen lyase activity, acting on phosphates	8/2864	40/13367	0.648388	1	0.93068	Malba01G000637/Malba01G000641/Malba01G000704/Malba01G000713/Malba01G001568/Malba03G003752/Malba04G004981/Malba04G006133	8	6	2
Molecular function	GO:0000155	phosphorelay sensor kinase activity	4/2864	20/13367	0.648577	1	0.93068	Malba12G019490/Malba13G019968/Malba14G021216/Malba14G022154	4	2	2
Molecular function	GO:1901681	sulfur compound binding	4/2864	20/13367	0.648577	1	0.93068	Malba05G008206/Malba06G009346/Malba14G021798/Malba14G021937	4	3	1
Molecular function	GO:0008327	methyl-CpG binding	3/2864	15/13367	0.65363	1	0.93068	Malba11G017810/Malba14G021138/Malba14G021143	3	2	1
Molecular function	GO:0016410	N-acyltransferase activity	14/2864	70/13367	0.6607	1	0.93068	Malba01G001803/Malba03G004248/Malba03G004431/Malba04G005783/Malba04G006671/Malba06G009537/Malba06G009590/Malba06G010094/Malba07G011418/Malba08G012754/Malba10G016722/Malba11G018056/Malba13G020146/Malba13G020152	14	8	6
Molecular function	GO:0000702	oxidized base lesion DNA N-glycosylase activity	2/2864	10/13367	0.665798	1	0.93068	Malba04G005890/Malba08G013236	2	2	0
Molecular function	GO:0004396	hexokinase activity	2/2864	10/13367	0.665798	1	0.93068	Malba04G005747/Malba05G007801	2	2	0
Molecular function	GO:0015165	pyrimidine nucleotide-sugar transmembrane transporter activity	2/2864	10/13367	0.665798	1	0.93068	Malba03G004743/Malba13G020494	2	0	2
Molecular function	GO:0030151	molybdenum ion binding	2/2864	10/13367	0.665798	1	0.93068	Malba05G007147/Malba08G012595	2	0	2
Molecular function	GO:0030674	protein binding, bridging	2/2864	10/13367	0.665798	1	0.93068	Malba07G010723/Malba10G016149	2	1	1
Molecular function	GO:0031624	ubiquitin conjugating enzyme binding	2/2864	10/13367	0.665798	1	0.93068	Malba05G007330/Malba05G007991	2	1	1
Molecular function	GO:0045543	gibberellin 2-beta-dioxygenase activity	2/2864	10/13367	0.665798	1	0.93068	Malba01G000595/Malba04G005633	2	1	1
Molecular function	GO:0048256	flap endonuclease activity	2/2864	10/13367	0.665798	1	0.93068	Malba01G001101/Malba01G001315	2	1	1
Molecular function	GO:0017016	Ras GTPase binding	9/2864	46/13367	0.677454	1	0.93068	Malba02G002312/Malba05G008556/Malba07G011383/Malba07G012385/Malba09G015044/Malba10G016521/Malba12G018475/Malba14G021590/Malba14G021818	9	8	1
Molecular function	GO:0031267	small GTPase binding	9/2864	46/13367	0.677454	1	0.93068	Malba02G002312/Malba05G008556/Malba07G011383/Malba07G012385/Malba09G015044/Malba10G016521/Malba12G018475/Malba14G021590/Malba14G021818	9	8	1
Molecular function	GO:0015035	protein disulfide oxidoreductase activity	11/2864	56/13367	0.678818	1	0.93068	Malba02G002420/Malba02G002915/Malba03G004420/Malba03G004591/Malba04G005368/Malba04G005665/Malba05G008326/Malba06G009580/Malba11G018234/Malba12G019357/Malba14G021539	11	6	5
Molecular function	GO:0034212	peptide N-acetyltransferase activity	6/2864	31/13367	0.679673	1	0.93068	Malba03G004248/Malba04G006671/Malba08G012754/Malba10G016722/Malba11G018056/Malba13G020146	6	4	2
Molecular function	GO:0051015	actin filament binding	6/2864	31/13367	0.679673	1	0.93068	Malba01G000351/Malba01G000359/Malba02G003324/Malba06G010498/Malba07G012144/Malba14G021503	6	3	3
Molecular function	GO:0046873	metal ion transmembrane transporter activity	36/2864	178/13367	0.68147	1	0.93068	Malba01G000200/Malba01G000209/Malba01G000291/Malba01G000436/Malba02G002436/Malba03G004163/Malba04G004956/Malba04G005022/Malba04G005395/Malba04G005400/Malba04G006451/Malba05G006887/Malba05G007228/Malba05G007572/Malba05G007970/Malba06G009630/Malba06G009720/Malba06G009757/Malba06G010047/Malba07G011505/Malba07G012132/Malba07G012225/Malba08G012582/Malba09G014670/Malba09G014781/Malba10G016577/Malba11G0…	36	14	22
Molecular function	GO:0016645	oxidoreductase activity, acting on the CH-NH group of donors	5/2864	26/13367	0.682816	1	0.93068	Malba02G003455/Malba08G012514/Malba09G014714/Malba09G014875/Malba09G014876	5	1	4
Molecular function	GO:0004673	protein histidine kinase activity	4/2864	21/13367	0.688452	1	0.93068	Malba12G019490/Malba13G019968/Malba14G021216/Malba14G022154	4	2	2
Molecular function	GO:0016775	phosphotransferase activity, nitrogenous group as acceptor	4/2864	21/13367	0.688452	1	0.93068	Malba12G019490/Malba13G019968/Malba14G021216/Malba14G022154	4	2	2
Molecular function	GO:0016857	racemase and epimerase activity, acting on carbohydrates and derivatives	4/2864	21/13367	0.688452	1	0.93068	Malba09G014454/Malba10G016554/Malba12G019501/Malba12G019619	4	1	3
Molecular function	GO:0036442	proton-exporting ATPase activity	4/2864	21/13367	0.688452	1	0.93068	Malba01G001096/Malba01G001730/Malba04G006376/Malba05G007206	4	1	3
Molecular function	GO:0047262	polygalacturonate 4-alpha-galacturonosyltransferase activity	4/2864	21/13367	0.688452	1	0.93068	Malba05G007978/Malba13G020382/Malba14G021506/Malba14G021899	4	3	1
Molecular function	GO:0004175	endopeptidase activity	61/2864	299/13367	0.69082	1	0.93068	Malba01G000053/Malba01G000265/Malba01G000734/Malba01G000963/Malba01G001362/Malba02G002508/Malba02G002509/Malba02G002510/Malba02G002514/Malba02G002605/Malba02G002892/Malba02G003426/Malba03G004090/Malba03G004806/Malba04G005078/Malba04G005437/Malba04G006235/Malba04G006348/Malba04G006384/Malba04G006400/Malba04G006553/Malba05G007408/Malba05G008159/Malba05G008192/Malba05G008419/Malba06G008676/Malba06G0…	61	39	22
Molecular function	GO:0004499	N,N-dimethylaniline monooxygenase activity	3/2864	16/13367	0.698593	1	0.93068	Malba05G007269/Malba05G008401/Malba09G015061	3	3	0
Molecular function	GO:0004525	ribonuclease III activity	3/2864	16/13367	0.698593	1	0.93068	Malba01G001427/Malba10G016215/Malba14G022203	3	1	2
Molecular function	GO:0032296	double-stranded RNA-specific ribonuclease activity	3/2864	16/13367	0.698593	1	0.93068	Malba01G001427/Malba10G016215/Malba14G022203	3	1	2
Molecular function	GO:0032451	demethylase activity	3/2864	16/13367	0.698593	1	0.93068	Malba01G001223/Malba01G001225/Malba04G005785	3	3	0
Molecular function	GO:0015036	disulfide oxidoreductase activity	13/2864	67/13367	0.70311	1	0.93068	Malba02G002420/Malba02G002915/Malba02G003008/Malba03G004420/Malba03G004591/Malba04G005368/Malba04G005665/Malba05G007746/Malba05G008326/Malba06G009580/Malba11G018234/Malba12G019357/Malba14G021539	13	6	7
Molecular function	GO:0042277	peptide binding	9/2864	47/13367	0.703527	1	0.93068	Malba01G000962/Malba04G005911/Malba04G006472/Malba05G008380/Malba06G008835/Malba06G010177/Malba07G011185/Malba07G011448/Malba12G018589	9	8	1
Molecular function	GO:0008375	acetylglucosaminyltransferase activity	6/2864	32/13367	0.710828	1	0.93068	Malba03G004851/Malba08G013599/Malba10G016056/Malba10G016750/Malba13G020949/Malba14G022042	6	3	3
Molecular function	GO:0004402	histone acetyltransferase activity	5/2864	27/13367	0.716376	1	0.93068	Malba03G004248/Malba04G006671/Malba08G012754/Malba11G018056/Malba13G020146	5	3	2
Molecular function	GO:0061733	peptide-lysine-N-acetyltransferase activity	5/2864	27/13367	0.716376	1	0.93068	Malba03G004248/Malba04G006671/Malba08G012754/Malba11G018056/Malba13G020146	5	3	2
Molecular function	GO:0003843	1,3-beta-D-glucan synthase activity	2/2864	11/13367	0.718224	1	0.93068	Malba07G011873/Malba12G019039	2	1	1
Molecular function	GO:0035064	methylated histone binding	2/2864	11/13367	0.718224	1	0.93068	Malba04G006531/Malba05G007431	2	2	0
Molecular function	GO:0035242	protein-arginine omega-N asymmetric methyltransferase activity	2/2864	11/13367	0.718224	1	0.93068	Malba04G004862/Malba09G014916	2	2	0
Molecular function	GO:0060090	molecular adaptor activity	2/2864	11/13367	0.718224	1	0.93068	Malba07G010723/Malba10G016149	2	1	1
Molecular function	GO:0140034	methylation-dependent protein binding	2/2864	11/13367	0.718224	1	0.93068	Malba04G006531/Malba05G007431	2	2	0
Molecular function	GO:0051539	4 iron, 4 sulfur cluster binding	13/2864	68/13367	0.724065	1	0.93068	Malba01G000483/Malba01G000865/Malba01G001936/Malba02G003160/Malba06G008801/Malba08G012803/Malba08G013236/Malba08G013287/Malba10G015971/Malba13G019919/Malba13G020286/Malba14G021206/MalbaUnG022415	13	9	4
Molecular function	GO:0003735	structural constituent of ribosome	57/2864	283/13367	0.724724	1	0.93068	Malba01G000279/Malba01G000560/Malba01G001751/Malba01G002050/Malba02G002539/Malba02G002691/Malba02G003275/Malba02G003313/Malba03G003784/Malba03G003788/Malba03G004052/Malba03G004176/Malba03G004401/Malba03G004459/Malba03G004664/Malba04G005314/Malba04G005821/Malba04G006327/Malba05G006938/Malba05G007050/Malba05G007630/Malba05G007990/Malba05G008211/Malba06G008800/Malba06G009290/Malba06G009341/Malba06G0…	57	53	4
Molecular function	GO:0003682	chromatin binding	20/2864	103/13367	0.727344	1	0.93068	Malba01G000698/Malba01G001314/Malba01G001963/Malba04G006105/Malba04G006531/Malba05G007315/Malba06G008684/Malba06G009011/Malba06G009256/Malba06G010373/Malba07G010725/Malba09G014889/Malba09G015150/Malba10G016211/Malba11G017554/Malba11G017630/Malba11G017810/Malba14G021138/Malba14G021598/MalbaUnG022441	20	16	4
Molecular function	GO:0003746	translation elongation factor activity	7/2864	38/13367	0.734579	1	0.93068	Malba01G001400/Malba01G001836/Malba01G001893/Malba05G008541/Malba07G010820/Malba10G016790/Malba13G020909	7	5	2
Molecular function	GO:0015288	porin activity	3/2864	17/13367	0.738968	1	0.93068	Malba02G002265/Malba02G002987/Malba05G008222	3	2	1
Molecular function	GO:0022829	wide pore channel activity	3/2864	17/13367	0.738968	1	0.93068	Malba02G002265/Malba02G002987/Malba05G008222	3	2	1
Molecular function	GO:0015399	primary active transmembrane transporter activity	33/2864	168/13367	0.742578	1	0.93068	Malba01G000305/Malba01G000598/Malba01G000655/Malba01G001096/Malba01G001236/Malba01G001730/Malba02G002987/Malba02G003303/Malba03G003597/Malba03G003644/Malba03G004276/Malba04G005069/Malba04G005542/Malba04G006376/Malba04G006451/Malba05G007206/Malba05G008459/Malba06G009748/Malba06G010521/Malba07G012132/Malba08G013051/Malba08G013053/Malba09G013976/Malba10G015622/Malba10G015688/Malba10G016347/Malba10G0…	33	19	14
Molecular function	GO:0015405	P-P-bond-hydrolysis-driven transmembrane transporter activity	33/2864	168/13367	0.742578	1	0.93068	Malba01G000305/Malba01G000598/Malba01G000655/Malba01G001096/Malba01G001236/Malba01G001730/Malba02G002987/Malba02G003303/Malba03G003597/Malba03G003644/Malba03G004276/Malba04G005069/Malba04G005542/Malba04G006376/Malba04G006451/Malba05G007206/Malba05G008459/Malba06G009748/Malba06G010521/Malba07G012132/Malba08G013051/Malba08G013053/Malba09G013976/Malba10G015622/Malba10G015688/Malba10G016347/Malba10G0…	33	19	14
Molecular function	GO:0003712	transcription coregulator activity	14/2864	74/13367	0.743339	1	0.93068	Malba03G004796/Malba04G006318/Malba04G006671/Malba06G008845/Malba06G010166/Malba07G010918/Malba08G012754/Malba08G013253/Malba09G015045/Malba10G016558/Malba11G018056/Malba13G020146/Malba13G020190/Malba13G020231	14	11	3
Molecular function	GO:0000287	magnesium ion binding	22/2864	114/13367	0.744881	1	0.93068	Malba01G000422/Malba01G000637/Malba01G000641/Malba01G000704/Malba01G000713/Malba01G001568/Malba01G001672/Malba02G002899/Malba03G003752/Malba03G003766/Malba03G004778/Malba04G004981/Malba04G005047/Malba04G006133/Malba05G006884/Malba05G007487/Malba05G007946/Malba07G010601/Malba07G010937/Malba10G016765/Malba11G017125/Malba11G018125	22	16	6
Molecular function	GO:0008170	N-methyltransferase activity	12/2864	64/13367	0.745129	1	0.93068	Malba02G003189/Malba04G004862/Malba05G007181/Malba05G008478/Malba08G013529/Malba09G014070/Malba09G014087/Malba09G014916/Malba11G017065/Malba13G020512/Malba14G021143/Malba14G021649	12	11	1
Molecular function	GO:0004003	ATP-dependent DNA helicase activity	5/2864	28/13367	0.747329	1	0.93068	Malba07G011384/Malba07G011394/Malba11G017488/Malba13G020629/Malba14G021277	5	4	1
Molecular function	GO:0005372	water transmembrane transporter activity	5/2864	28/13367	0.747329	1	0.93068	Malba05G007679/Malba06G009604/Malba07G010753/Malba07G011424/Malba12G019326	5	3	2
Molecular function	GO:0015250	water channel activity	5/2864	28/13367	0.747329	1	0.93068	Malba05G007679/Malba06G009604/Malba07G010753/Malba07G011424/Malba12G019326	5	3	2
Molecular function	GO:0016722	oxidoreductase activity, oxidizing metal ions	5/2864	28/13367	0.747329	1	0.93068	Malba02G003344/Malba06G009673/Malba06G009872/Malba11G017413/Malba12G019766	5	5	0
Molecular function	GO:0016776	phosphotransferase activity, phosphate group as acceptor	5/2864	28/13367	0.747329	1	0.93068	Malba02G003463/Malba02G003478/Malba02G003481/Malba08G012693/Malba08G012715	5	4	1
Molecular function	GO:0016887	ATPase activity	89/2864	440/13367	0.750637	1	0.93068	Malba01G000124/Malba01G000305/Malba01G000328/Malba01G000598/Malba01G000622/Malba01G000655/Malba01G001096/Malba01G001709/Malba01G001730/Malba02G002642/Malba02G002817/Malba03G003597/Malba03G003644/Malba03G003652/Malba03G003776/Malba03G003808/Malba03G004276/Malba03G004464/Malba03G004772/Malba04G005047/Malba04G005069/Malba04G005542/Malba04G005794/Malba04G006240/Malba04G006376/Malba04G006451/Malba05G0…	89	62	27
Molecular function	GO:0005261	cation channel activity	9/2864	49/13367	0.751488	1	0.93068	Malba04G005395/Malba05G007228/Malba05G007572/Malba05G007970/Malba06G010054/Malba07G012225/Malba13G019941/Malba13G020199/Malba13G020386	9	4	5
Molecular function	GO:0042803	protein homodimerization activity	31/2864	159/13367	0.753012	1	0.93068	Malba02G002162/Malba02G002265/Malba02G002686/Malba02G002687/Malba02G003429/Malba03G004327/Malba03G004667/Malba04G005037/Malba04G005365/Malba04G005452/Malba04G006155/Malba05G006731/Malba05G007048/Malba05G007452/Malba05G007916/Malba06G008864/Malba06G009244/Malba06G009619/Malba08G012803/Malba08G013022/Malba08G013689/Malba08G013711/Malba09G013861/Malba09G014203/Malba09G014594/Malba09G014895/Malba10G0…	31	17	14
Molecular function	GO:0030234	enzyme regulator activity	42/2864	213/13367	0.754368	1	0.93068	Malba02G002150/Malba02G002538/Malba02G002952/Malba02G002996/Malba03G004271/Malba04G005452/Malba04G005763/Malba05G007098/Malba06G008723/Malba06G009303/Malba06G009689/Malba07G010573/Malba07G010601/Malba07G010972/Malba07G011036/Malba07G011141/Malba07G011404/Malba07G011463/Malba07G011577/Malba07G011578/Malba07G011741/Malba08G012803/Malba08G013746/Malba09G014075/Malba09G014077/Malba09G014078/Malba09G0…	42	23	19
Molecular function	GO:0047134	protein-disulfide reductase activity	4/2864	23/13367	0.758257	1	0.93068	Malba02G002915/Malba03G004591/Malba05G007746/Malba14G021539	4	2	2
Molecular function	GO:0048029	monosaccharide binding	7/2864	39/13367	0.7601	1	0.93068	Malba01G002064/Malba04G005747/Malba05G007801/Malba11G017267/Malba12G019671/Malba13G019991/Malba13G020166	7	5	2
Molecular function	GO:0005516	calmodulin binding	55/2864	277/13367	0.761458	1	0.93068	Malba01G000711/Malba01G000724/Malba01G000753/Malba01G000759/Malba01G000760/Malba01G000786/Malba01G000792/Malba01G000794/Malba01G000796/Malba01G000806/Malba01G000812/Malba01G001696/Malba01G001722/Malba01G001825/Malba01G002095/Malba02G002096/Malba02G002099/Malba02G002779/Malba03G003868/Malba03G003875/Malba03G003882/Malba03G003890/Malba03G004275/Malba03G004682/Malba04G004906/Malba04G005069/Malba04G0…	55	25	30
Molecular function	GO:0016717	oxidoreductase activity, acting on paired donors, with oxidation of a pair of donors resulting in the reduction of molecular oxygen to two molecules of water	2/2864	12/13367	0.763534	1	0.93068	Malba04G005916/Malba06G010455	2	2	0
Molecular function	GO:0030523	dihydrolipoamide S-acyltransferase activity	2/2864	12/13367	0.763534	1	0.93068	Malba02G002326/Malba12G018759	2	1	1
Molecular function	GO:0031409	pigment binding	2/2864	12/13367	0.763534	1	0.93068	Malba01G000901/Malba07G012155	2	2	0
Molecular function	GO:0016853	isomerase activity	50/2864	253/13367	0.764691	1	0.93068	Malba01G000935/Malba01G001002/Malba01G001884/Malba01G001885/Malba02G002336/Malba02G002573/Malba02G002957/Malba02G002981/Malba02G002982/Malba02G002983/Malba03G003808/Malba03G003875/Malba04G004882/Malba04G005079/Malba05G007232/Malba06G008904/Malba06G010177/Malba06G010487/Malba07G011018/Malba07G012089/Malba07G012238/Malba07G012299/Malba07G012307/Malba08G012464/Malba08G012532/Malba08G012633/Malba08G0…	50	36	14
Molecular function	GO:0004713	protein tyrosine kinase activity	6/2864	34/13367	0.766701	1	0.93068	Malba04G005910/Malba05G006993/Malba05G007767/Malba05G008600/Malba07G011506/Malba08G012913	6	2	4
Molecular function	GO:0008080	N-acetyltransferase activity	11/2864	60/13367	0.766954	1	0.93068	Malba03G004248/Malba03G004431/Malba04G006671/Malba06G009590/Malba06G010094/Malba07G011418/Malba08G012754/Malba10G016722/Malba11G018056/Malba13G020146/Malba13G020152	11	6	5
Molecular function	GO:0004521	endoribonuclease activity	10/2864	55/13367	0.76976	1	0.93068	Malba01G001427/Malba04G005242/Malba06G009011/Malba06G009903/Malba07G011269/Malba09G013941/Malba09G015042/Malba10G016215/Malba14G021627/Malba14G022203	10	4	6
Molecular function	GO:1901981	phosphatidylinositol phosphate binding	3/2864	18/13367	0.77492	1	0.93068	Malba04G004906/Malba05G008478/Malba09G014099	3	1	2
Molecular function	GO:0003684	damaged DNA binding	5/2864	29/13367	0.7757	1	0.93068	Malba04G005890/Malba05G008397/Malba07G010656/Malba08G013369/Malba09G015082	5	5	0
Molecular function	GO:0016893	endonuclease activity, active with either ribo- or deoxyribonucleic acids and producing 5'-phosphomonoesters	8/2864	45/13367	0.777915	1	0.93068	Malba01G001101/Malba01G001315/Malba01G001427/Malba04G005242/Malba09G013941/Malba09G015042/Malba10G016215/Malba14G022203	8	4	4
Molecular function	GO:0004197	cysteine-type endopeptidase activity	4/2864	24/13367	0.788301	1	0.93068	Malba04G005437/Malba05G008159/Malba07G011675/Malba07G012172	4	2	2
Molecular function	GO:0016877	ligase activity, forming carbon-sulfur bonds	6/2864	35/13367	0.791444	1	0.93068	Malba01G001765/Malba01G001779/Malba10G016606/Malba12G019463/Malba12G019596/Malba14G022277	6	3	3
Molecular function	GO:0018024	histone-lysine N-methyltransferase activity	6/2864	35/13367	0.791444	1	0.93068	Malba02G003189/Malba05G008478/Malba09G014070/Malba11G017065/Malba14G021143/Malba14G021649	6	5	1
Molecular function	GO:0016836	hydro-lyase activity	14/2864	77/13367	0.795895	1	0.93068	Malba02G002336/Malba02G002343/Malba02G002540/Malba02G003160/Malba03G004422/Malba05G007413/Malba06G009838/Malba06G009979/Malba06G010074/Malba09G015035/Malba09G015040/Malba10G015552/Malba13G019919/Malba13G020885	14	7	7
Molecular function	GO:0042626	ATPase activity, coupled to transmembrane movement of substances	29/2864	153/13367	0.800488	1	0.93068	Malba01G000305/Malba01G000598/Malba01G000655/Malba01G001096/Malba01G001730/Malba03G003597/Malba03G003644/Malba03G004276/Malba04G005069/Malba04G005542/Malba04G006376/Malba04G006451/Malba05G007206/Malba05G008459/Malba06G010521/Malba07G012132/Malba08G013051/Malba08G013053/Malba09G013976/Malba10G015622/Malba10G015688/Malba10G016347/Malba10G016833/Malba11G017175/Malba11G018342/Malba12G019507/Malba13G0…	29	16	13
Molecular function	GO:0004722	protein serine/threonine phosphatase activity	12/2864	67/13367	0.800832	1	0.93068	Malba01G001165/Malba02G002180/Malba02G002300/Malba02G002799/Malba02G002947/Malba03G004219/Malba06G009727/Malba07G011633/Malba09G014845/Malba11G017123/Malba11G017798/Malba14G021403	12	4	8
Molecular function	GO:0016668	oxidoreductase activity, acting on a sulfur group of donors, NAD(P) as acceptor	5/2864	30/13367	0.801557	1	0.93068	Malba02G002915/Malba02G003008/Malba03G004591/Malba05G007746/Malba14G021539	5	2	3
Molecular function	GO:0005326	neurotransmitter transporter activity	2/2864	13/13367	0.802371	1	0.93068	Malba09G014393/Malba14G022207	2	1	1
Molecular function	GO:0005527	macrolide binding	2/2864	13/13367	0.802371	1	0.93068	Malba03G003875/Malba04G004882	2	2	0
Molecular function	GO:0005528	FK506 binding	2/2864	13/13367	0.802371	1	0.93068	Malba03G003875/Malba04G004882	2	2	0
Molecular function	GO:0008198	ferrous iron binding	2/2864	13/13367	0.802371	1	0.93068	Malba08G013289/Malba08G013291	2	1	1
Molecular function	GO:0016307	phosphatidylinositol phosphate kinase activity	2/2864	13/13367	0.802371	1	0.93068	Malba05G007024/Malba06G010498	2	1	1
Molecular function	GO:0016646	oxidoreductase activity, acting on the CH-NH group of donors, NAD or NADP as acceptor	2/2864	13/13367	0.802371	1	0.93068	Malba02G003455/Malba09G014714	2	1	1
Molecular function	GO:0016742	hydroxymethyl-, formyl- and related transferase activity	2/2864	13/13367	0.802371	1	0.93068	Malba05G007612/Malba09G014192	2	1	1
Molecular function	GO:0017056	structural constituent of nuclear pore	2/2864	13/13367	0.802371	1	0.93068	Malba03G003662/Malba06G008835	2	2	0
Molecular function	GO:0008565	protein transporter activity	11/2864	62/13367	0.804092	1	0.93068	Malba02G002987/Malba02G003303/Malba05G008459/Malba06G009748/Malba06G009928/Malba06G010420/Malba12G018518/Malba12G019337/Malba12G019593/Malba13G020570/Malba14G021818	11	8	3
Molecular function	GO:0016627	oxidoreductase activity, acting on the CH-CH group of donors	11/2864	62/13367	0.804092	1	0.93068	Malba01G000875/Malba03G004147/Malba06G008982/Malba06G009921/Malba09G014381/Malba10G015561/Malba10G016185/Malba11G018253/Malba12G018718/Malba13G020753/Malba14G021445	11	7	4
Molecular function	GO:0043022	ribosome binding	3/2864	19/13367	0.806697	1	0.93068	Malba01G001400/Malba03G004542/Malba08G013514	3	0	3
Molecular function	GO:0044183	protein binding involved in protein folding	3/2864	19/13367	0.806697	1	0.93068	Malba04G004993/Malba06G010361/Malba14G021328	3	2	1
Molecular function	GO:0004791	thioredoxin-disulfide reductase activity	4/2864	25/13367	0.815278	1	0.93068	Malba02G002915/Malba03G004591/Malba05G007746/Malba14G021539	4	2	2
Molecular function	GO:0004532	exoribonuclease activity	5/2864	31/13367	0.824996	1	0.93068	Malba01G000140/Malba05G007856/Malba10G015526/Malba13G020392/Malba13G020393	5	3	2
Molecular function	GO:0016896	exoribonuclease activity, producing 5'-phosphomonoesters	5/2864	31/13367	0.824996	1	0.93068	Malba01G000140/Malba05G007856/Malba10G015526/Malba13G020392/Malba13G020393	5	3	2
Molecular function	GO:0032182	ubiquitin-like protein binding	5/2864	31/13367	0.824996	1	0.93068	Malba01G000205/Malba06G008723/Malba10G016330/Malba10G016331/Malba14G021684	5	5	0
Molecular function	GO:0043130	ubiquitin binding	5/2864	31/13367	0.824996	1	0.93068	Malba01G000205/Malba06G008723/Malba10G016330/Malba10G016331/Malba14G021684	5	5	0
Molecular function	GO:0008276	protein methyltransferase activity	10/2864	58/13367	0.825298	1	0.93068	Malba02G003189/Malba04G004862/Malba05G007181/Malba05G008478/Malba09G014070/Malba09G014087/Malba09G014916/Malba11G017065/Malba14G021143/Malba14G021649	10	9	1
Molecular function	GO:0000149	SNARE binding	7/2864	42/13367	0.825855	1	0.93068	Malba01G000356/Malba01G000381/Malba03G003627/Malba03G003934/Malba06G009928/Malba10G016162/Malba12G019218	7	4	3
Molecular function	GO:0005484	SNAP receptor activity	7/2864	42/13367	0.825855	1	0.93068	Malba01G000356/Malba01G000381/Malba03G003627/Malba03G003934/Malba06G009928/Malba10G016162/Malba12G019218	7	4	3
Molecular function	GO:0004540	ribonuclease activity	18/2864	100/13367	0.831256	1	0.93068	Malba01G000140/Malba01G000511/Malba01G001427/Malba04G005242/Malba05G007856/Malba06G009011/Malba06G009903/Malba07G011269/Malba09G013941/Malba09G014087/Malba09G015042/Malba10G015526/Malba10G016215/Malba13G020392/Malba13G020393/Malba14G021577/Malba14G021627/Malba14G022203	18	10	8
Molecular function	GO:0004298	threonine-type endopeptidase activity	3/2864	20/13367	0.834601	1	0.93068	Malba02G002605/Malba02G003426/Malba03G004806	3	3	0
Molecular function	GO:0005253	anion channel activity	3/2864	20/13367	0.834601	1	0.93068	Malba10G016199/Malba13G020948/Malba14G022084	3	1	2
Molecular function	GO:0016889	endodeoxyribonuclease activity, producing 3'-phosphomonoesters	3/2864	20/13367	0.834601	1	0.93068	Malba04G005890/Malba08G012737/Malba08G013236	3	3	0
Molecular function	GO:0070003	threonine-type peptidase activity	3/2864	20/13367	0.834601	1	0.93068	Malba02G002605/Malba02G003426/Malba03G004806	3	3	0
Molecular function	GO:0008519	ammonium transmembrane transporter activity	2/2864	14/13367	0.835427	1	0.93068	Malba02G003253/Malba09G014393	2	2	0
Molecular function	GO:0015079	potassium ion transmembrane transporter activity	11/2864	64/13367	0.836678	1	0.93068	Malba02G002436/Malba05G006887/Malba05G007228/Malba05G007572/Malba06G010047/Malba07G011505/Malba07G012225/Malba11G018301/Malba11G018302/Malba11G018303/Malba12G019171	11	4	7
Molecular function	GO:0016168	chlorophyll binding	5/2864	32/13367	0.846139	1	0.93068	Malba01G000901/Malba04G005575/Malba04G005704/Malba07G012155/Malba12G019244	5	5	0
Molecular function	GO:0043021	ribonucleoprotein complex binding	5/2864	32/13367	0.846139	1	0.93068	Malba01G001400/Malba03G004542/Malba05G006820/Malba08G012603/Malba08G013514	5	2	3
Molecular function	GO:0043492	ATPase activity, coupled to movement of substances	30/2864	163/13367	0.851748	1	0.93068	Malba01G000305/Malba01G000598/Malba01G000655/Malba01G001096/Malba01G001730/Malba03G003597/Malba03G003644/Malba03G004276/Malba04G005047/Malba04G005069/Malba04G005542/Malba04G006376/Malba04G006451/Malba05G007206/Malba05G008459/Malba06G010521/Malba07G012132/Malba08G013051/Malba08G013053/Malba09G013976/Malba10G015622/Malba10G015688/Malba10G016347/Malba10G016833/Malba11G017175/Malba11G018342/Malba12G0…	30	16	14
Molecular function	GO:0003993	acid phosphatase activity	6/2864	38/13367	0.853606	1	0.93068	Malba03G003690/Malba03G004446/Malba03G004447/Malba06G009127/Malba07G011047/Malba13G020619	6	2	4
Molecular function	GO:0005249	voltage-gated potassium channel activity	3/2864	21/13367	0.858959	1	0.93068	Malba05G007228/Malba05G007572/Malba07G012225	3	3	0
Molecular function	GO:0005096	GTPase activator activity	7/2864	44/13367	0.861194	1	0.93068	Malba02G002538/Malba02G002996/Malba07G011036/Malba07G011463/Malba08G013746/Malba10G016863/Malba10G016866	7	5	2
Molecular function	GO:0030695	GTPase regulator activity	7/2864	44/13367	0.861194	1	0.93068	Malba02G002538/Malba02G002996/Malba07G011036/Malba07G011463/Malba08G013746/Malba10G016863/Malba10G016866	7	5	2
Molecular function	GO:0003725	double-stranded RNA binding	2/2864	15/13367	0.863395	1	0.93068	Malba06G009945/Malba10G015336	2	2	0
Molecular function	GO:0005338	nucleotide-sugar transmembrane transporter activity	2/2864	15/13367	0.863395	1	0.93068	Malba03G004743/Malba13G020494	2	0	2
Molecular function	GO:0015276	ligand-gated ion channel activity	2/2864	15/13367	0.863395	1	0.93068	Malba04G005395/Malba05G007572	2	1	1
Molecular function	GO:0022834	ligand-gated channel activity	2/2864	15/13367	0.863395	1	0.93068	Malba04G005395/Malba05G007572	2	1	1
Molecular function	GO:0035091	phosphatidylinositol binding	11/2864	66/13367	0.864928	1	0.93068	Malba02G002302/Malba02G002312/Malba04G004906/Malba05G008478/Malba07G012385/Malba09G014099/Malba10G016521/Malba14G021590/Malba14G022136/Malba14G022138/Malba14G022267	11	8	3
Molecular function	GO:0005319	lipid transporter activity	5/2864	33/13367	0.865121	1	0.93068	Malba04G005047/Malba05G008601/Malba06G010521/Malba14G021549/Malba14G021997	5	0	5
Molecular function	GO:0019899	enzyme binding	53/2864	280/13367	0.8657	1	0.93068	Malba01G000538/Malba01G000711/Malba01G000721/Malba01G000753/Malba01G000759/Malba01G000792/Malba02G002312/Malba02G003371/Malba02G003427/Malba03G003890/Malba03G004271/Malba04G005182/Malba04G005724/Malba05G007330/Malba05G007991/Malba05G008556/Malba06G008723/Malba06G009167/Malba06G009927/Malba06G009971/Malba07G010808/Malba07G010993/Malba07G011219/Malba07G011383/Malba07G011445/Malba07G012385/Malba08G0…	53	34	19
Molecular function	GO:0015267	channel activity	24/2864	134/13367	0.866051	1	0.93068	Malba01G002095/Malba02G002265/Malba02G002793/Malba02G002987/Malba04G005395/Malba04G005825/Malba04G005836/Malba05G007228/Malba05G007572/Malba05G007679/Malba05G007970/Malba05G008222/Malba06G009604/Malba06G010054/Malba07G010753/Malba07G011424/Malba07G012225/Malba10G016199/Malba12G019326/Malba13G019941/Malba13G020199/Malba13G020386/Malba13G020948/Malba14G022084	24	14	10
Molecular function	GO:0022803	passive transmembrane transporter activity	24/2864	134/13367	0.866051	1	0.93068	Malba01G002095/Malba02G002265/Malba02G002793/Malba02G002987/Malba04G005395/Malba04G005825/Malba04G005836/Malba05G007228/Malba05G007572/Malba05G007679/Malba05G007970/Malba05G008222/Malba06G009604/Malba06G010054/Malba07G010753/Malba07G011424/Malba07G012225/Malba10G016199/Malba12G019326/Malba13G019941/Malba13G020199/Malba13G020386/Malba13G020948/Malba14G022084	24	14	10
Molecular function	GO:0070011	peptidase activity, acting on L-amino acid peptides	89/2864	458/13367	0.868404	1	0.93068	Malba01G000053/Malba01G000265/Malba01G000734/Malba01G000962/Malba01G000963/Malba01G001362/Malba01G001760/Malba02G002508/Malba02G002509/Malba02G002510/Malba02G002514/Malba02G002605/Malba02G002892/Malba02G003426/Malba03G003685/Malba03G003689/Malba03G003841/Malba03G003960/Malba03G004090/Malba03G004265/Malba03G004806/Malba04G004947/Malba04G005078/Malba04G005437/Malba04G006235/Malba04G006348/Malba04G0…	89	54	35
Molecular function	GO:0060589	nucleoside-triphosphatase regulator activity	8/2864	50/13367	0.868636	1	0.93068	Malba02G002538/Malba02G002996/Malba07G011036/Malba07G011463/Malba08G013746/Malba10G016211/Malba10G016863/Malba10G016866	8	6	2
Molecular function	GO:0016891	endoribonuclease activity, producing 5'-phosphomonoesters	6/2864	39/13367	0.870607	1	0.93068	Malba01G001427/Malba04G005242/Malba09G013941/Malba09G015042/Malba10G016215/Malba14G022203	6	3	3
Molecular function	GO:0010181	FMN binding	3/2864	22/13367	0.880109	1	0.93068	Malba04G006323/Malba05G008540/Malba13G020401	3	0	3
Molecular function	GO:0015662	ATPase activity, coupled to transmembrane movement of ions, phosphorylative mechanism	5/2864	34/13367	0.88209	1	0.93068	Malba01G001096/Malba01G001730/Malba04G006376/Malba04G006451/Malba05G007206	5	1	4
Molecular function	GO:0019207	kinase regulator activity	5/2864	34/13367	0.88209	1	0.93068	Malba06G008723/Malba07G010601/Malba07G011141/Malba07G011741/Malba10G015505	5	4	1
Molecular function	GO:0051020	GTPase binding	12/2864	73/13367	0.884581	1	0.93068	Malba02G002312/Malba05G008556/Malba06G009927/Malba06G009971/Malba07G011383/Malba07G011445/Malba07G012385/Malba09G015044/Malba10G016521/Malba12G018475/Malba14G021590/Malba14G021818	12	9	3
Molecular function	GO:0016278	lysine N-methyltransferase activity	6/2864	40/13367	0.885927	1	0.93068	Malba02G003189/Malba05G008478/Malba09G014070/Malba11G017065/Malba14G021143/Malba14G021649	6	5	1
Molecular function	GO:0016279	protein-lysine N-methyltransferase activity	6/2864	40/13367	0.885927	1	0.93068	Malba02G003189/Malba05G008478/Malba09G014070/Malba11G017065/Malba14G021143/Malba14G021649	6	5	1
Molecular function	GO:0016861	intramolecular oxidoreductase activity, interconverting aldoses and ketoses	2/2864	16/13367	0.886938	1	0.93068	Malba04G005079/Malba07G011018	2	2	0
Molecular function	GO:0052716	hydroquinone:oxygen oxidoreductase activity	2/2864	16/13367	0.886938	1	0.93068	Malba06G009673/Malba06G009872	2	2	0
Molecular function	GO:0008047	enzyme activator activity	11/2864	68/13367	0.889142	1	0.93068	Malba02G002538/Malba02G002996/Malba06G008723/Malba07G011036/Malba07G011463/Malba08G012803/Malba08G013746/Malba10G016211/Malba10G016863/Malba10G016866/Malba14G021361	11	7	4
Molecular function	GO:0005216	ion channel activity	13/2864	79/13367	0.891197	1	0.93068	Malba01G002095/Malba04G005395/Malba05G007228/Malba05G007572/Malba05G007970/Malba06G010054/Malba07G012225/Malba10G016199/Malba13G019941/Malba13G020199/Malba13G020386/Malba13G020948/Malba14G022084	13	6	7
Molecular function	GO:0004842	ubiquitin-protein transferase activity	71/2864	374/13367	0.892119	1	0.93068	Malba01G000107/Malba01G000155/Malba01G000538/Malba01G002037/Malba02G002663/Malba02G003032/Malba03G003953/Malba03G004671/Malba04G005027/Malba04G005698/Malba04G005893/Malba04G005894/Malba04G006367/Malba05G006723/Malba05G006893/Malba05G007211/Malba05G007233/Malba05G007330/Malba05G007747/Malba05G007991/Malba05G008048/Malba05G008081/Malba05G008187/Malba05G008368/Malba05G008440/Malba05G008511/Malba06G0…	71	22	49
Molecular function	GO:0005543	phospholipid binding	18/2864	106/13367	0.894886	1	0.93068	Malba02G002302/Malba02G002312/Malba04G004906/Malba05G007370/Malba05G008478/Malba06G008700/Malba07G012144/Malba07G012385/Malba09G014099/Malba10G016521/Malba10G016863/Malba10G016866/Malba11G018383/Malba11G018385/Malba14G021590/Malba14G022136/Malba14G022138/Malba14G022267	18	12	6
Molecular function	GO:0004683	calmodulin-dependent protein kinase activity	4/2864	29/13367	0.896287	1	0.93068	Malba02G002779/Malba03G004275/Malba04G005724/Malba06G009094	4	4	0
Molecular function	GO:0009931	calcium-dependent protein serine/threonine kinase activity	4/2864	29/13367	0.896287	1	0.93068	Malba02G002779/Malba03G004275/Malba04G005724/Malba06G009094	4	4	0
Molecular function	GO:0010857	calcium-dependent protein kinase activity	4/2864	29/13367	0.896287	1	0.93068	Malba02G002779/Malba03G004275/Malba04G005724/Malba06G009094	4	4	0
Molecular function	GO:0016417	S-acyltransferase activity	5/2864	35/13367	0.897198	1	0.93068	Malba02G002326/Malba07G010560/Malba08G013163/Malba12G018759/Malba14G021678	5	4	1
Molecular function	GO:0044877	protein-containing complex binding	17/2864	101/13367	0.897407	1	0.93068	Malba01G000061/Malba01G000351/Malba01G000359/Malba01G001400/Malba02G003324/Malba03G004271/Malba03G004542/Malba05G006820/Malba06G010498/Malba07G012144/Malba08G012603/Malba08G013514/Malba11G016954/Malba11G017773/Malba13G020198/Malba13G020385/Malba14G021503	17	10	7
Molecular function	GO:0008233	peptidase activity	92/2864	480/13367	0.901884	1	0.93068	Malba01G000053/Malba01G000265/Malba01G000734/Malba01G000962/Malba01G000963/Malba01G001362/Malba01G001549/Malba01G001760/Malba02G002508/Malba02G002509/Malba02G002510/Malba02G002514/Malba02G002605/Malba02G002892/Malba02G003426/Malba03G003685/Malba03G003689/Malba03G003841/Malba03G003960/Malba03G004090/Malba03G004265/Malba03G004806/Malba04G004947/Malba04G005078/Malba04G005437/Malba04G006235/Malba04G0…	92	56	36
Molecular function	GO:0022838	substrate-specific channel activity	18/2864	107/13367	0.903328	1	0.93068	Malba01G002095/Malba04G005395/Malba05G007228/Malba05G007572/Malba05G007679/Malba05G007970/Malba06G009604/Malba06G010054/Malba07G010753/Malba07G011424/Malba07G012225/Malba10G016199/Malba12G019326/Malba13G019941/Malba13G020199/Malba13G020386/Malba13G020948/Malba14G022084	18	9	9
Molecular function	GO:0008308	voltage-gated anion channel activity	2/2864	17/13367	0.906668	1	0.93068	Malba10G016199/Malba13G020948	2	1	1
Molecular function	GO:0140030	modification-dependent protein binding	2/2864	17/13367	0.906668	1	0.93068	Malba04G006531/Malba05G007431	2	2	0
Molecular function	GO:0140104	molecular carrier activity	2/2864	17/13367	0.906668	1	0.93068	Malba04G006426/Malba07G012132	2	2	0
Molecular function	GO:0003691	double-stranded telomeric DNA binding	1/2864	10/13367	0.910382	1	0.93068	Malba06G009767	1	0	1
Molecular function	GO:0003968	RNA-directed 5'-3' RNA polymerase activity	1/2864	10/13367	0.910382	1	0.93068	Malba02G002668	1	0	1
Molecular function	GO:0004012	phospholipid-translocating ATPase activity	1/2864	10/13367	0.910382	1	0.93068	Malba04G005047	1	0	1
Molecular function	GO:0004144	diacylglycerol O-acyltransferase activity	1/2864	10/13367	0.910382	1	0.93068	Malba06G010089	1	0	1
Molecular function	GO:0004311	farnesyltranstransferase activity	1/2864	10/13367	0.910382	1	0.93068	Malba01G000493	1	1	0
Molecular function	GO:0004439	phosphatidylinositol-4,5-bisphosphate 5-phosphatase activity	1/2864	10/13367	0.910382	1	0.93068	Malba07G010902	1	1	0
Molecular function	GO:0004864	protein phosphatase inhibitor activity	1/2864	10/13367	0.910382	1	0.93068	Malba04G005452	1	0	1
Molecular function	GO:0004970	ionotropic glutamate receptor activity	1/2864	10/13367	0.910382	1	0.93068	Malba04G005395	1	0	1
Molecular function	GO:0005230	extracellular ligand-gated ion channel activity	1/2864	10/13367	0.910382	1	0.93068	Malba04G005395	1	0	1
Molecular function	GO:0008066	glutamate receptor activity	1/2864	10/13367	0.910382	1	0.93068	Malba04G005395	1	0	1
Molecular function	GO:0009975	cyclase activity	1/2864	10/13367	0.910382	1	0.93068	Malba10G016006	1	1	0
Molecular function	GO:0015108	chloride transmembrane transporter activity	1/2864	10/13367	0.910382	1	0.93068	Malba13G020948	1	0	1
Molecular function	GO:0016780	phosphotransferase activity, for other substituted phosphate groups	1/2864	10/13367	0.910382	1	0.93068	Malba09G013986	1	1	0
Molecular function	GO:0019212	phosphatase inhibitor activity	1/2864	10/13367	0.910382	1	0.93068	Malba04G005452	1	0	1
Molecular function	GO:0022824	transmitter-gated ion channel activity	1/2864	10/13367	0.910382	1	0.93068	Malba04G005395	1	0	1
Molecular function	GO:0022835	transmitter-gated channel activity	1/2864	10/13367	0.910382	1	0.93068	Malba04G005395	1	0	1
Molecular function	GO:0030594	neurotransmitter receptor activity	1/2864	10/13367	0.910382	1	0.93068	Malba04G005395	1	0	1
Molecular function	GO:0090430	caffeoyl-CoA: alcohol caffeoyl transferase activity	1/2864	10/13367	0.910382	1	0.93068	Malba08G013497	1	0	1
Molecular function	GO:0106019	phosphatidylinositol-4,5-bisphosphate phosphatase activity	1/2864	10/13367	0.910382	1	0.93068	Malba07G010902	1	1	0
Molecular function	GO:0004364	glutathione transferase activity	5/2864	36/13367	0.910597	1	0.93068	Malba08G013079/Malba08G013080/Malba09G013778/Malba10G015693/Malba14G021618	5	2	3
Molecular function	GO:0051537	2 iron, 2 sulfur cluster binding	6/2864	42/13367	0.911984	1	0.93068	Malba02G002420/Malba02G002582/Malba05G008422/Malba06G008710/Malba10G015971/Malba11G017370	6	2	4
Molecular function	GO:0004843	thiol-dependent ubiquitin-specific protease activity	3/2864	24/13367	0.914114	1	0.93068	Malba03G003685/Malba03G003689/Malba09G015205	3	0	3
Molecular function	GO:0016667	oxidoreductase activity, acting on a sulfur group of donors	14/2864	87/13367	0.914997	1	0.93068	Malba01G000483/Malba02G002420/Malba02G002915/Malba02G003008/Malba03G004420/Malba03G004591/Malba04G005368/Malba04G005665/Malba05G007746/Malba05G008326/Malba06G009580/Malba11G018234/Malba12G019357/Malba14G021539	14	7	7
Molecular function	GO:0042802	identical protein binding	45/2864	249/13367	0.918402	1	0.93068	Malba01G000422/Malba02G002162/Malba02G002265/Malba02G002686/Malba02G002687/Malba02G003429/Malba03G004327/Malba03G004667/Malba04G005037/Malba04G005365/Malba04G005452/Malba04G005661/Malba04G006155/Malba05G006731/Malba05G007048/Malba05G007089/Malba05G007431/Malba05G007452/Malba05G007572/Malba05G007916/Malba05G007964/Malba06G008864/Malba06G009244/Malba06G009619/Malba07G011844/Malba07G012225/Malba08G0…	45	27	18
Molecular function	GO:0043621	protein self-association	13/2864	82/13367	0.91862	1	0.93068	Malba01G001263/Malba02G002686/Malba02G002687/Malba05G008511/Malba06G009430/Malba07G011227/Malba07G011705/Malba07G011929/Malba12G018635/Malba12G019579/Malba13G020070/Malba13G020539/MalbaUnG022443	13	10	3
Molecular function	GO:0016790	thiolester hydrolase activity	2/2864	18/13367	0.923136	1	0.93068	Malba05G008062/Malba09G014294	2	1	1
Molecular function	GO:0061630	ubiquitin protein ligase activity	36/2864	204/13367	0.923568	1	0.93068	Malba01G000107/Malba01G000155/Malba01G000538/Malba01G002037/Malba03G003953/Malba04G006367/Malba05G006723/Malba05G007211/Malba05G007330/Malba05G007747/Malba05G007991/Malba05G008081/Malba05G008440/Malba06G009167/Malba07G011281/Malba07G012099/Malba08G013603/Malba09G014224/Malba09G014574/Malba09G014710/Malba09G014981/Malba09G015064/Malba11G017810/Malba11G017994/Malba11G018231/Malba12G018688/Malba12G0…	36	12	24
Molecular function	GO:0061659	ubiquitin-like protein ligase activity	36/2864	204/13367	0.923568	1	0.93068	Malba01G000107/Malba01G000155/Malba01G000538/Malba01G002037/Malba03G003953/Malba04G006367/Malba05G006723/Malba05G007211/Malba05G007330/Malba05G007747/Malba05G007991/Malba05G008081/Malba05G008440/Malba06G009167/Malba07G011281/Malba07G012099/Malba08G013603/Malba09G014224/Malba09G014574/Malba09G014710/Malba09G014981/Malba09G015064/Malba11G017810/Malba11G017994/Malba11G018231/Malba12G018688/Malba12G0…	36	12	24
Molecular function	GO:0016671	oxidoreductase activity, acting on a sulfur group of donors, disulfide as acceptor	4/2864	31/13367	0.923582	1	0.93068	Malba01G000483/Malba02G002915/Malba03G004591/Malba14G021539	4	3	1
Molecular function	GO:0004386	helicase activity	35/2864	199/13367	0.92435	1	0.93068	Malba01G000785/Malba01G001314/Malba01G001427/Malba02G002738/Malba03G003846/Malba03G003919/Malba04G004905/Malba04G005593/Malba04G006186/Malba04G006240/Malba05G006882/Malba06G009231/Malba07G011384/Malba07G011394/Malba07G011673/Malba07G011810/Malba07G012109/Malba08G013222/Malba08G013578/Malba09G014565/Malba10G015273/Malba10G015701/Malba10G016193/Malba11G017119/Malba11G017488/Malba11G017611/Malba12G0…	35	29	6
Molecular function	GO:0051287	NAD binding	11/2864	72/13367	0.926929	1	0.93068	Malba02G002343/Malba02G003087/Malba05G008166/Malba07G010985/Malba08G012711/Malba08G013201/Malba09G014203/Malba10G015564/Malba14G021280/Malba14G022110/MalbaUnG022644	11	10	1
Molecular function	GO:0005267	potassium channel activity	3/2864	25/13367	0.927591	1	0.93068	Malba05G007228/Malba05G007572/Malba07G012225	3	3	0
Molecular function	GO:0022843	voltage-gated cation channel activity	3/2864	25/13367	0.927591	1	0.93068	Malba05G007228/Malba05G007572/Malba07G012225	3	3	0
Molecular function	GO:0004714	transmembrane receptor protein tyrosine kinase activity	1/2864	11/13367	0.929598	1	0.93068	Malba05G006993	1	1	0
Molecular function	GO:0004742	dihydrolipoyllysine-residue acetyltransferase activity	1/2864	11/13367	0.929598	1	0.93068	Malba12G018759	1	1	0
Molecular function	GO:0005548	phospholipid transporter activity	1/2864	11/13367	0.929598	1	0.93068	Malba04G005047	1	0	1
Molecular function	GO:0015101	organic cation transmembrane transporter activity	1/2864	11/13367	0.929598	1	0.93068	Malba09G014393	1	1	0
Molecular function	GO:0016418	S-acetyltransferase activity	1/2864	11/13367	0.929598	1	0.93068	Malba12G018759	1	1	0
Molecular function	GO:0016868	intramolecular transferase activity, phosphotransferases	1/2864	11/13367	0.929598	1	0.93068	Malba11G018325	1	1	0
Molecular function	GO:0016884	carbon-nitrogen ligase activity, with glutamine as amido-N-donor	1/2864	11/13367	0.929598	1	0.93068	Malba06G009603	1	0	1
Molecular function	GO:0019239	deaminase activity	1/2864	11/13367	0.929598	1	0.93068	Malba09G014895	1	0	1
Molecular function	GO:0019840	isoprenoid binding	1/2864	11/13367	0.929598	1	0.93068	Malba04G005452	1	0	1
Molecular function	GO:0034595	phosphatidylinositol phosphate 5-phosphatase activity	1/2864	11/13367	0.929598	1	0.93068	Malba07G010902	1	1	0
Molecular function	GO:0045156	electron transporter, transferring electrons within the cyclic electron transport pathway of photosynthesis activity	1/2864	11/13367	0.929598	1	0.93068	Malba05G006919	1	1	0
Molecular function	GO:0046912	transferase activity, transferring acyl groups, acyl groups converted into alkyl on transfer	1/2864	11/13367	0.929598	1	0.93068	Malba07G012337	1	0	1
Molecular function	GO:0050308	sugar-phosphatase activity	1/2864	11/13367	0.929598	1	0.93068	Malba05G006872	1	1	0
Molecular function	GO:0070569	uridylyltransferase activity	1/2864	11/13367	0.929598	1	0.93068	Malba10G015696	1	1	0
Molecular function	GO:0019787	ubiquitin-like protein transferase activity	71/2864	383/13367	0.929891	1	0.93068	Malba01G000107/Malba01G000155/Malba01G000538/Malba01G002037/Malba02G002663/Malba02G003032/Malba03G003953/Malba03G004671/Malba04G005027/Malba04G005698/Malba04G005893/Malba04G005894/Malba04G006367/Malba05G006723/Malba05G006893/Malba05G007211/Malba05G007233/Malba05G007330/Malba05G007747/Malba05G007991/Malba05G008048/Malba05G008081/Malba05G008187/Malba05G008368/Malba05G008440/Malba05G008511/Malba06G0…	71	22	49
Molecular function	GO:0019887	protein kinase regulator activity	4/2864	32/13367	0.934645	1	0.93068	Malba06G008723/Malba07G011141/Malba07G011741/Malba10G015505	4	3	1
Molecular function	GO:0019904	protein domain specific binding	4/2864	32/13367	0.934645	1	0.93068	Malba01G000901/Malba12G018759/Malba13G021042/Malba14G021714	4	4	0
Molecular function	GO:0042162	telomeric DNA binding	2/2864	19/13367	0.936835	1	0.93068	Malba03G004621/Malba06G009767	2	1	1
Molecular function	GO:0000049	tRNA binding	3/2864	26/13367	0.939099	1	0.93068	Malba04G006698/Malba07G011167/Malba07G011418	3	2	1
Molecular function	GO:0019200	carbohydrate kinase activity	3/2864	26/13367	0.939099	1	0.93068	Malba04G005747/Malba04G006138/Malba05G007801	3	3	0
Molecular function	GO:0003779	actin binding	13/2864	85/13367	0.939986	1	0.93068	Malba01G000351/Malba01G000359/Malba01G001825/Malba02G003324/Malba03G004831/Malba04G006253/Malba06G010498/Malba07G010796/Malba07G012144/Malba08G013743/Malba11G016887/Malba13G020548/Malba14G021503	13	7	6
Molecular function	GO:0004707	MAP kinase activity	1/2864	12/13367	0.944695	1	0.93068	Malba06G009889	1	0	1
Molecular function	GO:0034593	phosphatidylinositol bisphosphate phosphatase activity	1/2864	12/13367	0.944695	1	0.93068	Malba07G010902	1	1	0
Molecular function	GO:0047763	caffeate O-methyltransferase activity	1/2864	12/13367	0.944695	1	0.93068	Malba09G014646	1	0	1
Molecular function	GO:0140103	catalytic activity, acting on a glycoprotein	1/2864	12/13367	0.944695	1	0.93068	Malba07G010762	1	0	1
Molecular function	GO:0008757	S-adenosylmethionine-dependent methyltransferase activity	23/2864	141/13367	0.947995	1	0.93068	Malba02G003189/Malba03G003757/Malba04G004862/Malba05G007181/Malba05G007738/Malba05G007899/Malba05G008478/Malba07G010725/Malba07G011386/Malba08G013529/Malba09G014070/Malba09G014087/Malba09G014507/Malba09G014916/Malba09G015221/Malba10G015421/Malba11G017065/Malba11G017296/Malba13G020512/Malba14G021143/Malba14G021598/Malba14G021649/Malba14G021712	23	19	4
Molecular function	GO:0016638	oxidoreductase activity, acting on the CH-NH2 group of donors	2/2864	20/13367	0.948195	1	0.93068	Malba03G003573/Malba07G012188	2	1	1
Molecular function	GO:0019706	protein-cysteine S-palmitoyltransferase activity	2/2864	20/13367	0.948195	1	0.93068	Malba07G010560/Malba14G021678	2	2	0
Molecular function	GO:0019707	protein-cysteine S-acyltransferase activity	2/2864	20/13367	0.948195	1	0.93068	Malba07G010560/Malba14G021678	2	2	0
Molecular function	GO:0030551	cyclic nucleotide binding	2/2864	20/13367	0.948195	1	0.93068	Malba01G002095/Malba05G007228	2	2	0
Molecular function	GO:0030552	cAMP binding	2/2864	20/13367	0.948195	1	0.93068	Malba01G002095/Malba05G007228	2	2	0
Molecular function	GO:0030553	cGMP binding	2/2864	20/13367	0.948195	1	0.93068	Malba01G002095/Malba05G007228	2	2	0
Molecular function	GO:0000982	transcription factor activity, RNA polymerase II proximal promoter sequence-specific DNA binding	1/2864	13/13367	0.956555	1	0.93068	Malba11G018164	1	0	1
Molecular function	GO:0016615	malate dehydrogenase activity	1/2864	13/13367	0.956555	1	0.93068	Malba09G015158	1	0	1
Molecular function	GO:0043178	alcohol binding	1/2864	13/13367	0.956555	1	0.93068	Malba04G005452	1	0	1
Molecular function	GO:0047372	acylglycerol lipase activity	1/2864	13/13367	0.956555	1	0.93068	Malba06G010179	1	0	1
Molecular function	GO:0071617	lysophospholipid acyltransferase activity	1/2864	13/13367	0.956555	1	0.93068	Malba05G007963	1	0	1
Molecular function	GO:0031418	L-ascorbic acid binding	3/2864	28/13367	0.957202	1	0.93068	Malba12G019671/Malba13G019991/Malba13G020166	3	2	1
Molecular function	GO:0000175	3'-5'-exoribonuclease activity	2/2864	21/13367	0.957588	1	0.93068	Malba01G000140/Malba10G015526	2	2	0
Molecular function	GO:0019104	DNA N-glycosylase activity	2/2864	21/13367	0.957588	1	0.93068	Malba04G005890/Malba08G013236	2	2	0
Molecular function	GO:0008234	cysteine-type peptidase activity	13/2864	89/13367	0.960835	1	0.93068	Malba03G003685/Malba03G003689/Malba03G003960/Malba04G005437/Malba05G008159/Malba07G011675/Malba07G012172/Malba08G012770/Malba08G012775/Malba09G015205/Malba10G015330/Malba12G019127/Malba12G019754	13	4	9
Molecular function	GO:0051536	iron-sulfur cluster binding	20/2864	128/13367	0.961016	1	0.93068	Malba01G000483/Malba01G000865/Malba01G001936/Malba02G002420/Malba02G002446/Malba02G002582/Malba02G003160/Malba05G008422/Malba06G008710/Malba06G008801/Malba08G012803/Malba08G013236/Malba08G013287/Malba10G015320/Malba10G015971/Malba11G017370/Malba13G019919/Malba13G020286/Malba14G021206/MalbaUnG022415	20	12	8
Molecular function	GO:0051540	metal cluster binding	20/2864	128/13367	0.961016	1	0.93068	Malba01G000483/Malba01G000865/Malba01G001936/Malba02G002420/Malba02G002446/Malba02G002582/Malba02G003160/Malba05G008422/Malba06G008710/Malba06G008801/Malba08G012803/Malba08G013236/Malba08G013287/Malba10G015320/Malba10G015971/Malba11G017370/Malba13G019919/Malba13G020286/Malba14G021206/MalbaUnG022415	20	12	8
Molecular function	GO:0019888	protein phosphatase regulator activity	2/2864	22/13367	0.965336	1	0.93068	Malba04G005452/Malba07G011404	2	0	2
Molecular function	GO:0051184	cofactor transmembrane transporter activity	2/2864	22/13367	0.965336	1	0.93068	Malba06G010366/Malba09G014906	2	0	2
Molecular function	GO:0004535	poly(A)-specific ribonuclease activity	1/2864	14/13367	0.965872	1	0.93068	Malba01G000140	1	1	0
Molecular function	GO:0004551	nucleotide diphosphatase activity	1/2864	14/13367	0.965872	1	0.93068	Malba10G016779	1	0	1
Molecular function	GO:0051185	coenzyme transmembrane transporter activity	1/2864	14/13367	0.965872	1	0.93068	Malba09G014906	1	0	1
Molecular function	GO:0005244	voltage-gated ion channel activity	6/2864	49/13367	0.966816	1	0.93068	Malba02G002793/Malba05G007228/Malba05G007572/Malba07G012225/Malba10G016199/Malba13G020948	6	5	1
Molecular function	GO:0022832	voltage-gated channel activity	6/2864	49/13367	0.966816	1	0.93068	Malba02G002793/Malba05G007228/Malba05G007572/Malba07G012225/Malba10G016199/Malba13G020948	6	5	1
Molecular function	GO:0008028	monocarboxylic acid transmembrane transporter activity	3/2864	30/13367	0.97016	1	0.93068	Malba10G015532/Malba14G021549/Malba14G022207	3	1	2
Molecular function	GO:0016409	palmitoyltransferase activity	2/2864	23/13367	0.971712	1	0.93068	Malba07G010560/Malba14G021678	2	2	0
Molecular function	GO:0016782	transferase activity, transferring sulfur-containing groups	2/2864	23/13367	0.971712	1	0.93068	Malba08G012595/Malba11G018362	2	1	1
Molecular function	GO:0019208	phosphatase regulator activity	2/2864	23/13367	0.971712	1	0.93068	Malba04G005452/Malba07G011404	2	0	2
Molecular function	GO:0016779	nucleotidyltransferase activity	30/2864	186/13367	0.972009	1	0.93068	Malba01G000072/Malba01G000265/Malba01G000734/Malba01G000865/Malba01G000963/Malba01G001322/Malba02G002668/Malba02G003301/Malba03G004621/Malba04G005503/Malba06G008801/Malba06G009220/Malba06G009637/Malba08G012613/Malba08G012752/Malba08G012771/Malba08G013287/Malba08G013717/Malba08G013718/Malba10G015347/Malba10G015526/Malba10G015696/Malba13G020286/Malba13G020396/Malba13G020397/Malba13G020997/Malba14G0…	30	23	7
Molecular function	GO:0008139	nuclear localization sequence binding	1/2864	15/13367	0.973192	1	0.93068	Malba06G008835	1	1	0
Molecular function	GO:0016783	sulfurtransferase activity	1/2864	15/13367	0.973192	1	0.93068	Malba08G012595	1	0	1
Molecular function	GO:0017069	snRNA binding	1/2864	15/13367	0.973192	1	0.93068	Malba13G020613	1	0	1
Molecular function	GO:0019829	cation-transporting ATPase activity	8/2864	63/13367	0.973776	1	0.93068	Malba01G001096/Malba01G001730/Malba04G005069/Malba04G006376/Malba04G006451/Malba05G007206/Malba07G012132/MalbaUnG022698	8	4	4
Molecular function	GO:0022853	active ion transmembrane transporter activity	8/2864	63/13367	0.973776	1	0.93068	Malba01G001096/Malba01G001730/Malba04G005069/Malba04G006376/Malba04G006451/Malba05G007206/Malba07G012132/MalbaUnG022698	8	4	4
Molecular function	GO:0042625	ATPase coupled ion transmembrane transporter activity	8/2864	63/13367	0.973776	1	0.93068	Malba01G001096/Malba01G001730/Malba04G005069/Malba04G006376/Malba04G006451/Malba05G007206/Malba07G012132/MalbaUnG022698	8	4	4
Molecular function	GO:0016765	transferase activity, transferring alkyl or aryl (other than methyl) groups	19/2864	127/13367	0.974812	1	0.93068	Malba01G000108/Malba01G000493/Malba01G000494/Malba02G002563/Malba04G005108/Malba05G006786/Malba05G006798/Malba06G009355/Malba07G012264/Malba08G012803/Malba08G013079/Malba08G013080/Malba09G013778/Malba09G014842/Malba10G015693/Malba12G018950/Malba12G019371/Malba13G020689/Malba14G021618	19	10	9
Molecular function	GO:0042623	ATPase activity, coupled	59/2864	340/13367	0.974863	1	0.93068	Malba01G000305/Malba01G000328/Malba01G000598/Malba01G000655/Malba01G001096/Malba01G001709/Malba01G001730/Malba02G002642/Malba02G002817/Malba03G003597/Malba03G003644/Malba03G003808/Malba03G004276/Malba03G004772/Malba04G005047/Malba04G005069/Malba04G005542/Malba04G005794/Malba04G006240/Malba04G006376/Malba04G006451/Malba05G007206/Malba05G007422/Malba05G007424/Malba05G008459/Malba06G009846/Malba06G0…	59	41	18
Molecular function	GO:0004659	prenyltransferase activity	3/2864	31/13367	0.975151	1	0.93068	Malba01G000108/Malba01G000493/Malba01G000494	3	3	0
Molecular function	GO:0030276	clathrin binding	2/2864	24/13367	0.976948	1	0.93068	Malba01G001124/Malba09G014582	2	1	1
Molecular function	GO:0003924	GTPase activity	24/2864	156/13367	0.977734	1	0.93068	Malba01G001124/Malba01G001214/Malba03G004295/Malba03G004777/Malba04G005517/Malba05G006708/Malba05G006892/Malba05G007481/Malba06G009046/Malba06G009696/Malba07G010820/Malba07G011131/Malba09G013897/Malba09G014582/Malba09G014622/Malba09G015028/Malba10G016320/Malba11G016886/Malba11G018097/Malba12G018632/Malba13G020074/Malba13G020291/Malba13G020723/Malba14G021860	24	19	5
Molecular function	GO:0046933	proton-transporting ATP synthase activity, rotational mechanism	1/2864	16/13367	0.978943	1	0.93068	MalbaUnG022698	1	1	0
Molecular function	GO:0036459	thiol-dependent ubiquitinyl hydrolase activity	4/2864	40/13367	0.982627	1	0.93068	Malba03G003685/Malba03G003689/Malba09G015205/Malba12G019127	4	1	3
Molecular function	GO:0022836	gated channel activity	8/2864	66/13367	0.982651	1	0.93068	Malba02G002793/Malba04G005395/Malba05G007228/Malba05G007572/Malba06G010054/Malba07G012225/Malba10G016199/Malba13G020948	8	5	3
Molecular function	GO:0004721	phosphoprotein phosphatase activity	19/2864	131/13367	0.983245	1	0.93068	Malba01G001165/Malba01G001390/Malba02G002180/Malba02G002300/Malba02G002799/Malba02G002947/Malba03G003878/Malba03G003902/Malba03G004219/Malba06G009727/Malba07G011633/Malba09G014845/Malba11G017123/Malba11G017798/Malba11G017933/Malba12G018898/Malba13G020619/Malba14G021403/Malba14G022154	19	8	11
Molecular function	GO:0022839	ion gated channel activity	7/2864	60/13367	0.983329	1	0.93068	Malba02G002793/Malba04G005395/Malba05G007228/Malba05G007572/Malba07G012225/Malba10G016199/Malba13G020948	7	5	2
Molecular function	GO:0052866	phosphatidylinositol phosphate phosphatase activity	1/2864	17/13367	0.98346	1	0.93068	Malba07G010902	1	1	0
Molecular function	GO:0016799	hydrolase activity, hydrolyzing N-glycosyl compounds	2/2864	26/13367	0.984752	1	0.93068	Malba04G005890/Malba08G013236	2	2	0
Molecular function	GO:0101005	ubiquitinyl hydrolase activity	4/2864	41/13367	0.985395	1	0.93068	Malba03G003685/Malba03G003689/Malba09G015205/Malba12G019127	4	1	3
Molecular function	GO:0001883	purine nucleoside binding	35/2864	221/13367	0.985639	1	0.93068	Malba01G000326/Malba01G001124/Malba01G001214/Malba01G001936/Malba02G002207/Malba02G002380/Malba03G004295/Malba03G004777/Malba04G005517/Malba04G006301/Malba05G006708/Malba05G006892/Malba05G007481/Malba06G009046/Malba06G009054/Malba06G009518/Malba06G009696/Malba06G010371/Malba07G010820/Malba07G011131/Malba09G013897/Malba09G013913/Malba09G014582/Malba09G014622/Malba09G015028/Malba10G016320/Malba10G0…	35	26	9
Molecular function	GO:0005525	GTP binding	35/2864	221/13367	0.985639	1	0.93068	Malba01G000326/Malba01G001124/Malba01G001214/Malba01G001936/Malba02G002207/Malba02G002380/Malba03G004295/Malba03G004777/Malba04G005517/Malba04G006301/Malba05G006708/Malba05G006892/Malba05G007481/Malba06G009046/Malba06G009054/Malba06G009518/Malba06G009696/Malba06G010371/Malba07G010820/Malba07G011131/Malba09G013897/Malba09G013913/Malba09G014582/Malba09G014622/Malba09G015028/Malba10G016320/Malba10G0…	35	26	9
Molecular function	GO:0032550	purine ribonucleoside binding	35/2864	221/13367	0.985639	1	0.93068	Malba01G000326/Malba01G001124/Malba01G001214/Malba01G001936/Malba02G002207/Malba02G002380/Malba03G004295/Malba03G004777/Malba04G005517/Malba04G006301/Malba05G006708/Malba05G006892/Malba05G007481/Malba06G009046/Malba06G009054/Malba06G009518/Malba06G009696/Malba06G010371/Malba07G010820/Malba07G011131/Malba09G013897/Malba09G013913/Malba09G014582/Malba09G014622/Malba09G015028/Malba10G016320/Malba10G0…	35	26	9
Molecular function	GO:0001882	nucleoside binding	36/2864	227/13367	0.986327	1	0.93068	Malba01G000326/Malba01G001124/Malba01G001214/Malba01G001936/Malba02G002207/Malba02G002380/Malba03G004295/Malba03G004777/Malba04G005517/Malba04G006301/Malba05G006708/Malba05G006892/Malba05G007481/Malba06G009046/Malba06G009054/Malba06G009518/Malba06G009696/Malba06G010371/Malba07G010820/Malba07G011131/Malba09G013897/Malba09G013913/Malba09G014582/Malba09G014622/Malba09G015028/Malba10G016320/Malba10G0…	36	27	9
Molecular function	GO:0016814	hydrolase activity, acting on carbon-nitrogen (but not peptide) bonds, in cyclic amidines	1/2864	18/13367	0.987008	1	0.93068	Malba09G014895	1	0	1
Molecular function	GO:0005048	signal sequence binding	2/2864	27/13367	0.98762	1	0.93068	Malba06G008835/Malba07G011185	2	2	0
Molecular function	GO:0016411	acylglycerol O-acyltransferase activity	2/2864	27/13367	0.98762	1	0.93068	Malba06G010089/Malba08G013497	2	0	2
Molecular function	GO:0016741	transferase activity, transferring one-carbon groups	50/2864	304/13367	0.988341	1	0.93068	Malba01G000139/Malba01G000251/Malba01G000422/Malba01G000440/Malba01G000478/Malba01G001519/Malba01G001546/Malba01G001958/Malba02G002615/Malba02G003189/Malba03G003757/Malba04G004862/Malba04G005561/Malba05G007181/Malba05G007612/Malba05G007738/Malba05G007899/Malba05G007909/Malba05G008478/Malba06G010040/Malba07G010725/Malba07G011386/Malba07G011555/Malba08G012739/Malba08G013529/Malba08G013565/Malba08G0…	50	35	15
Molecular function	GO:0019783	ubiquitin-like protein-specific protease activity	5/2864	50/13367	0.989789	1	0.93068	Malba03G003685/Malba03G003689/Malba08G012770/Malba09G015205/Malba12G019127	5	2	3
Molecular function	GO:0005388	calcium-transporting ATPase activity	1/2864	19/13367	0.989795	1	0.93068	Malba04G006451	1	0	1
Molecular function	GO:0008536	Ran GTPase binding	1/2864	19/13367	0.989795	1	0.93068	Malba14G021818	1	0	1
Molecular function	GO:0016811	hydrolase activity, acting on carbon-nitrogen (but not peptide) bonds, in linear amides	6/2864	57/13367	0.990211	1	0.93068	Malba04G005946/Malba04G006268/Malba05G008165/Malba06G008851/Malba07G012063/Malba08G013269	6	5	1
Molecular function	GO:0016810	hydrolase activity, acting on carbon-nitrogen (but not peptide) bonds	14/2864	107/13367	0.990439	1	0.93068	Malba01G001219/Malba03G004375/Malba04G004947/Malba04G005296/Malba04G005946/Malba04G006268/Malba05G008165/Malba06G008851/Malba07G011789/Malba07G012063/Malba08G013269/Malba09G014895/Malba10G016261/Malba11G017001	14	9	5
Molecular function	GO:0032549	ribonucleoside binding	35/2864	226/13367	0.990636	1	0.93068	Malba01G000326/Malba01G001124/Malba01G001214/Malba01G001936/Malba02G002207/Malba02G002380/Malba03G004295/Malba03G004777/Malba04G005517/Malba04G006301/Malba05G006708/Malba05G006892/Malba05G007481/Malba06G009046/Malba06G009054/Malba06G009518/Malba06G009696/Malba06G010371/Malba07G010820/Malba07G011131/Malba09G013897/Malba09G013913/Malba09G014582/Malba09G014622/Malba09G015028/Malba10G016320/Malba10G0…	35	26	9
Molecular function	GO:0008168	methyltransferase activity	47/2864	291/13367	0.990717	1	0.93068	Malba01G000139/Malba01G000251/Malba01G000422/Malba01G000478/Malba01G001519/Malba01G001546/Malba01G001958/Malba02G002615/Malba02G003189/Malba03G003757/Malba04G004862/Malba04G005561/Malba05G007181/Malba05G007738/Malba05G007899/Malba05G008478/Malba06G010040/Malba07G010725/Malba07G011386/Malba07G011555/Malba08G012739/Malba08G013529/Malba08G013565/Malba08G013571/Malba08G013573/Malba09G014070/Malba09G0…	47	33	14
Molecular function	GO:0008171	O-methyltransferase activity	3/2864	37/13367	0.991974	1	0.93068	Malba07G011386/Malba09G014646/Malba09G015071	3	1	2
Molecular function	GO:0042578	phosphoric ester hydrolase activity	49/2864	305/13367	0.992816	1	0.93068	Malba01G001101/Malba01G001165/Malba01G001315/Malba01G001390/Malba01G001480/Malba01G001700/Malba02G002180/Malba02G002300/Malba02G002302/Malba02G002799/Malba02G002947/Malba03G003690/Malba03G003878/Malba03G003902/Malba03G004219/Malba03G004446/Malba03G004447/Malba03G004751/Malba04G006190/Malba04G006326/Malba04G006386/Malba05G006872/Malba05G007654/Malba05G007735/Malba06G009127/Malba06G009621/Malba06G0…	49	21	28
Molecular function	GO:0019001	guanyl nucleotide binding	37/2864	241/13367	0.99343	1	0.93068	Malba01G000326/Malba01G001124/Malba01G001214/Malba01G001936/Malba01G002095/Malba02G002207/Malba02G002380/Malba03G004295/Malba03G004777/Malba04G005517/Malba04G006301/Malba05G006708/Malba05G006892/Malba05G007228/Malba05G007481/Malba06G009046/Malba06G009054/Malba06G009518/Malba06G009696/Malba06G010371/Malba07G010820/Malba07G011131/Malba09G013897/Malba09G013913/Malba09G014582/Malba09G014622/Malba09G0…	37	28	9
Molecular function	GO:0032561	guanyl ribonucleotide binding	37/2864	241/13367	0.99343	1	0.93068	Malba01G000326/Malba01G001124/Malba01G001214/Malba01G001936/Malba01G002095/Malba02G002207/Malba02G002380/Malba03G004295/Malba03G004777/Malba04G005517/Malba04G006301/Malba05G006708/Malba05G006892/Malba05G007228/Malba05G007481/Malba06G009046/Malba06G009054/Malba06G009518/Malba06G009696/Malba06G010371/Malba07G010820/Malba07G011131/Malba09G013897/Malba09G013913/Malba09G014582/Malba09G014622/Malba09G0…	37	28	9
Molecular function	GO:0009881	photoreceptor activity	1/2864	21/13367	0.993705	1	0.93068	Malba12G019490	1	0	1
Molecular function	GO:0051082	unfolded protein binding	7/2864	67/13367	0.994219	1	0.93068	Malba01G000118/Malba04G004993/Malba05G006725/Malba09G014754/Malba10G016647/Malba12G019535/Malba14G021328	7	6	1
Molecular function	GO:0008237	metallopeptidase activity	11/2864	93/13367	0.99448	1	0.93068	Malba01G000962/Malba01G001362/Malba03G004265/Malba04G004947/Malba04G006629/Malba06G010512/Malba10G015384/Malba10G015614/Malba12G018589/Malba14G021442/Malba14G021895	11	4	7
Molecular function	GO:0042562	hormone binding	1/2864	22/13367	0.995056	1	0.93068	Malba04G005452	1	0	1
Molecular function	GO:0019843	rRNA binding	17/2864	131/13367	0.995432	1	0.93068	Malba01G001964/Malba02G003313/Malba03G004664/Malba04G005314/Malba05G006938/Malba05G007050/Malba05G007990/Malba06G009570/Malba07G010866/Malba09G013990/Malba09G014208/Malba10G016168/Malba10G016170/Malba10G016382/Malba11G018422/Malba13G020448/Malba13G020508	17	17	0
Molecular function	GO:0003713	transcription coactivator activity	2/2864	32/13367	0.995698	1	0.93068	Malba06G010166/Malba09G015045	2	2	0
Molecular function	GO:0016655	oxidoreductase activity, acting on NAD(P)H, quinone or similar compound as acceptor	4/2864	48/13367	0.99583	1	0.93068	Malba01G000916/Malba05G008235/Malba13G020401/MalbaUnG022530	4	1	3
Molecular function	GO:0004712	protein serine/threonine/tyrosine kinase activity	4/2864	49/13367	0.996531	1	0.93068	Malba06G009576/Malba08G012913/Malba09G014955/Malba12G019630	4	2	2
Molecular function	GO:0016859	cis-trans isomerase activity	5/2864	57/13367	0.99692	1	0.93068	Malba02G002957/Malba03G003875/Malba04G004882/Malba06G010177/Malba07G012089	5	5	0
Molecular function	GO:0016874	ligase activity	31/2864	216/13367	0.997023	1	0.93068	Malba01G000692/Malba01G001672/Malba01G001765/Malba01G001779/Malba03G004562/Malba03G004598/Malba04G006698/Malba05G008368/Malba06G009162/Malba06G009603/Malba06G009855/Malba07G010657/Malba07G010985/Malba07G011167/Malba07G011520/Malba07G011646/Malba08G013427/Malba10G015437/Malba10G015737/Malba10G015841/Malba10G016591/Malba10G016606/Malba11G017141/Malba11G017199/Malba12G019463/Malba12G019568/Malba12G0…	31	18	13
Molecular function	GO:0003899	DNA-directed 5'-3' RNA polymerase activity	4/2864	50/13367	0.997117	1	0.93068	Malba01G000072/Malba01G001322/Malba06G009220/Malba14G021206	4	4	0
Molecular function	GO:0008026	ATP-dependent helicase activity	11/2864	98/13367	0.997245	1	0.93068	Malba04G006240/Malba07G011384/Malba07G011394/Malba09G014565/Malba11G017119/Malba11G017488/Malba12G019005/Malba12G019022/Malba13G020629/Malba14G021277/Malba14G021736	11	8	3
Molecular function	GO:0070035	purine NTP-dependent helicase activity	11/2864	98/13367	0.997245	1	0.93068	Malba04G006240/Malba07G011384/Malba07G011394/Malba09G014565/Malba11G017119/Malba11G017488/Malba12G019005/Malba12G019022/Malba13G020629/Malba14G021277/Malba14G021736	11	8	3
Molecular function	GO:0003755	peptidyl-prolyl cis-trans isomerase activity	4/2864	52/13367	0.998015	1	0.93068	Malba03G003875/Malba04G004882/Malba06G010177/Malba07G012089	4	4	0
Molecular function	GO:0016791	phosphatase activity	38/2864	260/13367	0.99809	1	0.93068	Malba01G001165/Malba01G001390/Malba01G001480/Malba01G001700/Malba02G002180/Malba02G002300/Malba02G002799/Malba02G002947/Malba03G003690/Malba03G003878/Malba03G003902/Malba03G004219/Malba03G004446/Malba03G004447/Malba03G004751/Malba04G006190/Malba04G006386/Malba05G006872/Malba05G007654/Malba06G009127/Malba06G009727/Malba07G010902/Malba07G011047/Malba07G011633/Malba09G014063/Malba09G014845/Malba11G0…	38	16	22
Molecular function	GO:0008137	NADH dehydrogenase (ubiquinone) activity	2/2864	36/13367	0.998181	1	0.93068	Malba05G008235/MalbaUnG022530	2	1	1
Molecular function	GO:0050136	NADH dehydrogenase (quinone) activity	2/2864	36/13367	0.998181	1	0.93068	Malba05G008235/MalbaUnG022530	2	1	1
Molecular function	GO:0034062	5'-3' RNA polymerase activity	5/2864	60/13367	0.998189	1	0.93068	Malba01G000072/Malba01G001322/Malba02G002668/Malba06G009220/Malba14G021206	5	4	1
Molecular function	GO:0097747	RNA polymerase activity	5/2864	60/13367	0.998189	1	0.93068	Malba01G000072/Malba01G001322/Malba02G002668/Malba06G009220/Malba14G021206	5	4	1
Molecular function	GO:0004222	metalloendopeptidase activity	4/2864	53/13367	0.998356	1	0.93068	Malba01G001362/Malba06G010512/Malba10G015384/Malba10G015614	4	1	3
Molecular function	GO:0044769	ATPase activity, coupled to transmembrane movement of ions, rotational mechanism	1/2864	27/13367	0.998523	1	0.93068	MalbaUnG022698	1	1	0
Molecular function	GO:0004812	aminoacyl-tRNA ligase activity	4/2864	54/13367	0.998639	1	0.93068	Malba04G006698/Malba07G011167/Malba08G013427/Malba10G016591	4	3	1
Molecular function	GO:0016875	ligase activity, forming carbon-oxygen bonds	4/2864	54/13367	0.998639	1	0.93068	Malba04G006698/Malba07G011167/Malba08G013427/Malba10G016591	4	3	1
Molecular function	GO:0008173	RNA methyltransferase activity	2/2864	38/13367	0.998822	1	0.93068	Malba09G014087/Malba13G020512	2	2	0
Molecular function	GO:0003954	NADH dehydrogenase activity	2/2864	39/13367	0.999053	1	0.93068	Malba05G008235/MalbaUnG022530	2	1	1
Molecular function	GO:0004004	ATP-dependent RNA helicase activity	6/2864	71/13367	0.999054	1	0.93068	Malba04G006240/Malba09G014565/Malba11G017119/Malba12G019005/Malba12G019022/Malba14G021736	6	4	2
Molecular function	GO:0008186	RNA-dependent ATPase activity	6/2864	71/13367	0.999054	1	0.93068	Malba04G006240/Malba09G014565/Malba11G017119/Malba12G019005/Malba12G019022/Malba14G021736	6	4	2
Molecular function	GO:0016651	oxidoreductase activity, acting on NAD(P)H	10/2864	100/13367	0.99922	1	0.93068	Malba01G000916/Malba02G002915/Malba02G003008/Malba03G004591/Malba04G005243/Malba05G007746/Malba05G008235/Malba13G020401/Malba14G021539/MalbaUnG022530	10	4	6
Molecular function	GO:0003724	RNA helicase activity	6/2864	76/13367	0.999609	1	0.93068	Malba04G006240/Malba09G014565/Malba11G017119/Malba12G019005/Malba12G019022/Malba14G021736	6	4	2
Molecular function	GO:0008135	translation factor activity, RNA binding	10/2864	111/13367	0.999863	1	0.93068	Malba01G001156/Malba01G001400/Malba01G001836/Malba01G001893/Malba04G006240/Malba05G008541/Malba07G010820/Malba08G013514/Malba10G016790/Malba13G020909	10	6	4
Molecular function	GO:0003743	translation initiation factor activity	4/2864	66/13367	0.999868	1	0.93068	Malba01G001156/Malba01G001400/Malba04G006240/Malba08G013514	4	1	3
Molecular function	GO:0003727	single-stranded RNA binding	3/2864	60/13367	0.999924	1	0.93068	Malba07G010866/Malba14G021577/Malba14G022372	3	2	1
Molecular function	GO:0003729	mRNA binding	24/2864	217/13367	0.999981	1	0.93068	Malba02G002726/Malba05G006882/Malba05G007688/Malba06G009290/Malba06G009736/Malba06G010254/Malba06G010338/Malba07G011424/Malba07G011572/Malba08G013222/Malba08G013632/Malba09G013840/Malba10G015576/Malba11G017561/Malba11G017961/Malba11G017966/Malba11G018385/Malba13G019919/Malba13G020140/Malba13G020392/Malba13G020415/Malba13G020613/Malba14G021561/Malba14G022372	24	20	4
Molecular function	GO:0140101	catalytic activity, acting on a tRNA	6/2864	97/13367	0.999992	1	0.93068	Malba04G006698/Malba06G009903/Malba07G011167/Malba08G013427/Malba09G015042/Malba10G016591	6	4	2
Molecular function	GO:0140098	catalytic activity, acting on RNA	34/2864	358/13367	1	1	0.93068	Malba01G000072/Malba01G000140/Malba01G000511/Malba01G001322/Malba01G001427/Malba02G002668/Malba04G005242/Malba04G006240/Malba04G006698/Malba05G007856/Malba06G009011/Malba06G009220/Malba06G009903/Malba07G011167/Malba07G011269/Malba08G013427/Malba09G013941/Malba09G014087/Malba09G014565/Malba09G015042/Malba10G015526/Malba10G016215/Malba10G016591/Malba11G017119/Malba12G019005/Malba12G019022/Malba13G0…	34	22	12
Biological process	GO:0022402	cell cycle process	114/2712	313/12659	5.53286e-10	1.13479e-06	1.07512e-06	Malba01G000131/Malba01G000173/Malba01G000424/Malba01G000698/Malba01G001443/Malba01G001450/Malba01G001486/Malba01G001709/Malba01G001963/Malba02G002241/Malba02G002350/Malba02G002380/Malba02G002407/Malba02G002533/Malba02G002642/Malba02G002727/Malba02G003085/Malba02G003150/Malba03G003766/Malba03G004066/Malba03G004069/Malba03G004130/Malba03G004336/Malba03G004807/Malba03G004824/Malba04G004944/Malba04G0…	114	92	22
Biological process	GO:0071103	DNA conformation change	40/2712	81/12659	2.25738e-08	2.14563e-05	2.03281e-05	Malba01G001314/Malba01G001486/Malba01G001701/Malba01G001703/Malba02G002320/Malba02G002350/Malba02G003085/Malba03G003766/Malba03G003808/Malba04G004905/Malba04G005593/Malba04G006531/Malba05G007232/Malba06G008699/Malba06G009816/Malba06G009861/Malba06G010254/Malba07G010680/Malba07G011384/Malba07G011394/Malba08G012464/Malba09G013840/Malba09G014169/Malba10G015701/Malba10G015728/Malba10G015738/Malba10G0…	40	34	6
Biological process	GO:0006260	DNA replication	55/2712	128/12659	3.13842e-08	2.14563e-05	2.03281e-05	Malba01G000698/Malba01G000865/Malba01G001314/Malba02G002121/Malba02G002491/Malba02G003189/Malba03G004066/Malba03G004801/Malba04G004905/Malba04G005503/Malba04G005593/Malba05G007200/Malba05G007738/Malba05G008218/Malba06G008699/Malba06G008801/Malba06G009449/Malba06G009651/Malba06G009689/Malba06G010373/Malba07G010985/Malba07G010993/Malba07G011170/Malba07G011384/Malba07G011394/Malba07G011673/Malba07G0…	55	50	5
Biological process	GO:0000280	nuclear division	61/2712	150/12659	6.67835e-08	3.42433e-05	3.24427e-05	Malba01G001443/Malba01G001486/Malba01G001709/Malba02G002241/Malba02G002350/Malba02G002380/Malba02G002642/Malba02G003085/Malba02G003150/Malba03G003766/Malba03G004066/Malba03G004130/Malba03G004336/Malba04G005794/Malba05G006731/Malba05G006880/Malba05G007232/Malba05G008653/Malba06G009167/Malba06G009846/Malba06G009885/Malba06G010030/Malba06G010532/Malba07G010950/Malba07G011155/Malba07G012172/Malba08G0…	61	50	11
Biological process	GO:1903047	mitotic cell cycle process	61/2712	153/12659	1.55506e-07	5.74165e-05	5.43975e-05	Malba01G000131/Malba01G000173/Malba01G001450/Malba01G001486/Malba02G002350/Malba02G002380/Malba02G002407/Malba02G002533/Malba02G002727/Malba02G003085/Malba02G003150/Malba03G003766/Malba03G004069/Malba03G004130/Malba03G004336/Malba03G004824/Malba05G006880/Malba05G007342/Malba05G008164/Malba05G008648/Malba05G008653/Malba06G009167/Malba07G010683/Malba07G010725/Malba07G010950/Malba07G011786/Malba07G0…	61	52	9
Biological process	GO:0000819	sister chromatid segregation	28/2712	51/12659	1.67966e-07	5.74165e-05	5.43975e-05	Malba01G000698/Malba01G001963/Malba02G002350/Malba02G002380/Malba02G003085/Malba03G003766/Malba03G004130/Malba03G004336/Malba05G006880/Malba05G008653/Malba06G008684/Malba06G009167/Malba06G010030/Malba06G010532/Malba07G012172/Malba09G014740/Malba10G015738/Malba10G016211/Malba10G016270/Malba11G017450/Malba11G017554/Malba11G017630/Malba11G017635/Malba11G017994/Malba13G020065/Malba14G021291/Malba14G0…	28	20	8
Biological process	GO:0006261	DNA-dependent DNA replication	35/2712	76/12659	1.40297e-06	0.000411069	0.000389455	Malba01G000698/Malba01G000865/Malba01G001314/Malba02G002121/Malba03G004066/Malba03G004801/Malba04G004905/Malba04G005503/Malba04G005593/Malba05G007738/Malba05G008218/Malba06G008801/Malba06G009651/Malba07G010985/Malba07G011170/Malba07G011673/Malba07G012052/Malba07G012109/Malba08G012752/Malba08G012771/Malba08G013001/Malba08G013287/Malba08G013717/Malba08G013718/Malba09G014720/Malba09G015045/Malba10G0…	35	32	3
Biological process	GO:0051301	cell division	116/2712	367/12659	2.58839e-06	0.000663598	0.000628706	Malba01G000131/Malba01G000173/Malba01G000424/Malba01G000698/Malba01G001450/Malba01G001963/Malba02G002241/Malba02G002407/Malba02G002533/Malba02G002727/Malba02G002825/Malba02G003150/Malba02G003429/Malba03G003627/Malba03G004066/Malba03G004069/Malba03G004271/Malba03G004336/Malba03G004807/Malba03G004824/Malba04G005114/Malba04G005365/Malba04G005794/Malba04G005911/Malba04G006381/Malba04G006472/Malba05G0…	116	100	16
Biological process	GO:0048285	organelle fission	67/2712	187/12659	3.76607e-06	0.000767035	0.000726704	Malba01G001124/Malba01G001443/Malba01G001486/Malba01G001709/Malba02G002241/Malba02G002350/Malba02G002380/Malba02G002642/Malba02G003085/Malba02G003150/Malba03G003766/Malba03G004066/Malba03G004130/Malba03G004336/Malba04G005517/Malba04G005794/Malba05G006731/Malba05G006880/Malba05G007232/Malba05G007964/Malba05G008653/Malba06G009167/Malba06G009846/Malba06G009885/Malba06G010030/Malba06G010532/Malba07G0…	67	54	13
Biological process	GO:0098813	nuclear chromosome segregation	36/2712	82/12659	3.99937e-06	0.000767035	0.000726704	Malba01G000698/Malba01G001443/Malba01G001963/Malba02G002241/Malba02G002350/Malba02G002380/Malba02G003085/Malba03G003766/Malba03G004130/Malba03G004336/Malba05G006731/Malba05G006880/Malba05G007232/Malba05G008653/Malba06G008684/Malba06G009167/Malba06G010030/Malba06G010532/Malba07G012172/Malba08G012817/Malba09G014740/Malba10G015738/Malba10G016211/Malba10G016270/Malba10G016559/Malba11G017450/Malba11G0…	36	26	10
Biological process	GO:0000278	mitotic cell cycle	73/2712	209/12659	4.11379e-06	0.000767035	0.000726704	Malba01G000131/Malba01G000173/Malba01G000467/Malba01G001450/Malba01G001486/Malba01G001963/Malba02G002350/Malba02G002380/Malba02G002407/Malba02G002533/Malba02G002727/Malba02G003085/Malba02G003150/Malba03G003766/Malba03G004069/Malba03G004130/Malba03G004336/Malba03G004824/Malba04G006554/Malba05G006880/Malba05G007138/Malba05G007232/Malba05G007342/Malba05G008164/Malba05G008648/Malba05G008653/Malba06G0…	73	61	12
Biological process	GO:0007018	microtubule-based movement	34/2712	79/12659	1.24313e-05	0.00212471	0.002013	Malba01G000124/Malba01G000328/Malba01G000622/Malba02G002817/Malba03G003652/Malba03G003776/Malba03G004405/Malba03G004772/Malba04G005794/Malba05G006731/Malba05G007422/Malba05G007424/Malba05G007775/Malba05G008253/Malba06G008950/Malba07G010690/Malba07G011786/Malba08G013396/Malba08G013611/Malba08G013707/Malba08G013756/Malba09G014124/Malba09G014731/Malba09G015063/Malba11G017231/Malba12G018519/Malba12G0…	34	33	1
Biological process	GO:0007059	chromosome segregation	38/2712	94/12659	2.2528e-05	0.00355423	0.00336735	Malba01G000698/Malba01G001443/Malba01G001963/Malba02G002241/Malba02G002350/Malba02G002380/Malba02G003085/Malba03G003766/Malba03G004130/Malba03G004336/Malba05G006731/Malba05G006880/Malba05G007232/Malba05G008653/Malba06G008684/Malba06G009167/Malba06G010030/Malba06G010532/Malba07G012172/Malba08G012817/Malba09G014501/Malba09G014740/Malba09G015124/Malba10G015738/Malba10G016211/Malba10G016270/Malba10G0…	38	28	10
Biological process	GO:0006270	DNA replication initiation	11/2712	15/12659	2.45812e-05	0.00360114	0.0034118	Malba01G001314/Malba04G004905/Malba04G005593/Malba06G009651/Malba07G011170/Malba07G011673/Malba07G012052/Malba07G012109/Malba10G015701/Malba14G021600/Malba14G021856	11	11	0
Biological process	GO:0140014	mitotic nuclear division	25/2712	54/12659	3.94625e-05	0.00489068	0.00463353	Malba01G001486/Malba02G002350/Malba02G002380/Malba02G003085/Malba02G003150/Malba03G003766/Malba03G004130/Malba03G004336/Malba05G006880/Malba05G008653/Malba06G009167/Malba07G010950/Malba08G013203/Malba09G014043/Malba09G014582/Malba09G014740/Malba10G015738/Malba10G015837/Malba10G016211/Malba10G016270/Malba11G017635/Malba11G017994/Malba13G020065/Malba14G021291/Malba14G021684	25	20	5
Biological process	GO:0045786	negative regulation of cell cycle	24/2712	51/12659	4.02467e-05	0.00489068	0.00463353	Malba02G002380/Malba03G004130/Malba04G005698/Malba05G007738/Malba05G007876/Malba05G008653/Malba07G010993/Malba07G011039/Malba07G011141/Malba07G011506/Malba07G011741/Malba08G013001/Malba08G013369/Malba08G013515/Malba10G015388/Malba10G015491/Malba10G016270/Malba11G017158/Malba11G017169/Malba11G017635/Malba13G020134/Malba14G021291/Malba14G021684/Malba14G021864	24	20	4
Biological process	GO:0010374	stomatal complex development	23/2712	48/12659	4.05371e-05	0.00489068	0.00463353	Malba01G000467/Malba02G002630/Malba04G005925/Malba04G006472/Malba04G006554/Malba05G007452/Malba05G007598/Malba05G008164/Malba05G008380/Malba06G009220/Malba06G009516/Malba07G011071/Malba07G011219/Malba07G011448/Malba08G012514/Malba09G014861/Malba10G016200/Malba11G017140/Malba11G017373/Malba12G019676/Malba13G020080/Malba13G020246/MalbaUnG022437	23	17	6
Biological process	GO:0000070	mitotic sister chromatid segregation	18/2712	34/12659	5.27496e-05	0.00601053	0.00569449	Malba02G002350/Malba02G002380/Malba02G003085/Malba03G003766/Malba03G004130/Malba03G004336/Malba05G006880/Malba05G008653/Malba06G009167/Malba09G014740/Malba10G015738/Malba10G016211/Malba10G016270/Malba11G017635/Malba11G017994/Malba13G020065/Malba14G021291/Malba14G021684	18	14	4
Biological process	GO:0007062	sister chromatid cohesion	15/2712	26/12659	5.99976e-05	0.00647659	0.00613605	Malba01G000698/Malba01G001963/Malba03G004336/Malba05G006880/Malba05G008653/Malba06G008684/Malba06G010030/Malba06G010532/Malba07G012172/Malba09G014740/Malba10G016270/Malba11G017450/Malba11G017554/Malba11G017630/MalbaUnG022441	15	11	4
Biological process	GO:0042737	drug catabolic process	61/2712	182/12659	9.75551e-05	0.00994676	0.00942375	Malba01G001542/Malba01G001558/Malba02G002226/Malba02G002413/Malba02G002952/Malba02G003121/Malba02G003140/Malba02G003234/Malba03G004576/Malba03G004649/Malba03G004651/Malba03G004652/Malba03G004684/Malba03G004719/Malba03G004792/Malba04G005006/Malba04G005296/Malba04G005391/Malba04G005763/Malba04G005781/Malba05G007369/Malba06G009303/Malba06G009864/Malba07G010573/Malba07G011368/Malba07G011577/Malba07G0…	61	32	29
Biological process	GO:0000272	polysaccharide catabolic process	50/2712	142/12659	0.000101844	0.00994676	0.00942375	Malba02G002226/Malba02G002952/Malba02G003121/Malba02G003140/Malba02G003181/Malba03G003563/Malba03G003941/Malba03G004576/Malba04G005158/Malba04G005763/Malba05G007811/Malba06G008683/Malba06G009303/Malba06G009864/Malba07G010573/Malba07G010790/Malba07G011368/Malba07G011577/Malba07G011578/Malba07G011580/Malba07G011952/Malba07G012165/Malba08G012423/Malba08G012753/Malba08G012772/Malba09G014441/Malba09G0…	50	30	20
Biological process	GO:0030261	chromosome condensation	8/2712	10/12659	0.000130041	0.0121234	0.0114859	Malba02G002320/Malba02G002350/Malba02G003085/Malba03G003766/Malba10G015738/Malba10G016211/Malba11G017432/Malba11G017630	8	6	2
Biological process	GO:0032392	DNA geometric change	11/2712	17/12659	0.0001447	0.0129035	0.012225	Malba01G001314/Malba04G004905/Malba04G005593/Malba06G010254/Malba07G011384/Malba07G011394/Malba09G013840/Malba10G015701/Malba11G017488/Malba14G021277/Malba14G021561	11	10	1
Biological process	GO:0006928	movement of cell or subcellular component	36/2712	95/12659	0.000177457	0.0151652	0.0143678	Malba01G000124/Malba01G000328/Malba01G000622/Malba01G001825/Malba02G002817/Malba03G003652/Malba03G003776/Malba03G004405/Malba03G004772/Malba04G005794/Malba04G006253/Malba05G006731/Malba05G007422/Malba05G007424/Malba05G007775/Malba05G008253/Malba06G008950/Malba07G010690/Malba07G011786/Malba08G013396/Malba08G013611/Malba08G013707/Malba08G013756/Malba09G014124/Malba09G014731/Malba09G015063/Malba11G0…	36	33	3
Biological process	GO:0140013	meiotic nuclear division	37/2712	99/12659	0.000201635	0.0165421	0.0156723	Malba01G001443/Malba01G001709/Malba02G002241/Malba02G002642/Malba03G004336/Malba04G005794/Malba05G006731/Malba05G007232/Malba05G008653/Malba06G009846/Malba06G009885/Malba06G010030/Malba06G010532/Malba07G011155/Malba07G012172/Malba08G012817/Malba08G013369/Malba09G013832/Malba09G014124/Malba09G014731/Malba09G014740/Malba09G014936/Malba09G014955/Malba10G015388/Malba10G015491/Malba10G016270/Malba10G0…	37	31	6
Biological process	GO:0006323	DNA packaging	23/2712	53/12659	0.000265605	0.0203799	0.0193083	Malba01G001486/Malba01G001701/Malba01G001703/Malba02G002320/Malba02G002350/Malba02G003085/Malba03G003766/Malba04G006531/Malba06G008699/Malba06G009816/Malba06G009861/Malba07G010680/Malba09G014169/Malba10G015738/Malba10G016211/Malba10G016850/Malba11G017432/Malba11G017630/Malba11G017810/Malba14G021138/Malba14G021990/Malba14G022347/MalbaUnG022449	23	18	5
Biological process	GO:0007017	microtubule-based process	61/2712	188/12659	0.000268288	0.0203799	0.0193083	Malba01G000124/Malba01G000328/Malba01G000424/Malba01G000622/Malba01G000890/Malba01G001214/Malba01G001443/Malba01G001486/Malba02G002300/Malba02G002407/Malba02G002704/Malba02G002817/Malba03G003652/Malba03G003776/Malba03G004295/Malba03G004405/Malba03G004772/Malba04G004906/Malba04G005794/Malba04G006381/Malba05G006731/Malba05G007342/Malba05G007422/Malba05G007424/Malba05G007481/Malba05G007775/Malba05G0…	61	55	6
Biological process	GO:1903046	meiotic cell cycle process	43/2712	122/12659	0.000294426	0.0215667	0.0204327	Malba01G001443/Malba01G001709/Malba02G002241/Malba02G002407/Malba02G002642/Malba03G004336/Malba04G004944/Malba04G004945/Malba04G005794/Malba05G006731/Malba05G007232/Malba05G008653/Malba06G009621/Malba06G009846/Malba06G009885/Malba06G010030/Malba06G010532/Malba07G011155/Malba07G012172/Malba08G012817/Malba08G013369/Malba09G013832/Malba09G014124/Malba09G014731/Malba09G014740/Malba09G014936/Malba09G0…	43	34	9
Biological process	GO:0010564	regulation of cell cycle process	27/2712	67/12659	0.000353459	0.024998	0.0236836	Malba02G002380/Malba03G004130/Malba04G005698/Malba05G007342/Malba05G007738/Malba05G007876/Malba05G008648/Malba05G008653/Malba06G009167/Malba07G011039/Malba07G012172/Malba08G013001/Malba08G013369/Malba09G014501/Malba09G015045/Malba10G015388/Malba10G015491/Malba10G015837/Malba10G016270/Malba11G017158/Malba11G017169/Malba11G017635/Malba11G017994/Malba12G018900/Malba12G019686/Malba14G021291/Malba14G0…	27	22	5
Biological process	GO:0010103	stomatal complex morphogenesis	13/2712	24/12659	0.000438098	0.0293713	0.027827	Malba02G002630/Malba04G005925/Malba04G006472/Malba05G008380/Malba06G009516/Malba07G011071/Malba07G011219/Malba07G011448/Malba08G012514/Malba09G014861/Malba11G017373/Malba12G019676/Malba13G020080	13	11	2
Biological process	GO:0032508	DNA duplex unwinding	10/2712	16/12659	0.000443935	0.0293713	0.027827	Malba01G001314/Malba04G004905/Malba04G005593/Malba06G010254/Malba07G011384/Malba07G011394/Malba09G013840/Malba10G015701/Malba14G021277/Malba14G021561	10	9	1
Biological process	GO:0007135	meiosis II	9/2712	14/12659	0.000651132	0.0404688	0.038341	Malba03G004336/Malba05G008653/Malba06G010030/Malba06G010532/Malba09G014740/Malba10G016270/Malba10G016494/Malba11G017450/Malba11G017630	9	7	2
Biological process	GO:0061983	meiosis II cell cycle process	9/2712	14/12659	0.000651132	0.0404688	0.038341	Malba03G004336/Malba05G008653/Malba06G010030/Malba06G010532/Malba09G014740/Malba10G016270/Malba10G016494/Malba11G017450/Malba11G017630	9	7	2
Biological process	GO:0045144	meiotic sister chromatid segregation	8/2712	12/12659	0.000941793	0.055189	0.0522872	Malba03G004336/Malba05G008653/Malba06G010030/Malba06G010532/Malba09G014740/Malba10G016270/Malba11G017450/Malba11G017630	8	6	2
Biological process	GO:0051177	meiotic sister chromatid cohesion	8/2712	12/12659	0.000941793	0.055189	0.0522872	Malba03G004336/Malba05G008653/Malba06G010030/Malba06G010532/Malba09G014740/Malba10G016270/Malba11G017450/Malba11G017630	8	6	2
Biological process	GO:0044772	mitotic cell cycle phase transition	16/2712	35/12659	0.00113923	0.0628414	0.0595371	Malba02G002380/Malba03G004130/Malba03G004824/Malba05G008164/Malba05G008648/Malba05G008653/Malba06G009167/Malba10G016270/Malba11G017158/Malba11G017635/Malba11G017994/Malba12G018501/Malba12G018900/Malba14G021291/Malba14G021684/MalbaUnG022437	16	13	3
Biological process	GO:0000075	cell cycle checkpoint	13/2712	26/12659	0.00118298	0.0628414	0.0595371	Malba03G004130/Malba05G007876/Malba05G008653/Malba07G010993/Malba07G011506/Malba08G013515/Malba10G015491/Malba10G016270/Malba11G017158/Malba11G017635/Malba14G021291/Malba14G021684/Malba14G021864	13	10	3
Biological process	GO:0010411	xyloglucan metabolic process	14/2712	29/12659	0.00119494	0.0628414	0.0595371	Malba01G001675/Malba06G009244/Malba06G010025/Malba07G011159/Malba08G013153/Malba09G014127/Malba09G014344/Malba09G015009/Malba10G016431/Malba11G017368/Malba12G019038/Malba12G019054/Malba14G022002/Malba14G022162	14	6	8
Biological process	GO:0051783	regulation of nuclear division	14/2712	29/12659	0.00119494	0.0628414	0.0595371	Malba02G002380/Malba03G004066/Malba03G004130/Malba05G008653/Malba06G009167/Malba08G013369/Malba10G015388/Malba10G015491/Malba10G016270/Malba11G017169/Malba11G017635/Malba11G017994/Malba14G021291/Malba14G021684	14	10	4
Biological process	GO:0000910	cytokinesis	35/2712	101/12659	0.00145271	0.0744876	0.0705711	Malba01G000131/Malba01G000173/Malba01G000424/Malba01G001450/Malba02G002407/Malba02G002533/Malba02G002727/Malba02G003150/Malba03G004069/Malba05G007342/Malba07G010683/Malba07G010725/Malba07G011786/Malba07G012172/Malba08G013203/Malba08G013611/Malba08G013707/Malba09G013832/Malba09G013897/Malba09G014043/Malba09G014124/Malba09G014501/Malba09G014582/Malba09G014731/Malba09G014955/Malba09G015045/Malba10G0…	35	31	4
Biological process	GO:0051726	regulation of cell cycle	52/2712	165/12659	0.00152635	0.0763545	0.0723398	Malba01G000467/Malba02G002380/Malba02G002491/Malba02G003189/Malba03G004130/Malba04G005698/Malba04G006554/Malba05G007138/Malba05G007342/Malba05G007738/Malba05G007876/Malba05G008013/Malba05G008648/Malba05G008653/Malba06G008699/Malba06G008723/Malba06G009167/Malba06G009600/Malba07G010993/Malba07G011039/Malba07G011141/Malba07G011506/Malba07G011741/Malba07G012172/Malba08G013001/Malba08G013369/Malba08G0…	52	40	12
Biological process	GO:0016054	organic acid catabolic process	38/2712	113/12659	0.00174845	0.0833969	0.0790118	Malba01G001884/Malba01G001885/Malba02G002336/Malba02G003087/Malba02G003154/Malba03G004649/Malba03G004651/Malba03G004652/Malba03G004792/Malba04G005661/Malba05G007369/Malba05G007467/Malba06G009210/Malba06G009216/Malba06G009921/Malba06G010190/Malba07G011121/Malba07G011818/Malba08G013163/Malba08G013490/Malba09G013949/Malba09G014714/Malba09G015035/Malba09G015040/Malba10G016282/Malba11G017016/Malba11G0…	38	18	20
Biological process	GO:0046395	carboxylic acid catabolic process	38/2712	113/12659	0.00174845	0.0833969	0.0790118	Malba01G001884/Malba01G001885/Malba02G002336/Malba02G003087/Malba02G003154/Malba03G004649/Malba03G004651/Malba03G004652/Malba03G004792/Malba04G005661/Malba05G007369/Malba05G007467/Malba06G009210/Malba06G009216/Malba06G009921/Malba06G010190/Malba07G011121/Malba07G011818/Malba08G013163/Malba08G013490/Malba09G013949/Malba09G014714/Malba09G015035/Malba09G015040/Malba10G016282/Malba11G017016/Malba11G0…	38	18	20
Biological process	GO:0048646	anatomical structure formation involved in morphogenesis	55/2712	178/12659	0.00187537	0.0869963	0.082422	Malba01G001715/Malba01G001803/Malba02G002407/Malba02G002560/Malba02G002730/Malba02G003062/Malba02G003429/Malba03G004523/Malba04G004944/Malba04G004945/Malba04G005365/Malba04G006210/Malba04G006381/Malba05G007299/Malba05G007912/Malba05G008220/Malba05G008300/Malba05G008328/Malba05G008478/Malba05G008536/Malba05G008633/Malba06G009507/Malba06G009805/Malba07G011084/Malba07G011200/Malba08G012472/Malba08G0…	55	42	13
Biological process	GO:0051321	meiotic cell cycle	49/2712	155/12659	0.00190874	0.0869963	0.082422	Malba01G001443/Malba01G001709/Malba02G002241/Malba02G002407/Malba02G002642/Malba03G004336/Malba04G004944/Malba04G004945/Malba04G005794/Malba05G006731/Malba05G007004/Malba05G007232/Malba05G008653/Malba06G009621/Malba06G009846/Malba06G009885/Malba06G010030/Malba06G010532/Malba07G011155/Malba07G012109/Malba07G012172/Malba08G012817/Malba08G013369/Malba09G013832/Malba09G014124/Malba09G014731/Malba09G0…	49	39	10
Biological process	GO:0008283	cell proliferation	31/2712	88/12659	0.00196493	0.0876101	0.0830036	Malba02G002730/Malba03G003949/Malba03G004160/Malba03G004484/Malba04G005383/Malba04G005698/Malba05G007017/Malba05G007598/Malba05G008260/Malba05G008300/Malba05G008648/Malba06G008699/Malba06G009167/Malba06G009805/Malba06G009869/Malba06G010166/Malba07G010918/Malba07G011039/Malba07G011071/Malba09G014169/Malba10G015701/Malba11G017994/Malba12G018900/Malba12G019161/Malba12G019676/Malba13G020100/Malba13G0…	31	26	5
Biological process	GO:0033045	regulation of sister chromatid segregation	10/2712	19/12659	0.00270879	0.115745	0.109659	Malba02G002380/Malba03G004130/Malba05G008653/Malba06G009167/Malba07G012172/Malba10G016270/Malba11G017635/Malba11G017994/Malba14G021291/Malba14G021684	10	7	3
Biological process	GO:0051983	regulation of chromosome segregation	10/2712	19/12659	0.00270879	0.115745	0.109659	Malba02G002380/Malba03G004130/Malba05G008653/Malba06G009167/Malba07G012172/Malba10G016270/Malba11G017635/Malba11G017994/Malba14G021291/Malba14G021684	10	7	3
Biological process	GO:0000911	cytokinesis by cell plate formation	20/2712	51/12659	0.00291359	0.121955	0.115542	Malba02G002407/Malba02G002533/Malba02G003150/Malba07G010683/Malba07G011786/Malba07G012172/Malba08G013203/Malba08G013611/Malba08G013707/Malba09G013832/Malba09G013897/Malba09G014043/Malba09G014582/Malba09G014731/Malba11G016946/Malba11G017383/Malba12G018968/Malba12G019020/Malba12G019218/Malba13G020541	20	20	0
Biological process	GO:0031507	heterochromatin assembly	7/2712	11/12659	0.00298199	0.122321	0.11589	Malba04G006531/Malba06G008699/Malba09G014169/Malba11G017810/Malba14G021138/Malba14G022347/MalbaUnG022449	7	5	2
Biological process	GO:0010410	hemicellulose metabolic process	23/2712	62/12659	0.00341104	0.137177	0.129965	Malba01G001675/Malba03G003563/Malba03G003941/Malba03G004699/Malba05G007048/Malba05G007299/Malba06G009244/Malba06G010025/Malba07G010790/Malba07G011159/Malba07G011848/Malba07G012165/Malba08G013153/Malba09G014127/Malba09G014344/Malba09G015009/Malba10G016431/Malba11G017368/Malba12G018743/Malba12G019038/Malba12G019054/Malba14G022002/Malba14G022162	23	13	10
Biological process	GO:1901136	carbohydrate derivative catabolic process	18/2712	45/12659	0.00360738	0.142283	0.134802	Malba01G001542/Malba01G001558/Malba02G003007/Malba02G003087/Malba05G007946/Malba06G009864/Malba06G009921/Malba07G011368/Malba09G014895/Malba10G016616/Malba11G017159/Malba13G019835/Malba13G019837/Malba13G019838/Malba13G019882/Malba13G019888/Malba13G019890/Malba13G019891	18	5	13
Biological process	GO:0015698	inorganic anion transport	27/2712	77/12659	0.00400019	0.14235	0.134865	Malba02G002621/Malba02G002775/Malba02G002776/Malba04G005069/Malba04G005497/Malba04G005825/Malba04G005836/Malba04G005977/Malba04G006077/Malba05G006887/Malba05G007265/Malba05G007573/Malba06G010003/Malba07G010910/Malba07G010998/Malba09G015024/Malba10G015790/Malba10G016199/Malba11G017396/Malba12G019171/Malba12G019787/Malba13G019922/Malba13G020754/Malba13G020948/Malba14G021657/Malba14G021831/Malba14G0…	27	16	11
Biological process	GO:0007091	metaphase/anaphase transition of mitotic cell cycle	9/2712	17/12659	0.00421193	0.14235	0.134865	Malba02G002380/Malba03G004130/Malba05G008653/Malba06G009167/Malba10G016270/Malba11G017635/Malba11G017994/Malba14G021291/Malba14G021684	9	6	3
Biological process	GO:0010965	regulation of mitotic sister chromatid separation	9/2712	17/12659	0.00421193	0.14235	0.134865	Malba02G002380/Malba03G004130/Malba05G008653/Malba06G009167/Malba10G016270/Malba11G017635/Malba11G017994/Malba14G021291/Malba14G021684	9	6	3
Biological process	GO:0030071	regulation of mitotic metaphase/anaphase transition	9/2712	17/12659	0.00421193	0.14235	0.134865	Malba02G002380/Malba03G004130/Malba05G008653/Malba06G009167/Malba10G016270/Malba11G017635/Malba11G017994/Malba14G021291/Malba14G021684	9	6	3
Biological process	GO:0044784	metaphase/anaphase transition of cell cycle	9/2712	17/12659	0.00421193	0.14235	0.134865	Malba02G002380/Malba03G004130/Malba05G008653/Malba06G009167/Malba10G016270/Malba11G017635/Malba11G017994/Malba14G021291/Malba14G021684	9	6	3
Biological process	GO:0051306	mitotic sister chromatid separation	9/2712	17/12659	0.00421193	0.14235	0.134865	Malba02G002380/Malba03G004130/Malba05G008653/Malba06G009167/Malba10G016270/Malba11G017635/Malba11G017994/Malba14G021291/Malba14G021684	9	6	3
Biological process	GO:1902099	regulation of metaphase/anaphase transition of cell cycle	9/2712	17/12659	0.00421193	0.14235	0.134865	Malba02G002380/Malba03G004130/Malba05G008653/Malba06G009167/Malba10G016270/Malba11G017635/Malba11G017994/Malba14G021291/Malba14G021684	9	6	3
Biological process	GO:1905818	regulation of chromosome separation	9/2712	17/12659	0.00421193	0.14235	0.134865	Malba02G002380/Malba03G004130/Malba05G008653/Malba06G009167/Malba10G016270/Malba11G017635/Malba11G017994/Malba14G021291/Malba14G021684	9	6	3
Biological process	GO:0016998	cell wall macromolecule catabolic process	12/2712	26/12659	0.00424673	0.14235	0.134865	Malba06G009007/Malba06G009009/Malba06G010025/Malba07G011368/Malba13G019835/Malba13G019837/Malba13G019838/Malba13G019882/Malba13G019888/Malba13G019890/Malba13G019891/Malba13G020554	12	4	8
Biological process	GO:0000281	mitotic cytokinesis	28/2712	81/12659	0.00430312	0.14235	0.134865	Malba01G000131/Malba01G000173/Malba01G001450/Malba02G002407/Malba02G002533/Malba02G002727/Malba02G003150/Malba03G004069/Malba07G010683/Malba07G010725/Malba07G011786/Malba07G012172/Malba08G013203/Malba08G013611/Malba08G013707/Malba09G013832/Malba09G013897/Malba09G014043/Malba09G014582/Malba09G014731/Malba10G016206/Malba11G016946/Malba11G017383/Malba12G018968/Malba12G019020/Malba12G019218/Malba12G0…	28	24	4
Biological process	GO:0051784	negative regulation of nuclear division	10/2712	20/12659	0.00438659	0.142808	0.135299	Malba02G002380/Malba03G004130/Malba05G008653/Malba08G013369/Malba10G015388/Malba10G016270/Malba11G017169/Malba11G017635/Malba14G021291/Malba14G021684	10	7	3
Biological process	GO:0009813	flavonoid biosynthetic process	37/2712	115/12659	0.00465763	0.149262	0.141414	Malba01G001056/Malba01G001219/Malba02G002432/Malba02G002540/Malba02G003190/Malba04G006278/Malba04G006295/Malba05G007369/Malba05G007530/Malba05G007908/Malba05G008068/Malba05G008243/Malba05G008328/Malba07G010601/Malba07G010668/Malba07G011789/Malba08G012746/Malba08G012764/Malba08G012766/Malba09G014466/Malba09G014467/Malba09G014469/Malba09G014555/Malba09G014634/Malba10G015278/Malba10G015871/Malba11G0…	37	16	21
Biological process	GO:0044770	cell cycle phase transition	17/2712	43/12659	0.00531338	0.166905	0.158129	Malba02G002380/Malba03G004130/Malba03G004807/Malba03G004824/Malba05G008164/Malba05G008648/Malba05G008653/Malba06G009167/Malba10G016270/Malba11G017158/Malba11G017635/Malba11G017994/Malba12G018501/Malba12G018900/Malba14G021291/Malba14G021684/MalbaUnG022437	17	14	3
Biological process	GO:1905393	plant organ formation	32/2712	97/12659	0.0053709	0.166905	0.158129	Malba01G001715/Malba02G002560/Malba02G002730/Malba02G003062/Malba02G003429/Malba03G004523/Malba04G005365/Malba04G006210/Malba05G008220/Malba05G008328/Malba05G008478/Malba05G008536/Malba07G011084/Malba08G012472/Malba08G013370/Malba08G013524/Malba09G014093/Malba09G014486/Malba09G014955/Malba09G015060/Malba09G015114/Malba10G016004/Malba10G016005/Malba10G016442/Malba10G016763/Malba11G017441/Malba11G0…	32	22	10
Biological process	GO:1901071	glucosamine-containing compound metabolic process	13/2712	30/12659	0.00575062	0.176038	0.166781	Malba01G001542/Malba01G001558/Malba03G004431/Malba06G009864/Malba07G011368/Malba11G017159/Malba13G019835/Malba13G019837/Malba13G019838/Malba13G019882/Malba13G019888/Malba13G019890/Malba13G019891	13	3	10
Biological process	GO:1901990	regulation of mitotic cell cycle phase transition	12/2712	27/12659	0.00617389	0.182602	0.173	Malba02G002380/Malba03G004130/Malba05G008648/Malba05G008653/Malba06G009167/Malba10G016270/Malba11G017158/Malba11G017635/Malba11G017994/Malba12G018900/Malba14G021291/Malba14G021684	12	9	3
Biological process	GO:0032506	cytokinetic process	20/2712	54/12659	0.00623214	0.182602	0.173	Malba02G002407/Malba02G002533/Malba02G003150/Malba07G010683/Malba07G011786/Malba07G012172/Malba08G013203/Malba08G013611/Malba08G013707/Malba09G013832/Malba09G013897/Malba09G014043/Malba09G014582/Malba09G014731/Malba11G016946/Malba11G017383/Malba12G018968/Malba12G019020/Malba12G019218/Malba13G020541	20	20	0
Biological process	GO:1902410	mitotic cytokinetic process	20/2712	54/12659	0.00623214	0.182602	0.173	Malba02G002407/Malba02G002533/Malba02G003150/Malba07G010683/Malba07G011786/Malba07G012172/Malba08G013203/Malba08G013611/Malba08G013707/Malba09G013832/Malba09G013897/Malba09G014043/Malba09G014582/Malba09G014731/Malba11G016946/Malba11G017383/Malba12G018968/Malba12G019020/Malba12G019218/Malba13G020541	20	20	0
Biological process	GO:0006040	amino sugar metabolic process	15/2712	37/12659	0.00657024	0.187002	0.177169	Malba01G001542/Malba01G001558/Malba03G004431/Malba04G005783/Malba06G009864/Malba07G011368/Malba09G014902/Malba11G017159/Malba13G019835/Malba13G019837/Malba13G019838/Malba13G019882/Malba13G019888/Malba13G019890/Malba13G019891	15	5	10
Biological process	GO:0070192	chromosome organization involved in meiotic cell cycle	15/2712	37/12659	0.00657024	0.187002	0.177169	Malba01G001443/Malba02G002241/Malba02G002642/Malba03G004336/Malba05G006731/Malba05G008653/Malba06G010030/Malba06G010532/Malba08G012817/Malba09G014740/Malba10G016270/Malba11G017450/Malba11G017630/Malba14G022081/Malba14G022144	15	10	5
Biological process	GO:0045930	negative regulation of mitotic cell cycle	10/2712	21/12659	0.00678499	0.187002	0.177169	Malba02G002380/Malba03G004130/Malba05G008653/Malba10G016270/Malba11G017158/Malba11G017635/Malba13G020134/Malba14G021291/Malba14G021684/Malba14G021864	10	8	2
Biological process	GO:0007088	regulation of mitotic nuclear division	9/2712	18/12659	0.0068382	0.187002	0.177169	Malba02G002380/Malba03G004130/Malba05G008653/Malba06G009167/Malba10G016270/Malba11G017635/Malba11G017994/Malba14G021291/Malba14G021684	9	6	3
Biological process	GO:0033047	regulation of mitotic sister chromatid segregation	9/2712	18/12659	0.0068382	0.187002	0.177169	Malba02G002380/Malba03G004130/Malba05G008653/Malba06G009167/Malba10G016270/Malba11G017635/Malba11G017994/Malba14G021291/Malba14G021684	9	6	3
Biological process	GO:0006869	lipid transport	24/2712	69/12659	0.00720681	0.194489	0.184263	Malba01G001801/Malba01G001839/Malba01G001896/Malba02G002600/Malba05G007141/Malba05G008497/Malba06G009346/Malba06G009501/Malba07G011227/Malba07G011705/Malba07G012157/Malba07G012245/Malba07G012246/Malba08G013051/Malba08G013053/Malba08G013610/Malba08G013655/Malba10G016515/Malba11G018032/Malba12G018824/Malba12G018826/Malba14G021227/Malba14G021334/Malba14G021549	24	12	12
Biological process	GO:0010016	shoot system morphogenesis	47/2712	157/12659	0.00739955	0.194684	0.184448	Malba01G000326/Malba02G002630/Malba02G003062/Malba02G003429/Malba03G003597/Malba03G003658/Malba03G004523/Malba04G005365/Malba04G005925/Malba04G006472/Malba05G008220/Malba05G008328/Malba05G008380/Malba06G009516/Malba07G010787/Malba07G011020/Malba07G011071/Malba07G011219/Malba07G011448/Malba07G011873/Malba08G012514/Malba08G013022/Malba08G013370/Malba08G013524/Malba09G013771/Malba09G014093/Malba09G0…	47	29	18
Biological process	GO:0022603	regulation of anatomical structure morphogenesis	37/2712	118/12659	0.0074039	0.194684	0.184448	Malba01G000102/Malba01G000117/Malba01G000147/Malba02G002704/Malba02G003062/Malba03G004824/Malba04G004906/Malba04G005327/Malba04G006317/Malba04G006472/Malba05G007557/Malba05G008328/Malba05G008380/Malba05G008556/Malba05G008648/Malba06G008699/Malba06G009094/Malba07G010934/Malba07G011039/Malba07G011383/Malba07G011448/Malba07G011873/Malba07G011929/Malba08G013370/Malba09G014203/Malba09G015044/Malba10G0…	37	26	11
Biological process	GO:0006022	aminoglycan metabolic process	13/2712	31/12659	0.00799241	0.204906	0.194132	Malba01G001542/Malba01G001558/Malba06G009864/Malba07G011368/Malba08G013201/Malba11G017159/Malba13G019835/Malba13G019837/Malba13G019838/Malba13G019882/Malba13G019888/Malba13G019890/Malba13G019891	13	3	10
Biological process	GO:0010948	negative regulation of cell cycle process	13/2712	31/12659	0.00799241	0.204906	0.194132	Malba02G002380/Malba03G004130/Malba05G007738/Malba05G008653/Malba08G013001/Malba08G013369/Malba10G015388/Malba10G016270/Malba11G017158/Malba11G017169/Malba11G017635/Malba14G021291/Malba14G021684	13	10	3
Biological process	GO:0061640	cytoskeleton-dependent cytokinesis	30/2712	92/12659	0.00825344	0.205677	0.194863	Malba01G000131/Malba01G000173/Malba01G001450/Malba02G002407/Malba02G002533/Malba02G002727/Malba02G003150/Malba03G004069/Malba07G010683/Malba07G010725/Malba07G011786/Malba07G012172/Malba08G013203/Malba08G013611/Malba08G013707/Malba09G013832/Malba09G013897/Malba09G014043/Malba09G014124/Malba09G014582/Malba09G014731/Malba09G014955/Malba10G016206/Malba11G016946/Malba11G017383/Malba12G018968/Malba12G0…	30	26	4
Biological process	GO:0090626	plant epidermis morphogenesis	27/2712	81/12659	0.00861995	0.205677	0.194863	Malba02G002630/Malba03G004066/Malba04G005925/Malba04G006253/Malba04G006279/Malba04G006472/Malba05G008380/Malba06G009516/Malba07G011071/Malba07G011219/Malba07G011448/Malba08G012514/Malba08G013728/Malba09G014203/Malba09G014557/Malba09G014582/Malba09G014861/Malba09G015222/Malba10G016161/Malba11G017373/Malba12G018662/Malba12G019360/Malba12G019676/Malba13G020080/Malba13G020385/Malba13G020548/Malba14G0…	27	21	6
Biological process	GO:0006026	aminoglycan catabolic process	12/2712	28/12659	0.00873086	0.205677	0.194863	Malba01G001542/Malba01G001558/Malba06G009864/Malba07G011368/Malba11G017159/Malba13G019835/Malba13G019837/Malba13G019838/Malba13G019882/Malba13G019888/Malba13G019890/Malba13G019891	12	2	10
Biological process	GO:0006030	chitin metabolic process	12/2712	28/12659	0.00873086	0.205677	0.194863	Malba01G001542/Malba01G001558/Malba06G009864/Malba07G011368/Malba11G017159/Malba13G019835/Malba13G019837/Malba13G019838/Malba13G019882/Malba13G019888/Malba13G019890/Malba13G019891	12	2	10
Biological process	GO:0006032	chitin catabolic process	12/2712	28/12659	0.00873086	0.205677	0.194863	Malba01G001542/Malba01G001558/Malba06G009864/Malba07G011368/Malba11G017159/Malba13G019835/Malba13G019837/Malba13G019838/Malba13G019882/Malba13G019888/Malba13G019890/Malba13G019891	12	2	10
Biological process	GO:0046348	amino sugar catabolic process	12/2712	28/12659	0.00873086	0.205677	0.194863	Malba01G001542/Malba01G001558/Malba06G009864/Malba07G011368/Malba11G017159/Malba13G019835/Malba13G019837/Malba13G019838/Malba13G019882/Malba13G019888/Malba13G019890/Malba13G019891	12	2	10
Biological process	GO:1901072	glucosamine-containing compound catabolic process	12/2712	28/12659	0.00873086	0.205677	0.194863	Malba01G001542/Malba01G001558/Malba06G009864/Malba07G011368/Malba11G017159/Malba13G019835/Malba13G019837/Malba13G019838/Malba13G019882/Malba13G019888/Malba13G019890/Malba13G019891	12	2	10
Biological process	GO:0045132	meiotic chromosome segregation	17/2712	45/12659	0.00899746	0.205677	0.194863	Malba01G001443/Malba02G002241/Malba03G004336/Malba05G006731/Malba05G007232/Malba05G008653/Malba06G010030/Malba06G010532/Malba07G012172/Malba08G012817/Malba09G014740/Malba10G016270/Malba10G016559/Malba11G017450/Malba11G017630/Malba14G022081/Malba14G022144	17	13	4
Biological process	GO:0007050	cell cycle arrest	6/2712	10/12659	0.00905035	0.205677	0.194863	Malba04G005698/Malba05G007876/Malba07G011039/Malba07G011141/Malba07G011506/Malba07G011741	6	5	1
Biological process	GO:0015851	nucleobase transport	6/2712	10/12659	0.00905035	0.205677	0.194863	Malba04G004904/Malba05G006868/Malba05G007373/Malba06G008781/Malba12G019098/Malba12G019199	6	2	4
Biological process	GO:0090698	post-embryonic plant morphogenesis	48/2712	163/12659	0.00952429	0.205677	0.194863	Malba01G001715/Malba02G002560/Malba02G002630/Malba02G002730/Malba02G003429/Malba03G003597/Malba03G003658/Malba03G003949/Malba04G005365/Malba04G005925/Malba04G006472/Malba05G007017/Malba05G007486/Malba05G007557/Malba05G008380/Malba05G008478/Malba05G008536/Malba06G009516/Malba06G009574/Malba07G010787/Malba07G011071/Malba07G011131/Malba07G011219/Malba07G011448/Malba08G012472/Malba08G012514/Malba08G0…	48	38	10
Biological process	GO:0071555	cell wall organization	110/2712	419/12659	0.00953031	0.205677	0.194863	Malba01G000131/Malba01G000173/Malba01G000434/Malba01G001251/Malba01G001382/Malba01G001450/Malba01G001675/Malba01G001956/Malba02G002226/Malba02G002309/Malba02G002413/Malba02G002727/Malba02G002952/Malba02G003234/Malba03G003568/Malba03G004529/Malba03G004684/Malba03G004686/Malba03G004699/Malba04G004944/Malba04G004945/Malba04G005264/Malba04G005391/Malba04G005638/Malba04G005763/Malba04G005781/Malba04G0…	110	60	50
Biological process	GO:0009063	cellular amino acid catabolic process	20/2712	56/12659	0.0098153	0.205677	0.194863	Malba02G003087/Malba03G004649/Malba03G004651/Malba03G004652/Malba03G004792/Malba04G005661/Malba06G009921/Malba06G010190/Malba08G013163/Malba08G013490/Malba09G013949/Malba09G014714/Malba10G016282/Malba11G017698/Malba11G018026/Malba12G019371/Malba14G021335/Malba14G021798/Malba14G021937/MalbaUnG022644	20	11	9
Biological process	GO:0019742	pentacyclic triterpenoid metabolic process	7/2712	13/12659	0.010329	0.205677	0.194863	Malba07G012299/Malba07G012307/Malba08G012721/Malba13G021001/Malba13G021092/Malba14G022331/Malba14G022333	7	3	4
Biological process	GO:0019745	pentacyclic triterpenoid biosynthetic process	7/2712	13/12659	0.010329	0.205677	0.194863	Malba07G012299/Malba07G012307/Malba08G012721/Malba13G021001/Malba13G021092/Malba14G022331/Malba14G022333	7	3	4
Biological process	GO:0033046	negative regulation of sister chromatid segregation	7/2712	13/12659	0.010329	0.205677	0.194863	Malba02G002380/Malba03G004130/Malba05G008653/Malba10G016270/Malba11G017635/Malba14G021291/Malba14G021684	7	5	2
Biological process	GO:0033048	negative regulation of mitotic sister chromatid segregation	7/2712	13/12659	0.010329	0.205677	0.194863	Malba02G002380/Malba03G004130/Malba05G008653/Malba10G016270/Malba11G017635/Malba14G021291/Malba14G021684	7	5	2
Biological process	GO:0045839	negative regulation of mitotic nuclear division	7/2712	13/12659	0.010329	0.205677	0.194863	Malba02G002380/Malba03G004130/Malba05G008653/Malba10G016270/Malba11G017635/Malba14G021291/Malba14G021684	7	5	2
Biological process	GO:0045841	negative regulation of mitotic metaphase/anaphase transition	7/2712	13/12659	0.010329	0.205677	0.194863	Malba02G002380/Malba03G004130/Malba05G008653/Malba10G016270/Malba11G017635/Malba14G021291/Malba14G021684	7	5	2
Biological process	GO:0051985	negative regulation of chromosome segregation	7/2712	13/12659	0.010329	0.205677	0.194863	Malba02G002380/Malba03G004130/Malba05G008653/Malba10G016270/Malba11G017635/Malba14G021291/Malba14G021684	7	5	2
Biological process	GO:1902100	negative regulation of metaphase/anaphase transition of cell cycle	7/2712	13/12659	0.010329	0.205677	0.194863	Malba02G002380/Malba03G004130/Malba05G008653/Malba10G016270/Malba11G017635/Malba14G021291/Malba14G021684	7	5	2
Biological process	GO:1905819	negative regulation of chromosome separation	7/2712	13/12659	0.010329	0.205677	0.194863	Malba02G002380/Malba03G004130/Malba05G008653/Malba10G016270/Malba11G017635/Malba14G021291/Malba14G021684	7	5	2
Biological process	GO:2000816	negative regulation of mitotic sister chromatid separation	7/2712	13/12659	0.010329	0.205677	0.194863	Malba02G002380/Malba03G004130/Malba05G008653/Malba10G016270/Malba11G017635/Malba14G021291/Malba14G021684	7	5	2
Biological process	GO:0044036	cell wall macromolecule metabolic process	37/2712	121/12659	0.0113853	0.224532	0.212726	Malba01G001382/Malba01G001450/Malba01G001675/Malba03G003563/Malba03G003941/Malba03G004699/Malba05G007048/Malba05G007299/Malba06G009007/Malba06G009009/Malba06G009244/Malba06G010025/Malba07G010790/Malba07G011159/Malba07G011368/Malba07G011848/Malba07G012165/Malba08G013153/Malba09G014127/Malba09G014344/Malba09G015009/Malba10G016431/Malba11G017368/Malba12G018743/Malba12G018914/Malba12G019038/Malba12G0…	37	18	19
Biological process	GO:1901987	regulation of cell cycle phase transition	12/2712	29/12659	0.0120421	0.235222	0.222854	Malba02G002380/Malba03G004130/Malba05G008648/Malba05G008653/Malba06G009167/Malba10G016270/Malba11G017158/Malba11G017635/Malba11G017994/Malba12G018900/Malba14G021291/Malba14G021684	12	9	3
Biological process	GO:0016052	carbohydrate catabolic process	61/2712	219/12659	0.0138155	0.267317	0.253261	Malba02G002226/Malba02G002952/Malba02G003121/Malba02G003140/Malba02G003181/Malba03G003563/Malba03G003941/Malba03G004124/Malba03G004576/Malba04G005158/Malba04G005747/Malba04G005763/Malba04G006138/Malba05G007801/Malba05G007811/Malba06G008683/Malba06G009303/Malba06G009864/Malba07G010573/Malba07G010790/Malba07G011368/Malba07G011577/Malba07G011578/Malba07G011580/Malba07G011952/Malba07G012165/Malba08G0…	61	38	23
Biological process	GO:0090558	plant epidermis development	58/2712	207/12659	0.0141999	0.271293	0.257029	Malba01G000467/Malba01G001124/Malba02G002630/Malba02G002996/Malba03G004066/Malba04G005703/Malba04G005925/Malba04G006138/Malba04G006253/Malba04G006279/Malba04G006472/Malba04G006554/Malba05G006764/Malba05G007452/Malba05G007572/Malba05G007598/Malba05G007767/Malba05G008164/Malba05G008380/Malba06G008699/Malba06G009220/Malba06G009516/Malba07G011036/Malba07G011071/Malba07G011219/Malba07G011448/Malba07G0…	58	41	17
Biological process	GO:0009626	plant-type hypersensitive response	73/2712	269/12659	0.0144178	0.271293	0.257029	Malba01G000134/Malba01G000136/Malba01G000201/Malba01G000206/Malba01G000208/Malba01G000210/Malba01G000286/Malba01G000289/Malba01G000290/Malba01G000438/Malba01G000530/Malba01G000566/Malba01G000596/Malba01G000673/Malba01G000717/Malba01G000857/Malba01G000858/Malba01G000868/Malba01G001018/Malba01G001263/Malba01G001303/Malba01G001491/Malba01G001492/Malba01G001494/Malba01G001495/Malba01G001496/Malba01G0…	73	34	39
Biological process	GO:0034050	host programmed cell death induced by symbiont	73/2712	269/12659	0.0144178	0.271293	0.257029	Malba01G000134/Malba01G000136/Malba01G000201/Malba01G000206/Malba01G000208/Malba01G000210/Malba01G000286/Malba01G000289/Malba01G000290/Malba01G000438/Malba01G000530/Malba01G000566/Malba01G000596/Malba01G000673/Malba01G000717/Malba01G000857/Malba01G000858/Malba01G000868/Malba01G001018/Malba01G001263/Malba01G001303/Malba01G001491/Malba01G001492/Malba01G001494/Malba01G001495/Malba01G001496/Malba01G0…	73	34	39
Biological process	GO:0051304	chromosome separation	12/2712	30/12659	0.0162364	0.290934	0.275636	Malba02G002380/Malba03G004130/Malba05G007232/Malba05G008653/Malba06G009167/Malba07G012172/Malba10G016270/Malba10G016559/Malba11G017635/Malba11G017994/Malba14G021291/Malba14G021684	12	9	3
Biological process	GO:0006265	DNA topological change	6/2712	11/12659	0.0163324	0.290934	0.275636	Malba03G003808/Malba05G007232/Malba08G012464/Malba10G015728/Malba10G016559/Malba11G018281	6	6	0
Biological process	GO:0009934	regulation of meristem structural organization	8/2712	17/12659	0.0164905	0.290934	0.275636	Malba03G004824/Malba05G007557/Malba05G008328/Malba05G008648/Malba06G008699/Malba07G011039/Malba07G011929/MalbaUnG022449	8	7	1
Biological process	GO:0010093	specification of floral organ identity	8/2712	17/12659	0.0164905	0.290934	0.275636	Malba02G002730/Malba05G008478/Malba05G008536/Malba09G014093/Malba09G015114/Malba10G016442/Malba12G019760/Malba14G022019	8	7	1
Biological process	GO:1901988	negative regulation of cell cycle phase transition	8/2712	17/12659	0.0164905	0.290934	0.275636	Malba02G002380/Malba03G004130/Malba05G008653/Malba10G016270/Malba11G017158/Malba11G017635/Malba14G021291/Malba14G021684	8	6	2
Biological process	GO:1901991	negative regulation of mitotic cell cycle phase transition	8/2712	17/12659	0.0164905	0.290934	0.275636	Malba02G002380/Malba03G004130/Malba05G008653/Malba10G016270/Malba11G017158/Malba11G017635/Malba14G021291/Malba14G021684	8	6	2
Biological process	GO:0009116	nucleoside metabolic process	22/2712	66/12659	0.0166826	0.290934	0.275636	Malba01G000440/Malba02G002207/Malba02G002474/Malba02G003087/Malba04G006301/Malba05G006884/Malba07G011018/Malba07G011644/Malba08G012715/Malba09G013913/Malba09G014895/Malba09G015021/Malba10G016261/Malba10G016656/Malba11G016925/Malba11G018034/Malba13G020512/Malba13G020541/Malba14G021116/Malba14G021216/Malba14G021813/Malba14G022154	22	15	7
Biological process	GO:0007140	male meiotic nuclear division	14/2712	37/12659	0.0167386	0.290934	0.275636	Malba01G001443/Malba04G005794/Malba06G010532/Malba07G011155/Malba09G013832/Malba09G014124/Malba09G014731/Malba09G014955/Malba10G016494/Malba11G016946/Malba11G017450/Malba12G018968/Malba12G019020/Malba12G019399	14	13	1
Biological process	GO:0009943	adaxial/abaxial axis specification	14/2712	37/12659	0.0167386	0.290934	0.275636	Malba01G000422/Malba01G001323/Malba01G001427/Malba04G006472/Malba05G008380/Malba06G009869/Malba07G011448/Malba09G015114/Malba10G016004/Malba10G016005/Malba12G019760/Malba14G021420/Malba14G021755/MalbaUnG022432	14	14	0
Biological process	GO:0044273	sulfur compound catabolic process	7/2712	14/12659	0.016885	0.290934	0.275636	Malba02G003087/Malba06G009921/Malba08G013490/Malba10G016616/Malba11G018026/Malba12G019371/Malba14G021335	7	4	3
Biological process	GO:0009812	flavonoid metabolic process	38/2712	128/12659	0.0170571	0.290934	0.275636	Malba01G001056/Malba01G001219/Malba02G002432/Malba02G002540/Malba02G003190/Malba04G006278/Malba04G006295/Malba05G007369/Malba05G007530/Malba05G007550/Malba05G007908/Malba05G008068/Malba05G008243/Malba05G008328/Malba07G010601/Malba07G010668/Malba07G011789/Malba08G012746/Malba08G012764/Malba08G012766/Malba09G014466/Malba09G014467/Malba09G014469/Malba09G014555/Malba09G014634/Malba10G015278/Malba10G0…	38	16	22
Biological process	GO:1905392	plant organ morphogenesis	78/2712	292/12659	0.0172556	0.290934	0.275636	Malba01G000326/Malba01G001124/Malba01G001715/Malba02G002560/Malba02G002730/Malba02G002996/Malba02G003429/Malba03G003597/Malba03G003658/Malba03G003949/Malba03G004265/Malba03G004523/Malba04G005365/Malba04G005703/Malba04G006138/Malba04G006253/Malba04G006279/Malba04G006472/Malba05G006764/Malba05G007017/Malba05G007486/Malba05G007557/Malba05G007572/Malba05G007767/Malba05G008380/Malba05G008478/Malba05G0…	78	55	23
Biological process	GO:0045229	external encapsulating structure organization	115/2712	449/12659	0.0174087	0.290934	0.275636	Malba01G000131/Malba01G000173/Malba01G000434/Malba01G001251/Malba01G001382/Malba01G001450/Malba01G001675/Malba01G001803/Malba01G001956/Malba02G002226/Malba02G002309/Malba02G002413/Malba02G002727/Malba02G002952/Malba02G003234/Malba03G003568/Malba03G004529/Malba03G004684/Malba03G004686/Malba03G004699/Malba04G004944/Malba04G004945/Malba04G005264/Malba04G005391/Malba04G005638/Malba04G005763/Malba04G0…	115	63	52
Biological process	GO:0001558	regulation of cell growth	23/2712	70/12659	0.0174475	0.290934	0.275636	Malba02G002704/Malba03G004807/Malba04G004906/Malba04G005327/Malba04G006317/Malba04G006472/Malba05G007711/Malba05G008380/Malba05G008556/Malba06G009094/Malba07G010934/Malba07G011383/Malba07G011448/Malba07G012270/Malba09G015044/Malba10G015874/Malba10G015894/Malba10G016280/Malba12G018475/Malba12G018796/Malba12G019039/Malba13G020183/Malba14G022335	23	15	8
Biological process	GO:0045490	pectin catabolic process	20/2712	59/12659	0.0180991	0.299137	0.283408	Malba02G002226/Malba02G002952/Malba02G003121/Malba02G003140/Malba03G004576/Malba04G005763/Malba06G009303/Malba07G010573/Malba07G011577/Malba07G011578/Malba08G012753/Malba08G012772/Malba09G014441/Malba09G014961/Malba10G015458/Malba11G017410/Malba11G018088/Malba11G018298/Malba12G019817/Malba14G021327	20	14	6
Biological process	GO:0051276	chromosome organization	116/2712	454/12659	0.0182311	0.299137	0.283408	Malba01G000698/Malba01G000785/Malba01G001314/Malba01G001443/Malba01G001486/Malba01G001546/Malba01G001701/Malba01G001703/Malba01G001963/Malba02G002241/Malba02G002320/Malba02G002350/Malba02G002380/Malba02G002642/Malba02G002738/Malba02G003085/Malba02G003189/Malba03G003766/Malba03G003808/Malba03G003846/Malba03G003919/Malba03G004130/Malba03G004248/Malba03G004336/Malba03G004621/Malba03G004824/Malba04G0…	116	96	20
Biological process	GO:0031497	chromatin assembly	15/2712	41/12659	0.0187841	0.305764	0.289686	Malba01G001486/Malba01G001701/Malba01G001703/Malba04G006531/Malba06G008699/Malba06G009816/Malba06G009861/Malba07G010680/Malba09G014169/Malba10G016850/Malba11G017810/Malba14G021138/Malba14G021990/Malba14G022347/MalbaUnG022449	15	12	3
Biological process	GO:0003002	regionalization	46/2712	161/12659	0.0190335	0.307383	0.291221	Malba01G000326/Malba01G000422/Malba01G000875/Malba01G001323/Malba01G001427/Malba01G001715/Malba02G002730/Malba03G003597/Malba03G004265/Malba03G004336/Malba04G006472/Malba05G007738/Malba05G008380/Malba05G008478/Malba05G008536/Malba06G009220/Malba06G009869/Malba06G010166/Malba07G010787/Malba07G010902/Malba07G011219/Malba07G011448/Malba07G011929/Malba08G013481/Malba08G013524/Malba09G014093/Malba09G0…	46	41	5
Biological process	GO:0051187	cofactor catabolic process	27/2712	86/12659	0.0197462	0.316402	0.299766	Malba01G001056/Malba01G001361/Malba02G002413/Malba02G003087/Malba02G003234/Malba03G004684/Malba03G004719/Malba04G005006/Malba04G005391/Malba04G005781/Malba06G008710/Malba06G009921/Malba07G010914/Malba07G012147/Malba07G012148/Malba07G012303/Malba08G012506/Malba09G015056/Malba10G015371/Malba10G015606/Malba10G016384/Malba11G017005/Malba12G019665/Malba13G019930/Malba13G019962/Malba13G020159/Malba14G0…	27	11	16
Biological process	GO:0007127	meiosis I	19/2712	56/12659	0.020708	0.32924	0.311929	Malba01G001443/Malba01G001709/Malba02G002241/Malba02G002642/Malba05G006731/Malba05G007232/Malba06G009846/Malba06G009885/Malba06G010532/Malba08G012817/Malba08G013369/Malba09G014936/Malba10G015388/Malba10G016559/Malba11G017169/Malba11G017450/Malba11G017630/Malba14G022081/Malba14G022144	19	13	6
Biological process	GO:0009926	auxin polar transport	25/2712	79/12659	0.0219834	0.34683	0.328594	Malba01G000326/Malba01G000962/Malba01G001811/Malba02G002563/Malba02G002700/Malba03G003829/Malba04G005703/Malba04G005809/Malba05G006746/Malba05G006764/Malba05G008328/Malba06G009234/Malba06G010283/Malba08G013524/Malba09G013777/Malba09G014512/Malba10G015638/Malba10G016833/Malba11G017284/Malba11G018301/Malba11G018302/Malba11G018303/Malba12G018589/Malba13G020884/Malba14G021370	25	14	11
Biological process	GO:0010087	phloem or xylem histogenesis	28/2712	91/12659	0.023324	0.365171	0.345971	Malba02G002563/Malba02G002686/Malba02G002687/Malba04G005337/Malba04G006472/Malba05G007048/Malba05G008380/Malba06G009971/Malba07G011448/Malba08G013481/Malba08G013753/Malba09G014127/Malba09G014393/Malba09G014486/Malba09G014982/Malba10G016384/Malba11G017441/Malba11G017752/Malba11G018431/Malba12G018654/Malba12G019255/Malba12G019261/Malba12G019399/Malba13G020392/Malba13G021054/Malba14G021178/Malba14G0…	28	17	11
Biological process	GO:1901606	alpha-amino acid catabolic process	18/2712	53/12659	0.0237129	0.368448	0.349075	Malba02G003087/Malba03G004649/Malba03G004651/Malba03G004652/Malba03G004792/Malba04G005661/Malba06G009921/Malba06G010190/Malba08G013163/Malba08G013490/Malba09G013949/Malba09G014714/Malba10G016282/Malba11G017698/Malba11G018026/Malba12G019371/Malba14G021335/MalbaUnG022644	18	9	9
Biological process	GO:0044282	small molecule catabolic process	42/2712	147/12659	0.0241905	0.370594	0.351108	Malba01G001884/Malba01G001885/Malba02G002336/Malba02G003087/Malba02G003154/Malba03G004649/Malba03G004651/Malba03G004652/Malba03G004792/Malba04G005661/Malba05G007369/Malba05G007467/Malba06G009210/Malba06G009216/Malba06G009921/Malba06G010190/Malba07G011121/Malba07G011818/Malba07G011976/Malba08G013163/Malba08G013490/Malba09G013949/Malba09G014714/Malba09G014895/Malba09G015035/Malba09G015040/Malba10G0…	42	18	24
Biological process	GO:0007093	mitotic cell cycle checkpoint	8/2712	18/12659	0.0242124	0.370594	0.351108	Malba03G004130/Malba05G008653/Malba10G016270/Malba11G017158/Malba11G017635/Malba14G021291/Malba14G021684/Malba14G021864	8	6	2
Biological process	GO:0042127	regulation of cell proliferation	19/2712	57/12659	0.0249905	0.373831	0.354175	Malba02G002730/Malba03G003949/Malba03G004160/Malba04G005383/Malba04G005698/Malba05G007017/Malba05G008260/Malba05G008300/Malba05G008648/Malba06G009805/Malba07G010918/Malba07G011039/Malba07G011071/Malba10G015701/Malba12G018900/Malba12G019676/Malba13G020100/Malba13G020261/Malba13G020884	19	17	2
Biological process	GO:0010876	lipid localization	24/2712	76/12659	0.0250853	0.373831	0.354175	Malba01G001801/Malba01G001839/Malba01G001896/Malba02G002600/Malba05G007141/Malba05G008497/Malba06G009346/Malba06G009501/Malba07G011227/Malba07G011705/Malba07G012157/Malba07G012245/Malba07G012246/Malba08G013051/Malba08G013053/Malba08G013610/Malba08G013655/Malba10G016515/Malba11G018032/Malba12G018824/Malba12G018826/Malba14G021227/Malba14G021334/Malba14G021549	24	12	12
Biological process	GO:0007349	cellularization	7/2712	15/12659	0.0259037	0.373831	0.354175	Malba02G002407/Malba04G006381/Malba09G013832/Malba09G014731/Malba11G016946/Malba12G018968/Malba12G019020	7	7	0
Biological process	GO:0007094	mitotic spindle assembly checkpoint	6/2712	12/12659	0.0268265	0.373831	0.354175	Malba03G004130/Malba05G008653/Malba10G016270/Malba11G017635/Malba14G021291/Malba14G021684	6	4	2
Biological process	GO:0031396	regulation of protein ubiquitination	6/2712	12/12659	0.0268265	0.373831	0.354175	Malba03G004066/Malba03G004271/Malba11G016954/Malba11G017773/Malba13G020198/Malba13G020385	6	5	1
Biological process	GO:0031570	DNA integrity checkpoint	6/2712	12/12659	0.0268265	0.373831	0.354175	Malba05G007876/Malba07G010993/Malba07G011506/Malba08G013515/Malba10G015491/Malba11G017158	6	5	1
Biological process	GO:0031577	spindle checkpoint	6/2712	12/12659	0.0268265	0.373831	0.354175	Malba03G004130/Malba05G008653/Malba10G016270/Malba11G017635/Malba14G021291/Malba14G021684	6	4	2
Biological process	GO:0051438	regulation of ubiquitin-protein transferase activity	6/2712	12/12659	0.0268265	0.373831	0.354175	Malba03G004066/Malba03G004271/Malba11G016954/Malba11G017773/Malba13G020198/Malba13G020385	6	5	1
Biological process	GO:0071173	spindle assembly checkpoint	6/2712	12/12659	0.0268265	0.373831	0.354175	Malba03G004130/Malba05G008653/Malba10G016270/Malba11G017635/Malba14G021291/Malba14G021684	6	4	2
Biological process	GO:0071174	mitotic spindle checkpoint	6/2712	12/12659	0.0268265	0.373831	0.354175	Malba03G004130/Malba05G008653/Malba10G016270/Malba11G017635/Malba14G021291/Malba14G021684	6	4	2
Biological process	GO:0080029	cellular response to boron-containing substance levels	6/2712	12/12659	0.0268265	0.373831	0.354175	Malba01G000464/Malba04G005825/Malba04G005836/Malba04G005977/Malba05G007573/Malba10G016201	6	3	3
Biological process	GO:1904666	regulation of ubiquitin protein ligase activity	6/2712	12/12659	0.0268265	0.373831	0.354175	Malba03G004066/Malba03G004271/Malba11G016954/Malba11G017773/Malba13G020198/Malba13G020385	6	5	1
Biological process	GO:0000741	karyogamy	14/2712	39/12659	0.0269756	0.373831	0.354175	Malba02G002894/Malba03G004327/Malba04G005123/Malba04G005314/Malba04G005353/Malba05G008548/Malba05G008604/Malba06G008864/Malba08G012958/Malba10G016285/Malba11G018085/Malba11G018086/Malba13G020872/Malba13G020873	14	8	6
Biological process	GO:0010197	polar nucleus fusion	14/2712	39/12659	0.0269756	0.373831	0.354175	Malba02G002894/Malba03G004327/Malba04G005123/Malba04G005314/Malba04G005353/Malba05G008548/Malba05G008604/Malba06G008864/Malba08G012958/Malba10G016285/Malba11G018085/Malba11G018086/Malba13G020872/Malba13G020873	14	8	6
Biological process	GO:0006302	double-strand break repair	30/2712	100/12659	0.0273511	0.376491	0.356695	Malba01G001709/Malba01G001963/Malba02G002642/Malba03G004336/Malba04G005698/Malba05G008397/Malba06G008684/Malba06G008699/Malba06G009846/Malba06G009885/Malba07G011039/Malba07G011384/Malba07G011394/Malba07G011810/Malba09G014169/Malba09G014720/Malba09G014740/Malba09G014936/Malba10G015388/Malba10G016656/Malba11G017169/Malba11G017630/Malba12G018745/Malba13G020286/Malba14G021277/Malba14G021864/Malba14G0…	30	23	7
Biological process	GO:0046323	glucose import	12/2712	32/12659	0.0277881	0.377439	0.357593	Malba01G000765/Malba02G002554/Malba04G005278/Malba04G005664/Malba04G006462/Malba05G008631/Malba06G010058/Malba07G011316/Malba07G011442/Malba09G015060/Malba13G020420/Malba13G021088	12	3	9
Biological process	GO:1904659	glucose transmembrane transport	12/2712	32/12659	0.0277881	0.377439	0.357593	Malba01G000765/Malba02G002554/Malba04G005278/Malba04G005664/Malba04G006462/Malba05G008631/Malba06G010058/Malba07G011316/Malba07G011442/Malba09G015060/Malba13G020420/Malba13G021088	12	3	9
Biological process	GO:0009955	adaxial/abaxial pattern specification	15/2712	43/12659	0.0292316	0.394434	0.373695	Malba01G000422/Malba01G001323/Malba01G001427/Malba04G006472/Malba05G008380/Malba06G009869/Malba06G010166/Malba07G011448/Malba09G015114/Malba10G016004/Malba10G016005/Malba12G019760/Malba14G021420/Malba14G021755/MalbaUnG022432	15	15	0
Biological process	GO:0061982	meiosis I cell cycle process	19/2712	58/12659	0.0299121	0.400978	0.379895	Malba01G001443/Malba01G001709/Malba02G002241/Malba02G002642/Malba05G006731/Malba05G007232/Malba06G009846/Malba06G009885/Malba06G010532/Malba08G012817/Malba08G013369/Malba09G014936/Malba10G015388/Malba10G016559/Malba11G017169/Malba11G017450/Malba11G017630/Malba14G022081/Malba14G022144	19	13	6
Biological process	GO:0000154	rRNA modification	9/2712	22/12659	0.0306103	0.407673	0.386237	Malba02G002981/Malba02G002982/Malba02G002983/Malba03G003572/Malba06G010087/Malba07G011418/Malba08G012692/Malba08G013434/Malba09G014087	9	9	0
Biological process	GO:0009944	polarity specification of adaxial/abaxial axis	13/2712	36/12659	0.0308854	0.408684	0.387195	Malba01G000422/Malba01G001323/Malba01G001427/Malba04G006472/Malba05G008380/Malba07G011448/Malba09G015114/Malba10G016004/Malba10G016005/Malba12G019760/Malba14G021420/Malba14G021755/MalbaUnG022432	13	13	0
Biological process	GO:0006333	chromatin assembly or disassembly	16/2712	47/12659	0.0311849	0.410001	0.388443	Malba01G001486/Malba01G001701/Malba01G001703/Malba04G006531/Malba06G008699/Malba06G009816/Malba06G009861/Malba07G010680/Malba09G014169/Malba10G016850/Malba11G017810/Malba14G021138/Malba14G021864/Malba14G021990/Malba14G022347/MalbaUnG022449	16	13	3
Biological process	GO:0046128	purine ribonucleoside metabolic process	11/2712	29/12659	0.0316549	0.41353	0.391787	Malba02G002207/Malba02G002474/Malba02G003087/Malba04G006301/Malba07G011018/Malba08G012715/Malba09G013913/Malba11G018034/Malba13G020512/Malba14G021116/Malba14G021813	11	7	4
Biological process	GO:0007131	reciprocal meiotic recombination	17/2712	51/12659	0.0328656	0.423946	0.401655	Malba01G001443/Malba01G001709/Malba02G002241/Malba02G002642/Malba05G007232/Malba06G009846/Malba06G009885/Malba06G010532/Malba08G012817/Malba08G013369/Malba09G014936/Malba10G015388/Malba10G016559/Malba11G017169/Malba11G017450/Malba14G022081/Malba14G022144	17	12	5
Biological process	GO:0035825	homologous recombination	17/2712	51/12659	0.0328656	0.423946	0.401655	Malba01G001443/Malba01G001709/Malba02G002241/Malba02G002642/Malba05G007232/Malba06G009846/Malba06G009885/Malba06G010532/Malba08G012817/Malba08G013369/Malba09G014936/Malba10G015388/Malba10G016559/Malba11G017169/Malba11G017450/Malba14G022081/Malba14G022144	17	12	5
Biological process	GO:0051510	regulation of unidimensional cell growth	14/2712	40/12659	0.0335484	0.427584	0.405102	Malba02G002704/Malba04G004906/Malba04G005327/Malba04G006317/Malba05G008556/Malba06G009094/Malba07G010934/Malba07G011383/Malba09G015044/Malba12G018475/Malba12G018796/Malba12G019039/Malba13G020183/Malba14G022335	14	8	6
Biological process	GO:0009965	leaf morphogenesis	24/2712	78/12659	0.0339258	0.427584	0.405102	Malba01G000326/Malba03G003597/Malba03G003658/Malba03G004523/Malba04G006472/Malba05G008380/Malba07G010787/Malba07G011448/Malba07G011873/Malba08G013022/Malba08G013524/Malba09G014203/Malba10G016004/Malba10G016005/Malba10G016332/Malba12G018654/Malba12G019544/Malba13G020286/Malba13G020507/Malba13G020516/Malba13G020631/Malba14G021219/Malba14G021221/Malba14G022019	24	17	7
Biological process	GO:0090701	specification of plant organ identity	8/2712	19/12659	0.0341453	0.427584	0.405102	Malba02G002730/Malba05G008478/Malba05G008536/Malba09G014093/Malba09G015114/Malba10G016442/Malba12G019760/Malba14G022019	8	7	1
Biological process	GO:1901657	glycosyl compound metabolic process	39/2712	138/12659	0.0341463	0.427584	0.405102	Malba01G000440/Malba01G000648/Malba01G000683/Malba01G001549/Malba01G002089/Malba02G002207/Malba02G002474/Malba02G003087/Malba04G005750/Malba04G006301/Malba05G006884/Malba05G008260/Malba06G008683/Malba06G009038/Malba07G011018/Malba07G011644/Malba08G012698/Malba08G012715/Malba08G013549/Malba09G013913/Malba09G014895/Malba09G015021/Malba10G016261/Malba10G016280/Malba10G016616/Malba10G016656/Malba11G0…	39	24	15
Biological process	GO:0009816	defense response to bacterium, incompatible interaction	18/2712	55/12659	0.0343028	0.427584	0.405102	Malba01G000134/Malba01G000136/Malba01G000511/Malba01G000596/Malba03G004347/Malba04G005661/Malba06G008710/Malba06G009011/Malba06G010160/Malba09G014099/Malba10G015334/Malba10G016093/Malba11G017698/Malba11G018354/Malba12G019067/Malba12G019071/Malba12G019615/Malba13G020176	18	7	11
Biological process	GO:0048544	recognition of pollen	38/2712	134/12659	0.0343985	0.427584	0.405102	Malba01G000711/Malba01G000721/Malba01G000724/Malba01G000753/Malba01G000759/Malba01G000760/Malba01G000786/Malba01G000792/Malba01G000794/Malba01G000796/Malba01G000806/Malba01G000812/Malba01G001696/Malba01G001722/Malba02G002096/Malba02G002099/Malba03G003868/Malba03G003890/Malba04G005161/Malba04G005173/Malba04G005182/Malba04G005183/Malba04G005188/Malba04G005190/Malba05G008169/Malba05G008170/Malba05G0…	38	13	25
Biological process	GO:0005976	polysaccharide metabolic process	91/2712	357/12659	0.035214	0.435083	0.412207	Malba01G000131/Malba01G000173/Malba01G000452/Malba01G001382/Malba01G001450/Malba01G001675/Malba02G002226/Malba02G002727/Malba02G002952/Malba02G003121/Malba02G003140/Malba02G003181/Malba03G003563/Malba03G003941/Malba03G004576/Malba03G004699/Malba04G005158/Malba04G005763/Malba05G007048/Malba05G007299/Malba05G007811/Malba05G007978/Malba05G008660/Malba06G008683/Malba06G009244/Malba06G009303/Malba06G0…	91	51	40
Biological process	GO:0010212	response to ionizing radiation	10/2712	26/12659	0.0360388	0.43737	0.414373	Malba01G001709/Malba02G002642/Malba04G005698/Malba06G009846/Malba06G009885/Malba07G011155/Malba07G011810/Malba09G014936/Malba10G015491/Malba11G017158	10	9	1
Biological process	GO:0010229	inflorescence development	10/2712	26/12659	0.0360388	0.43737	0.414373	Malba01G001361/Malba03G004265/Malba04G006472/Malba05G008380/Malba06G008700/Malba06G009889/Malba07G011448/Malba08G013524/Malba09G015114/Malba12G019760	10	8	2
Biological process	GO:0015706	nitrate transport	10/2712	26/12659	0.0360388	0.43737	0.414373	Malba04G005497/Malba04G006077/Malba05G006887/Malba05G007265/Malba06G010003/Malba09G015024/Malba12G019171/Malba12G019787/Malba13G019922/Malba13G020754	10	5	5
Biological process	GO:0016042	lipid catabolic process	55/2712	205/12659	0.0371986	0.447179	0.423667	Malba01G000479/Malba01G001884/Malba01G001885/Malba02G002302/Malba02G002336/Malba02G003007/Malba02G003154/Malba04G005351/Malba04G005387/Malba04G005415/Malba04G005528/Malba04G006324/Malba04G006342/Malba04G006345/Malba05G007021/Malba05G007467/Malba05G007672/Malba05G007726/Malba05G007735/Malba05G008128/Malba06G009127/Malba06G009210/Malba06G009216/Malba06G009404/Malba06G009621/Malba06G009622/Malba06G0…	55	29	26
Biological process	GO:0006722	triterpenoid metabolic process	7/2712	16/12659	0.0377192	0.447179	0.423667	Malba07G012299/Malba07G012307/Malba08G012721/Malba13G021001/Malba13G021092/Malba14G022331/Malba14G022333	7	3	4
Biological process	GO:0010216	maintenance of DNA methylation	7/2712	16/12659	0.0377192	0.447179	0.423667	Malba01G001427/Malba07G010725/Malba11G017810/Malba14G021138/Malba14G021143/Malba14G021598/Malba14G022203	7	5	2
Biological process	GO:0016104	triterpenoid biosynthetic process	7/2712	16/12659	0.0377192	0.447179	0.423667	Malba07G012299/Malba07G012307/Malba08G012721/Malba13G021001/Malba13G021092/Malba14G022331/Malba14G022333	7	3	4
Biological process	GO:0009553	embryo sac development	38/2712	135/12659	0.0382819	0.451243	0.427516	Malba01G001443/Malba01G001963/Malba02G002894/Malba02G003160/Malba03G004066/Malba03G004327/Malba03G004336/Malba04G005123/Malba04G005161/Malba04G005314/Malba04G005353/Malba04G005962/Malba04G006207/Malba05G006731/Malba05G008548/Malba05G008604/Malba06G008736/Malba06G008864/Malba06G009621/Malba07G011462/Malba08G012754/Malba08G012958/Malba09G013832/Malba09G014093/Malba09G014731/Malba09G014740/Malba09G0…	38	28	10
Biological process	GO:0080167	response to karrikin	23/2712	75/12659	0.0386851	0.453389	0.42955	Malba01G000538/Malba03G003644/Malba03G004124/Malba04G005703/Malba05G007550/Malba06G009805/Malba07G011789/Malba07G011790/Malba07G012032/Malba08G012785/Malba08G013008/Malba08G013086/Malba09G014588/Malba10G015426/Malba11G017549/Malba11G018301/Malba11G018302/Malba11G018303/Malba12G019342/Malba13G020175/Malba13G020965/Malba13G021069/Malba14G021910	23	10	13
Biological process	GO:0009561	megagametogenesis	24/2712	79/12659	0.039137	0.45608	0.432099	Malba01G001963/Malba02G002894/Malba03G004066/Malba03G004327/Malba04G005123/Malba04G005314/Malba04G005353/Malba05G006731/Malba05G008548/Malba05G008604/Malba06G008736/Malba06G008864/Malba07G011462/Malba08G012958/Malba09G013832/Malba09G014731/Malba10G016285/Malba11G016946/Malba11G018085/Malba11G018086/Malba12G018968/Malba12G019020/Malba13G020872/Malba13G020873	24	17	7
Biological process	GO:0010036	response to boron-containing substance	6/2712	13/12659	0.0409673	0.465006	0.440556	Malba01G000464/Malba04G005825/Malba04G005836/Malba04G005977/Malba05G007573/Malba10G016201	6	3	3
Biological process	GO:0010052	guard cell differentiation	6/2712	13/12659	0.0409673	0.465006	0.440556	Malba02G002630/Malba04G005925/Malba06G009516/Malba07G011219/Malba09G014861/Malba13G020080	6	6	0
Biological process	GO:0016074	snoRNA metabolic process	6/2712	13/12659	0.0409673	0.465006	0.440556	Malba02G002981/Malba02G002982/Malba02G002983/Malba03G003572/Malba09G014087/Malba14G021577	6	6	0
Biological process	GO:1903320	regulation of protein modification by small protein conjugation or removal	6/2712	13/12659	0.0409673	0.465006	0.440556	Malba03G004066/Malba03G004271/Malba11G016954/Malba11G017773/Malba13G020198/Malba13G020385	6	5	1
Biological process	GO:0009559	embryo sac central cell differentiation	14/2712	41/12659	0.0412039	0.465006	0.440556	Malba02G002894/Malba03G004327/Malba04G005123/Malba04G005314/Malba04G005353/Malba05G008548/Malba05G008604/Malba06G008864/Malba08G012958/Malba10G016285/Malba11G018085/Malba11G018086/Malba13G020872/Malba13G020873	14	8	6
Biological process	GO:0010817	regulation of hormone levels	82/2712	321/12659	0.0417392	0.465006	0.440556	Malba01G000326/Malba01G000595/Malba01G000962/Malba01G001811/Malba02G002563/Malba02G002700/Malba02G003154/Malba03G003623/Malba03G003658/Malba03G003675/Malba03G003676/Malba03G003829/Malba03G004375/Malba03G004598/Malba03G004656/Malba04G005333/Malba04G005370/Malba04G005633/Malba04G005703/Malba04G005809/Malba04G006674/Malba05G006746/Malba05G006764/Malba05G007269/Malba05G007351/Malba05G007369/Malba05G0…	82	42	40
Biological process	GO:0010274	hydrotropism	5/2712	10/12659	0.0430771	0.465006	0.440556	Malba03G003650/Malba05G007355/Malba08G013397/Malba13G020664/Malba14G021839	5	4	1
Biological process	GO:0031398	positive regulation of protein ubiquitination	5/2712	10/12659	0.0430771	0.465006	0.440556	Malba03G004271/Malba11G016954/Malba11G017773/Malba13G020198/Malba13G020385	5	4	1
Biological process	GO:0032776	DNA methylation on cytosine	5/2712	10/12659	0.0430771	0.465006	0.440556	Malba04G006186/Malba07G010725/Malba11G017810/Malba14G021138/Malba14G021598	5	4	1
Biological process	GO:0045005	DNA-dependent DNA replication maintenance of fidelity	5/2712	10/12659	0.0430771	0.465006	0.440556	Malba01G000865/Malba06G008801/Malba08G013287/Malba09G014720/MalbaUnG022415	5	5	0
Biological process	GO:0051443	positive regulation of ubiquitin-protein transferase activity	5/2712	10/12659	0.0430771	0.465006	0.440556	Malba03G004271/Malba11G016954/Malba11G017773/Malba13G020198/Malba13G020385	5	4	1
Biological process	GO:0070370	cellular heat acclimation	5/2712	10/12659	0.0430771	0.465006	0.440556	Malba03G003875/Malba04G006472/Malba05G008380/Malba07G011448/Malba13G020392	5	5	0
Biological process	GO:1903322	positive regulation of protein modification by small protein conjugation or removal	5/2712	10/12659	0.0430771	0.465006	0.440556	Malba03G004271/Malba11G016954/Malba11G017773/Malba13G020198/Malba13G020385	5	4	1
Biological process	GO:1904668	positive regulation of ubiquitin protein ligase activity	5/2712	10/12659	0.0430771	0.465006	0.440556	Malba03G004271/Malba11G016954/Malba11G017773/Malba13G020198/Malba13G020385	5	4	1
Biological process	GO:0016114	terpenoid biosynthetic process	43/2712	157/12659	0.0442311	0.473786	0.448875	Malba01G000108/Malba01G000493/Malba01G000595/Malba01G000637/Malba01G000641/Malba01G000713/Malba01G001056/Malba01G001649/Malba03G003752/Malba03G003881/Malba03G004399/Malba04G005633/Malba05G007351/Malba05G007467/Malba05G007593/Malba05G008220/Malba05G008300/Malba05G008328/Malba06G008904/Malba06G008982/Malba06G009945/Malba07G011790/Malba07G012299/Malba07G012307/Malba08G012721/Malba08G013633/Malba09G0…	43	21	22
Biological process	GO:0008645	hexose transmembrane transport	12/2712	34/12659	0.0443525	0.473786	0.448875	Malba01G000765/Malba02G002554/Malba04G005278/Malba04G005664/Malba04G006462/Malba05G008631/Malba06G010058/Malba07G011316/Malba07G011442/Malba09G015060/Malba13G020420/Malba13G021088	12	3	9
Biological process	GO:0090627	plant epidermal cell differentiation	30/2712	104/12659	0.0450549	0.477787	0.452665	Malba01G001124/Malba02G002630/Malba02G002996/Malba02G003429/Malba04G005365/Malba04G005703/Malba04G005925/Malba04G006138/Malba04G006253/Malba04G006279/Malba05G006764/Malba05G007572/Malba05G007767/Malba05G008164/Malba06G009516/Malba07G011036/Malba07G011219/Malba07G011586/Malba08G012653/Malba09G014582/Malba09G014861/Malba10G015360/Malba10G016160/Malba13G020080/Malba13G020166/Malba13G020183/Malba13G0…	30	21	9
Biological process	GO:0009119	ribonucleoside metabolic process	16/2712	49/12659	0.0452637	0.477787	0.452665	Malba01G000440/Malba02G002207/Malba02G002474/Malba02G003087/Malba04G006301/Malba07G011018/Malba07G011644/Malba08G012715/Malba09G013913/Malba09G014895/Malba10G016261/Malba11G018034/Malba13G020512/Malba13G020541/Malba14G021116/Malba14G021813	16	11	5
Biological process	GO:0006281	DNA repair	81/2712	318/12659	0.0454258	0.477787	0.452665	Malba01G000122/Malba01G000698/Malba01G000785/Malba01G000865/Malba01G001101/Malba01G001315/Malba01G001709/Malba01G001818/Malba01G001963/Malba01G002052/Malba01G002067/Malba01G002068/Malba02G002320/Malba02G002331/Malba02G002491/Malba02G002642/Malba02G002738/Malba03G003919/Malba03G004336/Malba03G004415/Malba03G004801/Malba04G005503/Malba04G005536/Malba04G005698/Malba04G005890/Malba04G005969/Malba04G0…	81	63	18
Biological process	GO:0042742	defense response to bacterium	96/2712	383/12659	0.0463602	0.48242	0.457054	Malba01G000110/Malba01G000134/Malba01G000136/Malba01G000511/Malba01G000596/Malba01G000676/Malba01G000717/Malba01G001263/Malba01G001431/Malba01G002092/Malba02G002098/Malba02G002116/Malba02G002125/Malba02G002210/Malba02G003363/Malba03G004066/Malba03G004347/Malba03G004757/Malba04G004874/Malba04G004880/Malba04G004906/Malba04G005485/Malba04G005661/Malba04G005934/Malba04G005935/Malba04G006080/Malba04G0…	96	47	49
Biological process	GO:0010769	regulation of cell morphogenesis involved in differentiation	10/2712	27/12659	0.046572	0.48242	0.457054	Malba04G005327/Malba04G006317/Malba05G008556/Malba06G009094/Malba07G011383/Malba09G014203/Malba09G015044/Malba12G018475/Malba12G019039/Malba14G022335	10	7	3
Biological process	GO:0060284	regulation of cell development	10/2712	27/12659	0.046572	0.48242	0.457054	Malba04G005327/Malba04G006317/Malba05G008556/Malba06G009094/Malba07G011383/Malba09G014203/Malba09G015044/Malba12G018475/Malba12G019039/Malba14G022335	10	7	3
Biological process	GO:0008037	cell recognition	38/2712	137/12659	0.0470349	0.484767	0.459278	Malba01G000711/Malba01G000721/Malba01G000724/Malba01G000753/Malba01G000759/Malba01G000760/Malba01G000786/Malba01G000792/Malba01G000794/Malba01G000796/Malba01G000806/Malba01G000812/Malba01G001696/Malba01G001722/Malba02G002096/Malba02G002099/Malba03G003868/Malba03G003890/Malba04G005161/Malba04G005173/Malba04G005182/Malba04G005183/Malba04G005188/Malba04G005190/Malba05G008169/Malba05G008170/Malba05G0…	38	13	25
Biological process	GO:0048532	anatomical structure arrangement	19/2712	61/12659	0.0490032	0.498073	0.471884	Malba01G000326/Malba03G004824/Malba05G007557/Malba05G008328/Malba05G008633/Malba05G008648/Malba06G008699/Malba07G011020/Malba07G011039/Malba07G011929/Malba08G013524/Malba09G013771/Malba09G014093/Malba09G014169/Malba09G015114/Malba12G019760/Malba13G020631/Malba14G022347/MalbaUnG022449	19	14	5
Biological process	GO:0009742	brassinosteroid mediated signaling pathway	20/2712	65/12659	0.049783	0.498073	0.471884	Malba01G001598/Malba02G002951/Malba03G004141/Malba04G005508/Malba05G006888/Malba05G008126/Malba06G009186/Malba06G009949/Malba07G011358/Malba07G011404/Malba07G012270/Malba09G014301/Malba10G015874/Malba10G015894/Malba10G016351/Malba11G017933/Malba12G018622/Malba12G019170/Malba12G019635/Malba13G020037	20	12	8
Biological process	GO:0043401	steroid hormone mediated signaling pathway	20/2712	65/12659	0.049783	0.498073	0.471884	Malba01G001598/Malba02G002951/Malba03G004141/Malba04G005508/Malba05G006888/Malba05G008126/Malba06G009186/Malba06G009949/Malba07G011358/Malba07G011404/Malba07G012270/Malba09G014301/Malba10G015874/Malba10G015894/Malba10G016351/Malba11G017933/Malba12G018622/Malba12G019170/Malba12G019635/Malba13G020037	20	12	8
Biological process	GO:0048545	response to steroid hormone	20/2712	65/12659	0.049783	0.498073	0.471884	Malba01G001598/Malba02G002951/Malba03G004141/Malba04G005508/Malba05G006888/Malba05G008126/Malba06G009186/Malba06G009949/Malba07G011358/Malba07G011404/Malba07G012270/Malba09G014301/Malba10G015874/Malba10G015894/Malba10G016351/Malba11G017933/Malba12G018622/Malba12G019170/Malba12G019635/Malba13G020037	20	12	8
Biological process	GO:0071367	cellular response to brassinosteroid stimulus	20/2712	65/12659	0.049783	0.498073	0.471884	Malba01G001598/Malba02G002951/Malba03G004141/Malba04G005508/Malba05G006888/Malba05G008126/Malba06G009186/Malba06G009949/Malba07G011358/Malba07G011404/Malba07G012270/Malba09G014301/Malba10G015874/Malba10G015894/Malba10G016351/Malba11G017933/Malba12G018622/Malba12G019170/Malba12G019635/Malba13G020037	20	12	8
Biological process	GO:0071383	cellular response to steroid hormone stimulus	20/2712	65/12659	0.049783	0.498073	0.471884	Malba01G001598/Malba02G002951/Malba03G004141/Malba04G005508/Malba05G006888/Malba05G008126/Malba06G009186/Malba06G009949/Malba07G011358/Malba07G011404/Malba07G012270/Malba09G014301/Malba10G015874/Malba10G015894/Malba10G016351/Malba11G017933/Malba12G018622/Malba12G019170/Malba12G019635/Malba13G020037	20	12	8
Biological process	GO:0048509	regulation of meristem development	31/2712	109/12659	0.0502419	0.500224	0.473922	Malba01G001056/Malba01G001323/Malba03G003658/Malba03G004265/Malba03G004523/Malba03G004824/Malba04G005383/Malba05G006853/Malba05G007557/Malba05G007711/Malba05G008328/Malba05G008648/Malba06G008699/Malba06G008700/Malba06G010489/Malba07G010861/Malba07G011039/Malba07G011929/Malba07G012074/Malba09G014093/Malba09G014421/Malba09G015114/Malba10G015701/Malba11G017769/Malba12G019630/Malba12G019760/Malba13G0…	31	23	8
Biological process	GO:0042278	purine nucleoside metabolic process	11/2712	31/12659	0.0511075	0.503949	0.477452	Malba02G002207/Malba02G002474/Malba02G003087/Malba04G006301/Malba07G011018/Malba08G012715/Malba09G013913/Malba11G018034/Malba13G020512/Malba14G021116/Malba14G021813	11	7	4
Biological process	GO:0046885	regulation of hormone biosynthetic process	11/2712	31/12659	0.0511075	0.503949	0.477452	Malba03G003623/Malba04G005333/Malba05G007467/Malba05G008300/Malba06G009621/Malba08G013633/Malba11G017691/Malba11G018046/Malba13G020055/Malba14G022031/Malba14G022032	11	5	6
Biological process	GO:0006820	anion transport	54/2712	205/12659	0.0525451	0.513524	0.486522	Malba02G002621/Malba02G002775/Malba02G002776/Malba04G005069/Malba04G005497/Malba04G005825/Malba04G005836/Malba04G005977/Malba04G006077/Malba04G006474/Malba05G006887/Malba05G007111/Malba05G007134/Malba05G007265/Malba05G007444/Malba05G007484/Malba05G007573/Malba05G008015/Malba05G008571/Malba06G009210/Malba06G009216/Malba06G010003/Malba06G010366/Malba07G010787/Malba07G010800/Malba07G010910/Malba07G0…	54	24	30
Biological process	GO:0055083	monovalent inorganic anion homeostasis	7/2712	17/12659	0.0525792	0.513524	0.486522	Malba01G001114/Malba01G001153/Malba06G009630/Malba08G013633/Malba10G015790/Malba14G021657/Malba14G022032	7	3	4
Biological process	GO:0010252	auxin homeostasis	9/2712	24/12659	0.0534853	0.515016	0.487936	Malba01G000422/Malba01G000692/Malba01G001811/Malba03G003829/Malba05G006764/Malba06G010283/Malba07G011646/Malba08G013524/Malba14G021131	9	7	2
Biological process	GO:0030245	cellulose catabolic process	9/2712	24/12659	0.0534853	0.515016	0.487936	Malba05G007811/Malba06G008683/Malba07G011580/Malba07G011952/Malba10G016229/Malba11G017409/Malba12G019363/Malba12G019465/Malba12G019527	9	7	2
Biological process	GO:0051275	beta-glucan catabolic process	9/2712	24/12659	0.0534853	0.515016	0.487936	Malba05G007811/Malba06G008683/Malba07G011580/Malba07G011952/Malba10G016229/Malba11G017409/Malba12G019363/Malba12G019465/Malba12G019527	9	7	2
Biological process	GO:0006334	nucleosome assembly	12/2712	35/12659	0.054769	0.522471	0.494999	Malba01G001486/Malba01G001701/Malba01G001703/Malba06G008699/Malba06G009816/Malba06G009861/Malba07G010680/Malba09G014169/Malba10G016850/Malba14G021990/Malba14G022347/MalbaUnG022449	12	10	2
Biological process	GO:0015749	monosaccharide transmembrane transport	12/2712	35/12659	0.054769	0.522471	0.494999	Malba01G000765/Malba02G002554/Malba04G005278/Malba04G005664/Malba04G006462/Malba05G008631/Malba06G010058/Malba07G011316/Malba07G011442/Malba09G015060/Malba13G020420/Malba13G021088	12	3	9
Biological process	GO:0051129	negative regulation of cellular component organization	17/2712	54/12659	0.0551111	0.5233	0.495785	Malba02G002380/Malba02G002704/Malba02G003042/Malba03G004130/Malba04G004906/Malba04G005698/Malba04G006531/Malba05G008653/Malba07G011039/Malba08G013369/Malba10G015388/Malba10G016270/Malba11G017169/Malba11G017635/Malba13G020629/Malba14G021291/Malba14G021684	17	13	4
Biological process	GO:0009875	pollen-pistil interaction	39/2712	143/12659	0.0564041	0.53311	0.505079	Malba01G000711/Malba01G000721/Malba01G000724/Malba01G000753/Malba01G000759/Malba01G000760/Malba01G000786/Malba01G000792/Malba01G000794/Malba01G000796/Malba01G000806/Malba01G000812/Malba01G001696/Malba01G001722/Malba02G002096/Malba02G002099/Malba03G003868/Malba03G003890/Malba04G005161/Malba04G005173/Malba04G005182/Malba04G005183/Malba04G005188/Malba04G005190/Malba05G008169/Malba05G008170/Malba05G0…	39	14	25
Biological process	GO:0010200	response to chitin	29/2712	102/12659	0.057008	0.536346	0.508145	Malba01G000464/Malba02G002125/Malba03G004487/Malba04G006155/Malba04G006183/Malba05G007982/Malba06G009833/Malba06G009889/Malba07G011614/Malba08G013488/Malba09G014185/Malba09G014195/Malba09G014224/Malba09G015195/Malba10G015608/Malba10G016201/Malba11G017861/Malba12G018795/Malba12G019255/Malba12G019261/Malba12G019262/Malba12G019467/Malba12G019547/Malba12G019621/Malba13G020371/Malba13G021009/Malba13G0…	29	8	21
Biological process	GO:0034219	carbohydrate transmembrane transport	13/2712	39/12659	0.0577086	0.538002	0.509714	Malba01G000765/Malba02G002554/Malba04G005278/Malba04G005664/Malba04G006462/Malba05G008631/Malba06G010058/Malba07G011316/Malba07G011442/Malba09G015060/Malba10G015532/Malba13G020420/Malba13G021088	13	4	9
Biological process	GO:0046890	regulation of lipid biosynthetic process	13/2712	39/12659	0.0577086	0.538002	0.509714	Malba02G003058/Malba03G004399/Malba04G005698/Malba05G007467/Malba05G008300/Malba07G010601/Malba07G011039/Malba08G013633/Malba10G016810/Malba12G019244/Malba13G020055/Malba14G022031/Malba14G022032	13	7	6
Biological process	GO:0006549	isoleucine metabolic process	6/2712	14/12659	0.0590289	0.540484	0.512065	Malba02G003160/Malba03G004534/Malba05G008273/Malba05G008274/Malba14G022110/MalbaUnG022443	6	4	2
Biological process	GO:0009097	isoleucine biosynthetic process	6/2712	14/12659	0.0590289	0.540484	0.512065	Malba02G003160/Malba03G004534/Malba05G008273/Malba05G008274/Malba14G022110/MalbaUnG022443	6	4	2
Biological process	GO:0030308	negative regulation of cell growth	6/2712	14/12659	0.0590289	0.540484	0.512065	Malba02G002704/Malba04G004906/Malba05G007711/Malba07G012270/Malba10G015874/Malba10G015894	6	4	2
Biological process	GO:0044843	cell cycle G1/S phase transition	6/2712	14/12659	0.0590289	0.540484	0.512065	Malba03G004807/Malba05G008164/Malba05G008648/Malba12G018501/Malba12G018900/MalbaUnG022437	6	6	0
Biological process	GO:0070828	heterochromatin organization	8/2712	21/12659	0.0614585	0.560228	0.530771	Malba04G006186/Malba04G006531/Malba06G008699/Malba09G014169/Malba11G017810/Malba14G021138/Malba14G022347/MalbaUnG022449	8	6	2
Biological process	GO:0012501	programmed cell death	84/2712	336/12659	0.0622021	0.564498	0.534816	Malba01G000134/Malba01G000136/Malba01G000201/Malba01G000206/Malba01G000208/Malba01G000210/Malba01G000286/Malba01G000289/Malba01G000290/Malba01G000438/Malba01G000530/Malba01G000566/Malba01G000596/Malba01G000673/Malba01G000717/Malba01G000857/Malba01G000858/Malba01G000868/Malba01G001018/Malba01G001263/Malba01G001303/Malba01G001491/Malba01G001492/Malba01G001494/Malba01G001495/Malba01G001496/Malba01G0…	84	40	44
Biological process	GO:0031118	rRNA pseudouridine synthesis	5/2712	11/12659	0.0653644	0.583945	0.553241	Malba02G002981/Malba02G002982/Malba02G002983/Malba03G003572/Malba08G013434	5	5	0
Biological process	GO:1905428	regulation of plant organ formation	5/2712	11/12659	0.0653644	0.583945	0.553241	Malba02G003062/Malba08G013370/Malba10G016763/Malba13G020844/Malba14G021162	5	2	3
Biological process	GO:0007166	cell surface receptor signaling pathway	46/2712	174/12659	0.0655594	0.583945	0.553241	Malba01G001285/Malba01G001555/Malba02G002426/Malba03G004161/Malba03G004667/Malba04G005250/Malba04G005851/Malba04G005910/Malba04G006210/Malba05G006888/Malba05G006942/Malba05G007273/Malba05G007767/Malba05G007982/Malba05G007999/Malba05G008600/Malba06G009186/Malba06G009878/Malba06G009949/Malba06G009971/Malba07G011084/Malba07G011358/Malba07G011381/Malba07G011392/Malba07G011438/Malba07G011445/Malba08G0…	46	32	14
Biological process	GO:0010383	cell wall polysaccharide metabolic process	25/2712	87/12659	0.0656411	0.583945	0.553241	Malba01G001382/Malba01G001675/Malba03G003563/Malba03G003941/Malba03G004699/Malba05G007048/Malba05G007299/Malba06G009244/Malba06G010025/Malba07G010790/Malba07G011159/Malba07G011848/Malba07G012165/Malba08G013153/Malba09G014127/Malba09G014344/Malba09G015009/Malba10G016431/Malba11G017368/Malba12G018743/Malba12G018914/Malba12G019038/Malba12G019054/Malba14G022002/Malba14G022162	25	13	12
Biological process	GO:0017001	antibiotic catabolic process	19/2712	63/12659	0.0657685	0.583945	0.553241	Malba02G002413/Malba02G003234/Malba03G004684/Malba03G004719/Malba04G005006/Malba04G005391/Malba04G005781/Malba05G007369/Malba07G012147/Malba07G012148/Malba10G015371/Malba10G015606/Malba10G016384/Malba11G017005/Malba11G017016/Malba12G019338/Malba13G019930/Malba13G019962/Malba13G020159	19	10	9
Biological process	GO:0010089	xylem development	12/2712	36/12659	0.0667108	0.589758	0.558749	Malba02G002563/Malba05G007048/Malba06G009971/Malba08G013481/Malba09G014486/Malba10G016384/Malba11G017441/Malba11G017752/Malba11G018431/Malba12G019399/Malba13G021054/Malba14G021178	12	5	7
Biological process	GO:0019747	regulation of isoprenoid metabolic process	9/2712	25/12659	0.068227	0.600573	0.568995	Malba02G003058/Malba03G004399/Malba05G007467/Malba05G008300/Malba08G013633/Malba10G016810/Malba12G019244/Malba13G020055/Malba14G022032	9	4	5
Biological process	GO:0000919	cell plate assembly	7/2712	18/12659	0.0706308	0.619076	0.586525	Malba02G002533/Malba02G003150/Malba07G010683/Malba08G013203/Malba08G013611/Malba09G014043/Malba09G014582	7	7	0
Biological process	GO:0090697	post-embryonic plant organ morphogenesis	27/2712	96/12659	0.0724009	0.63189	0.598665	Malba01G001715/Malba02G002560/Malba02G002730/Malba02G003429/Malba03G003949/Malba04G005365/Malba05G007017/Malba05G007486/Malba05G007557/Malba05G008478/Malba05G008536/Malba07G011131/Malba08G012472/Malba09G014093/Malba09G014203/Malba09G014486/Malba09G014955/Malba09G015060/Malba09G015114/Malba10G016442/Malba10G016584/Malba12G019067/Malba12G019071/Malba12G019760/Malba12G019790/Malba13G020297/Malba14G0…	27	21	6
Biological process	GO:0060918	auxin transport	26/2712	92/12659	0.0730924	0.635223	0.601823	Malba01G000326/Malba01G000962/Malba01G001811/Malba02G002563/Malba02G002700/Malba03G003829/Malba04G005703/Malba04G005809/Malba05G006746/Malba05G006764/Malba05G008328/Malba06G009234/Malba06G010283/Malba08G013524/Malba09G013777/Malba09G014512/Malba10G015638/Malba10G016833/Malba11G017284/Malba11G018301/Malba11G018302/Malba11G018303/Malba12G018589/Malba13G020884/Malba14G021370/Malba14G021758	26	15	11
Biological process	GO:0009933	meristem structural organization	16/2712	52/12659	0.0739772	0.640199	0.606538	Malba01G000326/Malba03G004824/Malba05G007557/Malba05G008328/Malba05G008633/Malba05G008648/Malba06G008699/Malba07G011020/Malba07G011039/Malba07G011929/Malba09G013771/Malba09G014169/Malba09G015114/Malba12G019760/Malba14G022347/MalbaUnG022449	16	12	4
Biological process	GO:0006997	nucleus organization	17/2712	56/12659	0.0747409	0.644091	0.610225	Malba02G002894/Malba03G003662/Malba03G004327/Malba03G004621/Malba04G005123/Malba04G005314/Malba04G005353/Malba05G008548/Malba05G008604/Malba06G008864/Malba08G012958/Malba10G016285/Malba11G018085/Malba11G018086/Malba13G020541/Malba13G020872/Malba13G020873	17	11	6
Biological process	GO:0006635	fatty acid beta-oxidation	11/2712	33/12659	0.0772891	0.663263	0.628389	Malba01G001884/Malba01G001885/Malba02G002336/Malba02G003154/Malba06G009210/Malba06G009216/Malba07G011121/Malba09G015035/Malba09G015040/Malba12G018718/Malba13G020753	11	3	8
Biological process	GO:0006596	polyamine biosynthetic process	6/2712	15/12659	0.0811125	0.687445	0.651299	Malba02G002474/Malba02G002563/Malba06G008851/Malba06G009537/Malba14G021116/Malba14G021813	6	2	4
Biological process	GO:0010065	primary meristem tissue development	6/2712	15/12659	0.0811125	0.687445	0.651299	Malba04G005337/Malba04G006210/Malba07G011084/Malba09G014393/Malba09G014982/Malba11G017441	6	5	1
Biological process	GO:0033500	carbohydrate homeostasis	6/2712	15/12659	0.0811125	0.687445	0.651299	Malba01G002028/Malba04G005747/Malba05G007801/Malba09G014889/Malba13G019941/Malba14G022154	6	6	0
Biological process	GO:0009741	response to brassinosteroid	24/2712	85/12659	0.0832998	0.688521	0.652318	Malba01G001598/Malba02G002951/Malba03G004141/Malba04G005508/Malba04G005661/Malba05G006888/Malba05G007048/Malba05G007691/Malba05G008126/Malba06G009186/Malba06G009949/Malba07G011358/Malba07G011404/Malba07G012270/Malba09G014301/Malba10G015874/Malba10G015894/Malba10G016351/Malba11G017933/Malba12G018622/Malba12G019170/Malba12G019635/Malba13G020037/Malba13G020631	24	14	10
Biological process	GO:0016102	diterpenoid biosynthetic process	14/2712	45/12659	0.0839738	0.688521	0.652318	Malba01G000595/Malba04G005633/Malba05G007351/Malba05G007467/Malba05G007593/Malba05G008300/Malba07G011790/Malba08G013633/Malba11G017548/Malba12G019244/Malba12G019630/Malba13G020055/Malba13G021069/Malba14G022032	14	7	7
Biological process	GO:0019216	regulation of lipid metabolic process	14/2712	45/12659	0.0839738	0.688521	0.652318	Malba02G003058/Malba03G004399/Malba04G005047/Malba04G005698/Malba05G007467/Malba05G008300/Malba07G010601/Malba07G011039/Malba08G013633/Malba10G016810/Malba12G019244/Malba13G020055/Malba14G022031/Malba14G022032	14	7	7
Biological process	GO:0034728	nucleosome organization	14/2712	45/12659	0.0839738	0.688521	0.652318	Malba01G000785/Malba01G001486/Malba01G001701/Malba01G001703/Malba03G003919/Malba06G008699/Malba06G009816/Malba06G009861/Malba07G010680/Malba09G014169/Malba10G016850/Malba14G021990/Malba14G022347/MalbaUnG022449	14	11	3
Biological process	GO:0007346	regulation of mitotic cell cycle	23/2712	81/12659	0.0840656	0.688521	0.652318	Malba01G000467/Malba02G002380/Malba03G004130/Malba04G006554/Malba05G007138/Malba05G008648/Malba05G008653/Malba06G008723/Malba06G009167/Malba06G009600/Malba09G014955/Malba10G015837/Malba10G016200/Malba10G016270/Malba11G017158/Malba11G017635/Malba11G017994/Malba12G018900/Malba12G019686/Malba13G020134/Malba14G021291/Malba14G021684/Malba14G021864	23	17	6
Biological process	GO:0000724	double-strand break repair via homologous recombination	22/2712	77/12659	0.0847455	0.688521	0.652318	Malba01G001709/Malba02G002642/Malba03G004336/Malba04G005698/Malba06G008699/Malba06G009846/Malba06G009885/Malba07G011039/Malba07G011384/Malba07G011394/Malba07G011810/Malba09G014169/Malba09G014720/Malba09G014740/Malba10G015388/Malba11G017169/Malba12G018745/Malba14G021277/Malba14G021864/Malba14G022144/Malba14G022347/MalbaUnG022449	22	17	5
Biological process	GO:0000725	recombinational repair	22/2712	77/12659	0.0847455	0.688521	0.652318	Malba01G001709/Malba02G002642/Malba03G004336/Malba04G005698/Malba06G008699/Malba06G009846/Malba06G009885/Malba07G011039/Malba07G011384/Malba07G011394/Malba07G011810/Malba09G014169/Malba09G014720/Malba09G014740/Malba10G015388/Malba11G017169/Malba12G018745/Malba14G021277/Malba14G021864/Malba14G022144/Malba14G022347/MalbaUnG022449	22	17	5
Biological process	GO:0006865	amino acid transport	15/2712	49/12659	0.0850541	0.688521	0.652318	Malba05G007111/Malba05G007134/Malba05G007484/Malba05G008015/Malba05G008571/Malba07G010787/Malba07G010800/Malba07G010960/Malba07G011377/Malba10G015426/Malba10G015931/Malba11G017727/Malba11G017865/Malba12G018550/Malba14G022207	15	5	10
Biological process	GO:0006787	porphyrin-containing compound catabolic process	9/2712	26/12659	0.0852678	0.688521	0.652318	Malba01G001056/Malba01G001361/Malba06G008710/Malba07G010914/Malba07G012303/Malba08G012506/Malba09G015056/Malba12G019665/Malba14G021216	9	2	7
Biological process	GO:0008356	asymmetric cell division	9/2712	26/12659	0.0852678	0.688521	0.652318	Malba02G003429/Malba03G004069/Malba04G005365/Malba04G005911/Malba07G010725/Malba10G016004/Malba10G016005/Malba13G020134/Malba14G022196	9	8	1
Biological process	GO:0033015	tetrapyrrole catabolic process	9/2712	26/12659	0.0852678	0.688521	0.652318	Malba01G001056/Malba01G001361/Malba06G008710/Malba07G010914/Malba07G012303/Malba08G012506/Malba09G015056/Malba12G019665/Malba14G021216	9	2	7
Biological process	GO:0080092	regulation of pollen tube growth	9/2712	26/12659	0.0852678	0.688521	0.652318	Malba04G005327/Malba04G006317/Malba05G008556/Malba06G009094/Malba07G011383/Malba09G015044/Malba12G018475/Malba12G019039/Malba14G022335	9	6	3
Biological process	GO:0006310	DNA recombination	45/2712	174/12659	0.0914689	0.720105	0.682242	Malba01G000265/Malba01G000963/Malba01G001253/Malba01G001443/Malba01G001709/Malba02G002241/Malba02G002642/Malba03G004155/Malba03G004336/Malba04G005698/Malba05G007043/Malba05G007200/Malba05G007232/Malba06G008699/Malba06G009637/Malba06G009846/Malba06G009885/Malba06G010532/Malba07G011039/Malba07G011384/Malba07G011394/Malba07G011810/Malba08G012817/Malba08G013312/Malba08G013369/Malba09G014169/Malba09G0…	45	35	10
Biological process	GO:0006721	terpenoid metabolic process	45/2712	174/12659	0.0914689	0.720105	0.682242	Malba01G000108/Malba01G000493/Malba01G000595/Malba01G000637/Malba01G000641/Malba01G000713/Malba01G001056/Malba01G001649/Malba03G003752/Malba03G003881/Malba03G004399/Malba04G005633/Malba05G007351/Malba05G007467/Malba05G007593/Malba05G008220/Malba05G008300/Malba05G008328/Malba06G008904/Malba06G008982/Malba06G009945/Malba06G010089/Malba07G011790/Malba07G011818/Malba07G012299/Malba07G012307/Malba08G0…	45	21	24
Biological process	GO:0009556	microsporogenesis	7/2712	19/12659	0.091914	0.720105	0.682242	Malba02G002407/Malba04G004944/Malba04G004945/Malba06G009621/Malba09G015156/Malba10G016494/Malba12G019039	7	4	3
Biological process	GO:0072505	divalent inorganic anion homeostasis	7/2712	19/12659	0.091914	0.720105	0.682242	Malba01G001153/Malba05G007612/Malba06G009630/Malba08G013633/Malba10G015790/Malba14G021657/Malba14G022032	7	3	4
Biological process	GO:1901002	positive regulation of response to salt stress	7/2712	19/12659	0.091914	0.720105	0.682242	Malba01G001114/Malba03G004384/Malba06G009889/Malba07G010606/Malba09G013861/Malba10G016842/Malba11G017119	7	3	4
Biological process	GO:0006207	'de novo' pyrimidine nucleobase biosynthetic process	5/2712	12/12659	0.0928915	0.720105	0.682242	Malba01G000440/Malba02G003463/Malba02G003478/Malba02G003481/Malba10G016261	5	4	1
Biological process	GO:0018107	peptidyl-threonine phosphorylation	5/2712	12/12659	0.0928915	0.720105	0.682242	Malba04G005816/Malba05G008053/Malba06G009520/Malba12G018789/Malba12G018791	5	0	5
Biological process	GO:0018210	peptidyl-threonine modification	5/2712	12/12659	0.0928915	0.720105	0.682242	Malba04G005816/Malba05G008053/Malba06G009520/Malba12G018789/Malba12G018791	5	0	5
Biological process	GO:0043144	snoRNA processing	5/2712	12/12659	0.0928915	0.720105	0.682242	Malba02G002981/Malba02G002982/Malba02G002983/Malba09G014087/Malba14G021577	5	5	0
Biological process	GO:2000038	regulation of stomatal complex development	5/2712	12/12659	0.0928915	0.720105	0.682242	Malba01G000467/Malba04G006554/Malba05G007598/Malba07G011219/Malba10G016200	5	3	2
Biological process	GO:2001251	negative regulation of chromosome organization	11/2712	34/12659	0.0930414	0.720105	0.682242	Malba02G002380/Malba03G004130/Malba04G005698/Malba04G006531/Malba05G008653/Malba07G011039/Malba10G016270/Malba11G017635/Malba13G020629/Malba14G021291/Malba14G021684	11	9	2
Biological process	GO:0065001	specification of axis polarity	13/2712	42/12659	0.0969241	0.741023	0.70206	Malba01G000422/Malba01G001323/Malba01G001427/Malba04G006472/Malba05G008380/Malba07G011448/Malba09G015114/Malba10G016004/Malba10G016005/Malba12G019760/Malba14G021420/Malba14G021755/MalbaUnG022432	13	13	0
Biological process	GO:0048437	floral organ development	42/2712	162/12659	0.0970889	0.741023	0.70206	Malba02G002730/Malba02G003189/Malba03G004160/Malba03G004336/Malba04G005242/Malba04G005437/Malba05G006903/Malba05G007557/Malba05G007876/Malba05G007912/Malba05G008300/Malba05G008478/Malba05G008536/Malba06G009621/Malba06G009889/Malba06G010489/Malba07G011131/Malba08G012655/Malba08G013746/Malba09G014093/Malba09G014203/Malba09G014740/Malba09G015114/Malba09G015156/Malba10G016161/Malba10G016442/Malba10G0…	42	29	13
Biological process	GO:1900865	chloroplast RNA modification	14/2712	46/12659	0.0979203	0.741023	0.70206	Malba03G004620/Malba04G004883/Malba05G007640/Malba05G008111/Malba06G008674/Malba06G009827/Malba08G012820/Malba08G012944/Malba08G013052/Malba08G013144/Malba10G016528/Malba13G020230/Malba14G021537/Malba14G021961	14	13	1
Biological process	GO:0010102	lateral root morphogenesis	15/2712	50/12659	0.0984598	0.741023	0.70206	Malba01G001715/Malba02G002560/Malba02G003429/Malba03G003949/Malba04G005365/Malba05G007017/Malba05G007486/Malba08G012472/Malba09G014486/Malba09G014955/Malba09G015060/Malba10G016584/Malba12G019067/Malba12G019071/Malba12G019790	15	10	5
Biological process	GO:0010639	negative regulation of organelle organization	15/2712	50/12659	0.0984598	0.741023	0.70206	Malba02G002380/Malba03G004130/Malba04G004906/Malba04G005698/Malba04G006531/Malba05G008653/Malba07G011039/Malba08G013369/Malba10G015388/Malba10G016270/Malba11G017169/Malba11G017635/Malba13G020629/Malba14G021291/Malba14G021684	15	11	4
Biological process	GO:0016101	diterpenoid metabolic process	15/2712	50/12659	0.0984598	0.741023	0.70206	Malba01G000595/Malba04G005633/Malba05G007351/Malba05G007467/Malba05G007593/Malba05G008300/Malba06G010089/Malba07G011790/Malba08G013633/Malba11G017548/Malba12G019244/Malba12G019630/Malba13G020055/Malba13G021069/Malba14G022032	15	7	8
Biological process	GO:0042744	hydrogen peroxide catabolic process	16/2712	54/12659	0.0986345	0.741023	0.70206	Malba02G002413/Malba02G003234/Malba03G004684/Malba03G004719/Malba04G005006/Malba04G005391/Malba04G005781/Malba07G012147/Malba07G012148/Malba10G015371/Malba10G015606/Malba10G016384/Malba11G017005/Malba13G019930/Malba13G019962/Malba13G020159	16	8	8
Biological process	GO:0072329	monocarboxylic acid catabolic process	16/2712	54/12659	0.0986345	0.741023	0.70206	Malba01G001884/Malba01G001885/Malba02G002336/Malba02G003154/Malba05G007369/Malba06G009210/Malba06G009216/Malba07G011121/Malba07G011818/Malba09G015035/Malba09G015040/Malba11G017016/Malba12G018718/Malba12G019338/Malba13G020753/MalbaUnG022644	16	6	10
Biological process	GO:0010540	basipetal auxin transport	8/2712	23/12659	0.0994077	0.744107	0.704981	Malba01G000326/Malba05G006746/Malba05G006764/Malba10G015638/Malba10G016833/Malba11G018301/Malba11G018302/Malba11G018303	8	5	3
Biological process	GO:0006631	fatty acid metabolic process	56/2712	223/12659	0.103128	0.76915	0.728707	Malba01G000491/Malba01G000538/Malba01G001240/Malba01G001884/Malba01G001885/Malba02G002326/Malba02G002336/Malba02G002434/Malba02G002560/Malba02G003154/Malba03G004147/Malba03G004598/Malba04G005698/Malba04G005916/Malba04G006207/Malba04G006278/Malba04G006295/Malba04G006340/Malba04G006617/Malba05G007577/Malba05G007583/Malba05G007899/Malba05G007963/Malba05G007974/Malba05G008317/Malba06G009210/Malba06G0…	56	24	32
Biological process	GO:0045787	positive regulation of cell cycle	9/2712	27/12659	0.104616	0.776542	0.735711	Malba04G005698/Malba05G007876/Malba05G008013/Malba06G008699/Malba06G008723/Malba07G011039/Malba07G012172/Malba13G020486/MalbaUnG022449	9	7	2
Biological process	GO:0008299	isoprenoid biosynthetic process	48/2712	189/12659	0.10676	0.776542	0.735711	Malba01G000108/Malba01G000493/Malba01G000494/Malba01G000595/Malba01G000637/Malba01G000641/Malba01G000713/Malba01G001056/Malba01G001649/Malba02G002957/Malba02G003058/Malba03G003752/Malba03G003881/Malba03G004399/Malba03G004671/Malba04G005633/Malba05G007351/Malba05G007467/Malba05G007593/Malba05G008220/Malba05G008300/Malba05G008328/Malba06G008904/Malba06G008982/Malba06G009945/Malba07G011790/Malba07G0…	48	23	25
Biological process	GO:0006553	lysine metabolic process	6/2712	16/12659	0.107148	0.776542	0.735711	Malba07G011852/Malba07G011862/Malba08G013163/Malba09G014714/Malba13G021013/Malba14G022110	6	5	1
Biological process	GO:0006636	unsaturated fatty acid biosynthetic process	6/2712	16/12659	0.107148	0.776542	0.735711	Malba01G000538/Malba04G005916/Malba04G006340/Malba05G008317/Malba06G010455/Malba10G016006	6	4	2
Biological process	GO:0006829	zinc ion transport	6/2712	16/12659	0.107148	0.776542	0.735711	Malba01G000200/Malba01G000209/Malba01G000291/Malba01G000436/Malba04G004956/Malba07G011442	6	3	3
Biological process	GO:0033559	unsaturated fatty acid metabolic process	6/2712	16/12659	0.107148	0.776542	0.735711	Malba01G000538/Malba04G005916/Malba04G006340/Malba05G008317/Malba06G010455/Malba10G016006	6	4	2
Biological process	GO:0055062	phosphate ion homeostasis	6/2712	16/12659	0.107148	0.776542	0.735711	Malba01G001153/Malba06G009630/Malba08G013633/Malba10G015790/Malba14G021657/Malba14G022032	6	3	3
Biological process	GO:0072506	trivalent inorganic anion homeostasis	6/2712	16/12659	0.107148	0.776542	0.735711	Malba01G001153/Malba06G009630/Malba08G013633/Malba10G015790/Malba14G021657/Malba14G022032	6	3	3
Biological process	GO:0007389	pattern specification process	47/2712	185/12659	0.109017	0.784566	0.743313	Malba01G000326/Malba01G000422/Malba01G000875/Malba01G001323/Malba01G001427/Malba01G001715/Malba02G002730/Malba03G003597/Malba03G004265/Malba03G004336/Malba04G006472/Malba05G007738/Malba05G008380/Malba05G008478/Malba05G008536/Malba06G009220/Malba06G009805/Malba06G009869/Malba06G010166/Malba07G010787/Malba07G010902/Malba07G011219/Malba07G011448/Malba07G011929/Malba08G013481/Malba08G013524/Malba09G0…	47	42	5
Biological process	GO:0009062	fatty acid catabolic process	11/2712	35/12659	0.110583	0.784566	0.743313	Malba01G001884/Malba01G001885/Malba02G002336/Malba02G003154/Malba06G009210/Malba06G009216/Malba07G011121/Malba09G015035/Malba09G015040/Malba12G018718/Malba13G020753	11	3	8
Biological process	GO:0010075	regulation of meristem growth	11/2712	35/12659	0.110583	0.784566	0.743313	Malba01G001056/Malba03G003658/Malba03G004265/Malba04G005383/Malba06G010489/Malba07G010861/Malba07G011929/Malba10G015701/Malba11G017769/Malba13G020070/Malba14G021147	11	9	2
Biological process	GO:0048825	cotyledon development	11/2712	35/12659	0.110583	0.784566	0.743313	Malba01G000987/Malba03G003597/Malba04G005703/Malba04G005758/Malba06G009805/Malba07G010787/Malba07G011131/Malba08G013524/Malba09G013777/Malba12G018654/Malba12G019498	11	11	0
Biological process	GO:0008219	cell death	90/2712	373/12659	0.11062	0.784566	0.743313	Malba01G000134/Malba01G000136/Malba01G000201/Malba01G000206/Malba01G000208/Malba01G000210/Malba01G000286/Malba01G000289/Malba01G000290/Malba01G000438/Malba01G000530/Malba01G000566/Malba01G000596/Malba01G000673/Malba01G000717/Malba01G000857/Malba01G000858/Malba01G000868/Malba01G001018/Malba01G001263/Malba01G001303/Malba01G001491/Malba01G001492/Malba01G001494/Malba01G001495/Malba01G001496/Malba01G0…	90	43	47
Biological process	GO:0009914	hormone transport	26/2712	96/12659	0.110853	0.784566	0.743313	Malba01G000326/Malba01G000962/Malba01G001811/Malba02G002563/Malba02G002700/Malba03G003829/Malba04G005703/Malba04G005809/Malba05G006746/Malba05G006764/Malba05G008328/Malba06G009234/Malba06G010283/Malba08G013524/Malba09G013777/Malba09G014512/Malba10G015638/Malba10G016833/Malba11G017284/Malba11G018301/Malba11G018302/Malba11G018303/Malba12G018589/Malba13G020884/Malba14G021370/Malba14G021758	26	15	11
Biological process	GO:0009686	gibberellin biosynthetic process	12/2712	39/12659	0.112081	0.784566	0.743313	Malba01G000595/Malba04G005633/Malba05G007351/Malba05G007467/Malba05G007593/Malba05G008300/Malba07G011790/Malba08G013633/Malba12G019630/Malba13G020055/Malba13G021069/Malba14G022032	12	6	6
Biological process	GO:0009835	fruit ripening	12/2712	39/12659	0.112081	0.784566	0.743313	Malba01G000616/Malba04G006304/Malba04G006681/Malba05G006843/Malba05G008268/Malba08G012789/Malba11G017409/Malba12G019139/Malba12G019363/Malba12G019527/Malba14G021448/Malba14G021647	12	6	6
Biological process	GO:0009850	auxin metabolic process	12/2712	39/12659	0.112081	0.784566	0.743313	Malba03G004375/Malba04G005333/Malba04G005370/Malba05G007269/Malba06G009210/Malba06G009621/Malba09G015061/Malba10G016280/Malba11G017001/Malba11G017691/Malba13G020614/Malba14G021370	12	9	3
Biological process	GO:0019395	fatty acid oxidation	12/2712	39/12659	0.112081	0.784566	0.743313	Malba01G001884/Malba01G001885/Malba02G002336/Malba02G003154/Malba04G006207/Malba06G009210/Malba06G009216/Malba07G011121/Malba09G015035/Malba09G015040/Malba12G018718/Malba13G020753	12	4	8
Biological process	GO:0035266	meristem growth	16/2712	55/12659	0.112671	0.786016	0.744687	Malba01G001056/Malba02G003139/Malba03G003658/Malba03G004265/Malba03G004621/Malba04G005383/Malba04G006470/Malba06G010489/Malba07G010861/Malba07G011929/Malba09G015114/Malba10G015701/Malba11G017769/Malba12G019760/Malba13G020070/Malba14G021147	16	14	2
Biological process	GO:0010101	post-embryonic root morphogenesis	15/2712	51/12659	0.113096	0.786308	0.744963	Malba01G001715/Malba02G002560/Malba02G003429/Malba03G003949/Malba04G005365/Malba05G007017/Malba05G007486/Malba08G012472/Malba09G014486/Malba09G014955/Malba09G015060/Malba10G016584/Malba12G019067/Malba12G019071/Malba12G019790	15	10	5
Biological process	GO:0048507	meristem development	57/2712	229/12659	0.114433	0.792914	0.751222	Malba01G000053/Malba01G000326/Malba01G001056/Malba01G001323/Malba01G001427/Malba02G003139/Malba03G003658/Malba03G004265/Malba03G004523/Malba03G004621/Malba03G004824/Malba04G005337/Malba04G005370/Malba04G005383/Malba04G006210/Malba04G006400/Malba04G006470/Malba05G006853/Malba05G007557/Malba05G007711/Malba05G008260/Malba05G008328/Malba05G008633/Malba05G008648/Malba06G008699/Malba06G008700/Malba06G0…	57	43	14
Biological process	GO:0006275	regulation of DNA replication	7/2712	20/12659	0.116363	0.798199	0.756229	Malba02G003189/Malba05G007738/Malba06G009689/Malba08G013001/Malba09G015045/Malba11G017065/Malba11G017723	7	6	1
Biological process	GO:0007112	male meiosis cytokinesis	7/2712	20/12659	0.116363	0.798199	0.756229	Malba09G013832/Malba09G014124/Malba09G014731/Malba09G014955/Malba11G016946/Malba12G018968/Malba12G019020	7	7	0
Biological process	GO:0009838	abscission	7/2712	20/12659	0.116363	0.798199	0.756229	Malba02G002466/Malba04G005362/Malba05G008300/Malba08G013746/Malba11G017337/Malba11G017341/MalbaUnG022664	7	3	4
Biological process	GO:0042445	hormone metabolic process	57/2712	230/12659	0.121569	0.815691	0.772802	Malba01G000595/Malba02G003154/Malba03G003623/Malba03G003658/Malba03G003675/Malba03G003676/Malba03G004375/Malba03G004598/Malba03G004656/Malba04G005333/Malba04G005370/Malba04G005633/Malba04G006674/Malba05G007269/Malba05G007351/Malba05G007369/Malba05G007467/Malba05G007593/Malba05G008220/Malba05G008268/Malba05G008300/Malba05G008578/Malba06G009210/Malba06G009621/Malba07G011121/Malba07G011350/Malba07G0…	57	28	29
Biological process	GO:0030243	cellulose metabolic process	20/2712	72/12659	0.121806	0.815691	0.772802	Malba01G000131/Malba01G000173/Malba01G001450/Malba02G002727/Malba05G007811/Malba06G008683/Malba07G010683/Malba07G011580/Malba07G011952/Malba08G013018/Malba10G016206/Malba10G016229/Malba10G016342/Malba11G017261/Malba11G017409/Malba12G019363/Malba12G019430/Malba12G019465/Malba12G019527/Malba14G021752	20	13	7
Biological process	GO:0065004	protein-DNA complex assembly	20/2712	72/12659	0.121806	0.815691	0.772802	Malba01G001486/Malba01G001701/Malba01G001703/Malba01G001709/Malba02G002642/Malba06G008699/Malba06G009816/Malba06G009846/Malba06G009861/Malba06G009885/Malba07G010680/Malba07G011039/Malba07G012052/Malba09G014169/Malba10G016850/Malba11G017810/Malba14G021138/Malba14G021990/Malba14G022347/MalbaUnG022449	20	16	4
Biological process	GO:0034293	sexual sporulation	8/2712	24/12659	0.122369	0.815691	0.772802	Malba01G001443/Malba02G002407/Malba04G004944/Malba04G004945/Malba06G009621/Malba09G015156/Malba10G016494/Malba12G019039	8	5	3
Biological process	GO:0043934	sporulation	8/2712	24/12659	0.122369	0.815691	0.772802	Malba01G001443/Malba02G002407/Malba04G004944/Malba04G004945/Malba06G009621/Malba09G015156/Malba10G016494/Malba12G019039	8	5	3
Biological process	GO:0048236	plant-type sporogenesis	8/2712	24/12659	0.122369	0.815691	0.772802	Malba01G001443/Malba02G002407/Malba04G004944/Malba04G004945/Malba06G009621/Malba09G015156/Malba10G016494/Malba12G019039	8	5	3
Biological process	GO:0048229	gametophyte development	79/2712	327/12659	0.125139	0.815691	0.772802	Malba01G000785/Malba01G001443/Malba01G001803/Malba01G001963/Malba02G002407/Malba02G002894/Malba02G003160/Malba03G003919/Malba03G004066/Malba03G004327/Malba03G004336/Malba04G004944/Malba04G004945/Malba04G005123/Malba04G005161/Malba04G005314/Malba04G005353/Malba04G005437/Malba04G005962/Malba04G006207/Malba04G006318/Malba05G006731/Malba05G006903/Malba05G007004/Malba05G007299/Malba05G007583/Malba05G0…	79	56	23
Biological process	GO:0008544	epidermis development	5/2712	13/12659	0.125344	0.815691	0.772802	Malba03G004727/Malba04G005758/Malba07G011131/Malba09G014203/Malba10G016160	5	5	0
Biological process	GO:0009558	embryo sac cellularization	5/2712	13/12659	0.125344	0.815691	0.772802	Malba09G013832/Malba09G014731/Malba11G016946/Malba12G018968/Malba12G019020	5	5	0
Biological process	GO:0009913	epidermal cell differentiation	5/2712	13/12659	0.125344	0.815691	0.772802	Malba03G004727/Malba04G005758/Malba07G011131/Malba09G014203/Malba10G016160	5	5	0
Biological process	GO:0010088	phloem development	5/2712	13/12659	0.125344	0.815691	0.772802	Malba02G002686/Malba02G002687/Malba09G014393/Malba11G018431/Malba12G018654	5	4	1
Biological process	GO:0030855	epithelial cell differentiation	5/2712	13/12659	0.125344	0.815691	0.772802	Malba03G004727/Malba04G005758/Malba07G011131/Malba09G014203/Malba10G016160	5	5	0
Biological process	GO:0071577	zinc ion transmembrane transport	5/2712	13/12659	0.125344	0.815691	0.772802	Malba01G000200/Malba01G000209/Malba01G000291/Malba01G000436/Malba04G004956	5	3	2
Biological process	GO:0072348	sulfur compound transport	5/2712	13/12659	0.125344	0.815691	0.772802	Malba02G002621/Malba05G007444/Malba07G010910/Malba08G013008/Malba14G022154	5	3	2
Biological process	GO:0016556	mRNA modification	29/2712	110/12659	0.125902	0.815691	0.772802	Malba01G000647/Malba02G002981/Malba02G002982/Malba02G002983/Malba02G003285/Malba03G004794/Malba05G006979/Malba05G007135/Malba05G007260/Malba06G009384/Malba06G009827/Malba07G010798/Malba07G011513/Malba08G012565/Malba08G013077/Malba08G013476/Malba09G014427/Malba10G016528/Malba12G018672/Malba13G020415/Malba13G020722/Malba14G021537/Malba14G021747/Malba14G021961/MalbaUnG022384/MalbaUnG022404/MalbaUnG0…	29	25	4
Biological process	GO:0009958	positive gravitropism	9/2712	28/12659	0.126227	0.815691	0.772802	Malba01G001811/Malba04G005703/Malba05G007550/Malba07G011615/Malba10G016833/Malba13G020884/Malba14G021202/Malba14G021370/Malba14G021522	9	6	3
Biological process	GO:0042335	cuticle development	9/2712	28/12659	0.126227	0.815691	0.772802	Malba03G004671/Malba04G006210/Malba06G010225/Malba07G011084/Malba13G021001/Malba13G021092/Malba14G021227/Malba14G022331/Malba14G022333	9	6	3
Biological process	GO:0044786	cell cycle DNA replication	9/2712	28/12659	0.126227	0.815691	0.772802	Malba03G004066/Malba05G007738/Malba05G008218/Malba07G012052/Malba08G013001/Malba09G014720/Malba09G015045/Malba12G018501/Malba13G020385	9	8	1
Biological process	GO:0090696	post-embryonic plant organ development	40/2712	157/12659	0.12647	0.815691	0.772802	Malba01G001715/Malba02G002560/Malba02G002730/Malba02G003429/Malba03G003949/Malba04G005365/Malba05G006764/Malba05G007017/Malba05G007486/Malba05G007557/Malba05G008478/Malba05G008536/Malba07G011020/Malba07G011131/Malba07G012052/Malba08G012472/Malba08G012653/Malba08G013529/Malba09G013771/Malba09G014093/Malba09G014203/Malba09G014486/Malba09G014955/Malba09G015060/Malba09G015114/Malba10G015360/Malba10G0…	40	27	13
Biological process	GO:0040008	regulation of growth	73/2712	301/12659	0.127917	0.81632	0.773398	Malba01G000053/Malba01G000102/Malba01G000117/Malba01G000147/Malba01G001056/Malba01G001598/Malba02G002162/Malba02G002300/Malba02G002700/Malba02G002704/Malba02G002951/Malba03G003658/Malba03G004265/Malba03G004807/Malba04G004906/Malba04G005327/Malba04G005383/Malba04G005759/Malba04G005809/Malba04G006235/Malba04G006317/Malba04G006331/Malba04G006400/Malba04G006472/Malba05G007211/Malba05G007711/Malba05G0…	73	45	28
Biological process	GO:0009309	amine biosynthetic process	10/2712	32/12659	0.128592	0.81632	0.773398	Malba02G002474/Malba02G002563/Malba06G008851/Malba06G009355/Malba06G009537/Malba08G013529/Malba11G017691/Malba14G021116/Malba14G021813/Malba14G022163	10	6	4
Biological process	GO:0031407	oxylipin metabolic process	10/2712	32/12659	0.128592	0.81632	0.773398	Malba02G002560/Malba02G003154/Malba03G004598/Malba04G005916/Malba05G007899/Malba06G009236/Malba06G009237/Malba06G010179/Malba07G011121/Malba08G013551	10	4	6
Biological process	GO:0031408	oxylipin biosynthetic process	10/2712	32/12659	0.128592	0.81632	0.773398	Malba02G002560/Malba02G003154/Malba03G004598/Malba04G005916/Malba05G007899/Malba06G009236/Malba06G009237/Malba06G010179/Malba07G011121/Malba08G013551	10	4	6
Biological process	GO:0042401	cellular biogenic amine biosynthetic process	10/2712	32/12659	0.128592	0.81632	0.773398	Malba02G002474/Malba02G002563/Malba06G008851/Malba06G009355/Malba06G009537/Malba08G013529/Malba11G017691/Malba14G021116/Malba14G021813/Malba14G022163	10	6	4
Biological process	GO:0002229	defense response to oomycetes	15/2712	52/12659	0.128956	0.81632	0.773398	Malba04G004896/Malba04G005485/Malba04G006155/Malba05G007369/Malba05G007444/Malba05G007506/Malba06G010160/Malba08G012829/Malba08G013167/Malba11G017016/Malba11G017788/Malba12G018631/Malba12G019338/Malba13G020040/Malba14G021477	15	9	6
Biological process	GO:0009820	alkaloid metabolic process	11/2712	36/12659	0.129887	0.81717	0.774203	Malba01G000275/Malba01G001617/Malba02G002639/Malba06G009730/Malba07G011976/Malba07G012063/Malba08G013429/Malba09G013839/Malba11G018079/Malba13G021091/Malba14G021301	11	3	8
Biological process	GO:0010091	trichome branching	11/2712	36/12659	0.129887	0.81717	0.774203	Malba03G004066/Malba04G006253/Malba04G006279/Malba08G013728/Malba09G014203/Malba09G014557/Malba09G014582/Malba12G019360/Malba13G020385/Malba13G020548/Malba14G021864	11	8	3
Biological process	GO:0034440	lipid oxidation	13/2712	44/12659	0.130324	0.817416	0.774436	Malba01G001884/Malba01G001885/Malba02G002336/Malba02G002560/Malba02G003154/Malba04G006207/Malba06G009210/Malba06G009216/Malba07G011121/Malba09G015035/Malba09G015040/Malba12G018718/Malba13G020753	13	4	9
Biological process	GO:0071407	cellular response to organic cyclic compound	34/2712	132/12659	0.13357	0.835219	0.791303	Malba01G001598/Malba02G002951/Malba02G003023/Malba02G003024/Malba03G004141/Malba04G005368/Malba04G005508/Malba04G006186/Malba05G006882/Malba05G006888/Malba05G007623/Malba05G008126/Malba06G009031/Malba06G009186/Malba06G009736/Malba06G009949/Malba06G010160/Malba07G011227/Malba07G011358/Malba07G011404/Malba07G011705/Malba07G011873/Malba07G012270/Malba08G013167/Malba09G014301/Malba09G015045/Malba10G0…	34	18	16
Biological process	GO:0006595	polyamine metabolic process	6/2712	17/12659	0.136913	0.853524	0.808646	Malba02G002474/Malba02G002563/Malba06G008851/Malba06G009537/Malba14G021116/Malba14G021813	6	2	4
Biological process	GO:0071824	protein-DNA complex subunit organization	22/2712	82/12659	0.144562	0.881497	0.835148	Malba01G000785/Malba01G001486/Malba01G001701/Malba01G001703/Malba01G001709/Malba02G002642/Malba03G003919/Malba06G008699/Malba06G009816/Malba06G009846/Malba06G009861/Malba06G009885/Malba07G010680/Malba07G011039/Malba07G012052/Malba09G014169/Malba10G016850/Malba11G017810/Malba14G021138/Malba14G021990/Malba14G022347/MalbaUnG022449	22	17	5
Biological process	GO:0006862	nucleotide transport	4/2712	10/12659	0.14718	0.881497	0.835148	Malba06G009210/Malba06G009216/Malba08G013271/Malba09G014906	4	0	4
Biological process	GO:0009071	serine family amino acid catabolic process	4/2712	10/12659	0.14718	0.881497	0.835148	Malba03G004792/Malba08G013490/Malba11G018026/Malba14G021335	4	3	1
Biological process	GO:0009099	valine biosynthetic process	4/2712	10/12659	0.14718	0.881497	0.835148	Malba02G003160/Malba05G008273/Malba05G008274/MalbaUnG022443	4	2	2
Biological process	GO:0009803	cinnamic acid metabolic process	4/2712	10/12659	0.14718	0.881497	0.835148	Malba03G004649/Malba03G004651/Malba03G004652/Malba14G021894	4	2	2
Biological process	GO:0010030	positive regulation of seed germination	4/2712	10/12659	0.14718	0.881497	0.835148	Malba04G005207/Malba04G006674/Malba08G013547/Malba12G019596	4	0	4
Biological process	GO:0032352	positive regulation of hormone metabolic process	4/2712	10/12659	0.14718	0.881497	0.835148	Malba03G003623/Malba04G005333/Malba06G009621/Malba14G022031	4	1	3
Biological process	GO:0040020	regulation of meiotic nuclear division	4/2712	10/12659	0.14718	0.881497	0.835148	Malba08G013369/Malba10G015388/Malba10G015491/Malba11G017169	4	3	1
Biological process	GO:0042939	tripeptide transport	4/2712	10/12659	0.14718	0.881497	0.835148	Malba05G007444/Malba06G009674/Malba06G009675/Malba14G022187	4	1	3
Biological process	GO:0045833	negative regulation of lipid metabolic process	4/2712	10/12659	0.14718	0.881497	0.835148	Malba04G005698/Malba07G011039/Malba08G013633/Malba14G022032	4	2	2
Biological process	GO:0046713	borate transport	4/2712	10/12659	0.14718	0.881497	0.835148	Malba04G005825/Malba04G005836/Malba04G005977/Malba05G007573	4	3	1
Biological process	GO:0071421	manganese ion transmembrane transport	4/2712	10/12659	0.14718	0.881497	0.835148	Malba03G004163/Malba13G020183/Malba14G022096/Malba14G022097	4	3	1
Biological process	GO:1900457	regulation of brassinosteroid mediated signaling pathway	4/2712	10/12659	0.14718	0.881497	0.835148	Malba03G004141/Malba05G008126/Malba06G009186/Malba12G019635	4	3	1
Biological process	GO:0010223	secondary shoot formation	8/2712	25/12659	0.147847	0.881497	0.835148	Malba02G003062/Malba05G008220/Malba05G008328/Malba08G013370/Malba10G016763/Malba11G017441/Malba11G017752/Malba14G021162	8	3	5
Biological process	GO:0010346	shoot axis formation	8/2712	25/12659	0.147847	0.881497	0.835148	Malba02G003062/Malba05G008220/Malba05G008328/Malba08G013370/Malba10G016763/Malba11G017441/Malba11G017752/Malba14G021162	8	3	5
Biological process	GO:0048366	leaf development	73/2712	304/12659	0.148615	0.883028	0.836598	Malba01G000326/Malba01G000467/Malba01G000987/Malba01G001233/Malba01G001323/Malba02G002394/Malba03G003597/Malba03G003658/Malba03G004523/Malba04G005242/Malba04G005541/Malba04G005703/Malba04G005758/Malba04G006253/Malba04G006472/Malba04G006554/Malba05G006887/Malba05G007369/Malba05G007623/Malba05G008380/Malba06G008699/Malba06G009031/Malba06G009805/Malba06G009869/Malba06G010166/Malba07G010787/Malba07G0…	73	46	27
Biological process	GO:0044247	cellular polysaccharide catabolic process	13/2712	45/12659	0.149154	0.883028	0.836598	Malba02G003181/Malba05G007811/Malba06G008683/Malba07G011580/Malba07G011952/Malba08G012423/Malba10G016229/Malba11G017409/Malba12G019363/Malba12G019465/Malba12G019527/Malba13G020554/Malba14G021557	13	9	4
Biological process	GO:0048449	floral organ formation	9/2712	29/12659	0.150008	0.883028	0.836598	Malba02G002730/Malba05G008478/Malba05G008536/Malba09G014093/Malba09G015114/Malba10G016442/Malba12G019760/Malba13G020297/Malba14G022019	9	8	1
Biological process	GO:0042493	response to drug	108/2712	460/12659	0.150162	0.883028	0.836598	Malba01G000140/Malba01G000464/Malba01G000511/Malba01G001662/Malba02G002125/Malba02G002327/Malba02G002779/Malba02G003023/Malba02G003024/Malba02G003409/Malba02G003430/Malba03G003555/Malba03G004000/Malba03G004051/Malba03G004347/Malba03G004487/Malba04G005022/Malba04G005368/Malba04G005497/Malba04G005729/Malba04G005825/Malba04G005836/Malba04G005977/Malba04G006155/Malba04G006183/Malba04G006342/Malba04G0…	108	46	62
Biological process	GO:0009251	glucan catabolic process	12/2712	41/12659	0.150257	0.883028	0.836598	Malba02G003181/Malba05G007811/Malba06G008683/Malba07G011580/Malba07G011952/Malba08G012423/Malba10G016229/Malba11G017409/Malba12G019363/Malba12G019465/Malba12G019527/Malba14G021557	12	8	4
Biological process	GO:0006633	fatty acid biosynthetic process	38/2712	151/12659	0.152142	0.89155	0.844672	Malba01G000491/Malba01G000538/Malba02G002326/Malba02G002434/Malba02G002560/Malba02G003154/Malba03G004147/Malba03G004598/Malba04G005698/Malba04G005916/Malba04G006278/Malba04G006295/Malba04G006340/Malba04G006617/Malba05G007577/Malba05G007583/Malba05G007899/Malba05G007974/Malba05G008317/Malba06G009236/Malba06G009237/Malba06G009838/Malba06G010179/Malba06G010455/Malba07G010601/Malba07G011039/Malba07G0…	38	20	18
Biological process	GO:0048232	male gamete generation	17/2712	62/12659	0.15872	0.903922	0.856394	Malba01G001443/Malba04G005794/Malba06G010532/Malba07G010950/Malba07G011155/Malba09G013832/Malba09G014124/Malba09G014731/Malba09G014955/Malba09G015140/Malba10G016494/Malba11G016946/Malba11G017450/Malba12G018968/Malba12G019020/Malba12G019399/Malba12G019631	17	16	1
Biological process	GO:0009617	response to bacterium	105/2712	448/12659	0.158794	0.903922	0.856394	Malba01G000110/Malba01G000134/Malba01G000136/Malba01G000511/Malba01G000596/Malba01G000676/Malba01G000717/Malba01G001263/Malba01G001431/Malba01G002092/Malba02G002098/Malba02G002116/Malba02G002125/Malba02G002210/Malba02G003023/Malba02G003024/Malba02G003363/Malba03G004066/Malba03G004347/Malba03G004757/Malba04G004874/Malba04G004880/Malba04G004906/Malba04G005022/Malba04G005037/Malba04G005485/Malba04G0…	105	52	53
Biological process	GO:0009606	tropism	22/2712	83/12659	0.158867	0.903922	0.856394	Malba01G001811/Malba03G003650/Malba04G005703/Malba05G007355/Malba05G007550/Malba06G009200/Malba06G009515/Malba07G011615/Malba08G013397/Malba08G013524/Malba10G016833/Malba11G018301/Malba11G018302/Malba11G018303/Malba12G019158/Malba13G020244/Malba13G020664/Malba13G020884/Malba14G021202/Malba14G021370/Malba14G021522/Malba14G021839	22	13	9
Biological process	GO:0051273	beta-glucan metabolic process	22/2712	83/12659	0.158867	0.903922	0.856394	Malba01G000131/Malba01G000173/Malba01G001450/Malba02G002727/Malba05G007811/Malba06G008683/Malba07G010683/Malba07G011580/Malba07G011873/Malba07G011952/Malba08G013018/Malba10G016206/Malba10G016229/Malba10G016342/Malba11G017261/Malba11G017409/Malba12G019039/Malba12G019363/Malba12G019430/Malba12G019465/Malba12G019527/Malba14G021752	22	14	8
Biological process	GO:0002239	response to oomycetes	16/2712	58/12659	0.161511	0.903922	0.856394	Malba04G004896/Malba04G005485/Malba04G006155/Malba05G007369/Malba05G007444/Malba05G007506/Malba06G010160/Malba07G011414/Malba08G012829/Malba08G013167/Malba11G017016/Malba11G017788/Malba12G018631/Malba12G019338/Malba13G020040/Malba14G021477	16	9	7
Biological process	GO:0010051	xylem and phloem pattern formation	16/2712	58/12659	0.161511	0.903922	0.856394	Malba01G000326/Malba01G000875/Malba03G003597/Malba03G004265/Malba05G007738/Malba07G010787/Malba07G010902/Malba08G013481/Malba08G013524/Malba09G014393/Malba09G014582/Malba10G016351/Malba11G017752/Malba12G018654/Malba14G021219/Malba14G021221	16	13	3
Biological process	GO:0006301	postreplication repair	5/2712	14/12659	0.162186	0.903922	0.856394	Malba01G000698/Malba08G013369/Malba08G013717/Malba08G013718/Malba11G017554	5	4	1
Biological process	GO:0006414	translational elongation	5/2712	14/12659	0.162186	0.903922	0.856394	Malba01G001400/Malba01G001751/Malba03G004459/Malba06G008800/Malba10G016790	5	4	1
Biological process	GO:0007052	mitotic spindle organization	5/2712	14/12659	0.162186	0.903922	0.856394	Malba01G001486/Malba05G007342/Malba09G014501/Malba10G015837/Malba12G019686	5	4	1
Biological process	GO:0009085	lysine biosynthetic process	5/2712	14/12659	0.162186	0.903922	0.856394	Malba07G011852/Malba07G011862/Malba09G014714/Malba13G021013/Malba14G022110	5	4	1
Biological process	GO:0019856	pyrimidine nucleobase biosynthetic process	5/2712	14/12659	0.162186	0.903922	0.856394	Malba01G000440/Malba02G003463/Malba02G003478/Malba02G003481/Malba10G016261	5	4	1
Biological process	GO:0045003	double-strand break repair via synthesis-dependent strand annealing	5/2712	14/12659	0.162186	0.903922	0.856394	Malba01G001709/Malba02G002642/Malba06G009846/Malba06G009885/Malba07G011810	5	4	1
Biological process	GO:0048859	formation of anatomical boundary	5/2712	14/12659	0.162186	0.903922	0.856394	Malba02G002730/Malba05G008300/Malba05G008633/Malba06G009805/Malba10G016833	5	5	0
Biological process	GO:0071219	cellular response to molecule of bacterial origin	5/2712	14/12659	0.162186	0.903922	0.856394	Malba04G004906/Malba04G005037/Malba05G007982/Malba11G017349/Malba13G020371	5	3	2
Biological process	GO:0090691	formation of plant organ boundary	5/2712	14/12659	0.162186	0.903922	0.856394	Malba02G002730/Malba05G008300/Malba05G008633/Malba06G009805/Malba10G016833	5	5	0
Biological process	GO:1901068	guanosine-containing compound metabolic process	5/2712	14/12659	0.162186	0.903922	0.856394	Malba02G002207/Malba04G006301/Malba07G011018/Malba08G012715/Malba09G013913	5	3	2
Biological process	GO:1902850	microtubule cytoskeleton organization involved in mitosis	5/2712	14/12659	0.162186	0.903922	0.856394	Malba01G001486/Malba05G007342/Malba09G014501/Malba10G015837/Malba12G019686	5	4	1
Biological process	GO:1990641	response to iron ion starvation	5/2712	14/12659	0.162186	0.903922	0.856394	Malba01G000924/Malba01G000925/Malba06G008683/Malba13G019919/Malba13G020167	5	3	2
Biological process	GO:0048827	phyllome development	94/2712	400/12659	0.166635	0.9262	0.8775	Malba01G000326/Malba01G000467/Malba01G000987/Malba01G001233/Malba01G001323/Malba02G002394/Malba02G003189/Malba03G003597/Malba03G003658/Malba03G004160/Malba03G004336/Malba03G004523/Malba04G005242/Malba04G005437/Malba04G005541/Malba04G005703/Malba04G005758/Malba04G006253/Malba04G006472/Malba04G006554/Malba05G006887/Malba05G006903/Malba05G007369/Malba05G007623/Malba05G007876/Malba05G007912/Malba05G0…	94	60	34
Biological process	GO:0005992	trehalose biosynthetic process	6/2712	18/12659	0.170055	0.935207	0.886034	Malba01G001480/Malba05G007654/Malba09G014063/Malba11G017415/Malba12G019770/Malba13G020750	6	2	4
Biological process	GO:0009074	aromatic amino acid family catabolic process	6/2712	18/12659	0.170055	0.935207	0.886034	Malba03G004649/Malba03G004651/Malba03G004652/Malba09G013949/Malba10G016282/Malba11G017698	6	3	3
Biological process	GO:0042761	very long-chain fatty acid biosynthetic process	6/2712	18/12659	0.170055	0.935207	0.886034	Malba04G006617/Malba05G007583/Malba05G007974/Malba07G012203/Malba12G019279/Malba13G020384	6	1	5
Biological process	GO:0019953	sexual reproduction	30/2712	118/12659	0.170079	0.935207	0.886034	Malba01G001443/Malba02G002407/Malba04G004944/Malba04G004945/Malba04G005314/Malba04G005794/Malba06G009621/Malba06G010532/Malba07G010950/Malba07G011155/Malba07G012270/Malba09G013832/Malba09G014124/Malba09G014731/Malba09G014955/Malba09G015140/Malba09G015144/Malba09G015156/Malba10G015874/Malba10G015894/Malba10G016494/Malba10G016724/Malba11G016946/Malba11G017450/Malba12G018968/Malba12G019020/Malba12G0…	30	23	7
Biological process	GO:0009685	gibberellin metabolic process	12/2712	42/12659	0.17159	0.936802	0.887545	Malba01G000595/Malba04G005633/Malba05G007351/Malba05G007467/Malba05G007593/Malba05G008300/Malba07G011790/Malba08G013633/Malba12G019630/Malba13G020055/Malba13G021069/Malba14G022032	12	6	6
Biological process	GO:0048444	floral organ morphogenesis	12/2712	42/12659	0.17159	0.936802	0.887545	Malba02G002730/Malba05G007557/Malba05G008478/Malba05G008536/Malba07G011131/Malba09G014093/Malba09G014203/Malba09G015114/Malba10G016442/Malba12G019760/Malba13G020297/Malba14G022019	12	11	1
Biological process	GO:0048653	anther development	11/2712	38/12659	0.173525	0.936802	0.887545	Malba02G003189/Malba03G004160/Malba03G004336/Malba04G005437/Malba05G006903/Malba05G007912/Malba08G012655/Malba09G014740/Malba09G015156/Malba11G017065/Malba14G022019	11	8	3
Biological process	GO:0005991	trehalose metabolic process	7/2712	22/12659	0.174023	0.936802	0.887545	Malba01G001480/Malba05G007654/Malba09G014063/Malba11G017415/Malba12G019409/Malba12G019770/Malba13G020750	7	3	4
Biological process	GO:0010167	response to nitrate	7/2712	22/12659	0.174023	0.936802	0.887545	Malba05G006887/Malba05G007265/Malba06G010003/Malba12G019171/Malba12G019787/Malba13G019922/Malba13G020754	7	4	3
Biological process	GO:0015996	chlorophyll catabolic process	7/2712	22/12659	0.174023	0.936802	0.887545	Malba06G008710/Malba07G010914/Malba07G012303/Malba08G012506/Malba09G015056/Malba12G019665/Malba14G021216	7	2	5
Biological process	GO:0033206	meiotic cytokinesis	7/2712	22/12659	0.174023	0.936802	0.887545	Malba09G013832/Malba09G014124/Malba09G014731/Malba09G014955/Malba11G016946/Malba12G018968/Malba12G019020	7	7	0
Biological process	GO:0046149	pigment catabolic process	7/2712	22/12659	0.174023	0.936802	0.887545	Malba06G008710/Malba07G010914/Malba07G012303/Malba08G012506/Malba09G015056/Malba12G019665/Malba14G021216	7	2	5
Biological process	GO:0001763	morphogenesis of a branching structure	8/2712	26/12659	0.175661	0.940679	0.891218	Malba02G003062/Malba05G008220/Malba05G008328/Malba08G013370/Malba10G016763/Malba11G017441/Malba11G017752/Malba14G021162	8	3	5
Biological process	GO:0009851	auxin biosynthetic process	8/2712	26/12659	0.175661	0.940679	0.891218	Malba04G005333/Malba05G007269/Malba06G009621/Malba09G015061/Malba10G016280/Malba11G017691/Malba13G020614/Malba14G021370	8	6	2
Biological process	GO:0044242	cellular lipid catabolic process	17/2712	63/12659	0.176313	0.941714	0.892199	Malba01G001884/Malba01G001885/Malba02G002336/Malba02G003007/Malba02G003154/Malba05G007467/Malba06G009127/Malba06G009210/Malba06G009216/Malba07G011121/Malba07G011818/Malba09G015035/Malba09G015040/Malba12G018718/Malba13G020055/Malba13G020753/Malba14G021203	17	5	12
Biological process	GO:0006720	isoprenoid metabolic process	50/2712	206/12659	0.178349	0.947573	0.897749	Malba01G000108/Malba01G000493/Malba01G000494/Malba01G000595/Malba01G000637/Malba01G000641/Malba01G000713/Malba01G001056/Malba01G001649/Malba02G002957/Malba02G003058/Malba03G003752/Malba03G003881/Malba03G004399/Malba03G004671/Malba04G005633/Malba05G007351/Malba05G007467/Malba05G007593/Malba05G008220/Malba05G008300/Malba05G008328/Malba06G008904/Malba06G008982/Malba06G009945/Malba06G010089/Malba07G0…	50	23	27
Biological process	GO:0006974	cellular response to DNA damage stimulus	84/2712	357/12659	0.178706	0.947573	0.897749	Malba01G000122/Malba01G000698/Malba01G000785/Malba01G000865/Malba01G001101/Malba01G001315/Malba01G001709/Malba01G001818/Malba01G001963/Malba01G002052/Malba01G002067/Malba01G002068/Malba02G002320/Malba02G002331/Malba02G002491/Malba02G002642/Malba02G002738/Malba03G003919/Malba03G004336/Malba03G004415/Malba03G004801/Malba04G005503/Malba04G005536/Malba04G005698/Malba04G005890/Malba04G005969/Malba04G0…	84	65	19
Biological process	GO:0048438	floral whorl development	31/2712	123/12659	0.178796	0.947573	0.897749	Malba02G003189/Malba03G004091/Malba03G004160/Malba03G004336/Malba04G005437/Malba04G006253/Malba05G006903/Malba05G007876/Malba05G007912/Malba05G008536/Malba06G009889/Malba07G012074/Malba08G012655/Malba09G014093/Malba09G014740/Malba09G015156/Malba10G016442/Malba10G016833/Malba11G017065/Malba11G017373/Malba11G017752/Malba13G020297/Malba13G020507/Malba13G020516/Malba13G020641/Malba14G021370/Malba14G0…	31	20	11
Biological process	GO:0022604	regulation of cell morphogenesis	20/2712	76/12659	0.18197	0.96191	0.911333	Malba01G000102/Malba01G000117/Malba01G000147/Malba02G002704/Malba04G004906/Malba04G005327/Malba04G006317/Malba05G008556/Malba06G009094/Malba07G010934/Malba07G011383/Malba07G011873/Malba09G014203/Malba09G015044/Malba12G018475/Malba12G018796/Malba12G019039/Malba12G019568/Malba13G020183/Malba14G022335	20	13	7
Biological process	GO:0048638	regulation of developmental growth	26/2712	102/12659	0.186934	0.98561	0.933786	Malba01G001056/Malba02G002704/Malba03G003658/Malba03G004265/Malba04G004906/Malba04G005327/Malba04G005383/Malba04G006317/Malba05G008556/Malba06G009094/Malba06G010489/Malba07G010861/Malba07G010934/Malba07G011383/Malba07G011929/Malba09G015044/Malba10G015701/Malba10G015943/Malba11G017769/Malba12G018475/Malba12G018796/Malba12G019039/Malba13G020070/Malba13G020183/Malba14G021147/Malba14G022335	26	18	8
Biological process	GO:0010015	root morphogenesis	45/2712	185/12659	0.18876	0.991654	0.939513	Malba01G001124/Malba01G001715/Malba02G002560/Malba02G002996/Malba02G003429/Malba03G003658/Malba03G003949/Malba03G004265/Malba04G005365/Malba04G005703/Malba04G006138/Malba04G006253/Malba04G006279/Malba05G006764/Malba05G007017/Malba05G007486/Malba05G007572/Malba05G007767/Malba06G008801/Malba07G011036/Malba07G011039/Malba07G011586/Malba07G012163/Malba08G012472/Malba08G012653/Malba08G013633/Malba09G0…	45	29	16
Biological process	GO:0042440	pigment metabolic process	42/2712	172/12659	0.190851	0.991654	0.939513	Malba01G000493/Malba01G001056/Malba01G001361/Malba02G003190/Malba02G003371/Malba02G003427/Malba03G003658/Malba03G004399/Malba04G005270/Malba04G005271/Malba04G005273/Malba05G007530/Malba05G007550/Malba05G008068/Malba05G008243/Malba05G008328/Malba06G008710/Malba06G008904/Malba06G008982/Malba06G009162/Malba07G010601/Malba07G010668/Malba07G010914/Malba07G012303/Malba08G012506/Malba08G012633/Malba09G0…	42	22	20
Biological process	GO:0007155	cell adhesion	4/2712	11/12659	0.193933	0.991654	0.939513	Malba04G006472/Malba05G008380/Malba06G009791/Malba07G011448	4	4	0
Biological process	GO:0009610	response to symbiotic fungus	4/2712	11/12659	0.193933	0.991654	0.939513	Malba03G004327/Malba06G008864/Malba09G015045/Malba14G021921	4	2	2
Biological process	GO:0010067	procambium histogenesis	4/2712	11/12659	0.193933	0.991654	0.939513	Malba04G005337/Malba09G014393/Malba09G014982/Malba11G017441	4	3	1
Biological process	GO:0022610	biological adhesion	4/2712	11/12659	0.193933	0.991654	0.939513	Malba04G006472/Malba05G008380/Malba06G009791/Malba07G011448	4	4	0
Biological process	GO:0031057	negative regulation of histone modification	4/2712	11/12659	0.193933	0.991654	0.939513	Malba04G005698/Malba04G006531/Malba07G011039/Malba13G020629	4	4	0
Biological process	GO:0046473	phosphatidic acid metabolic process	4/2712	11/12659	0.193933	0.991654	0.939513	Malba02G002302/Malba05G007735/Malba14G022136/Malba14G022138	4	3	1
Biological process	GO:0051194	positive regulation of cofactor metabolic process	4/2712	11/12659	0.193933	0.991654	0.939513	Malba04G004896/Malba05G007506/Malba12G019244/Malba13G020040	4	3	1
Biological process	GO:0090068	positive regulation of cell cycle process	4/2712	11/12659	0.193933	0.991654	0.939513	Malba04G005698/Malba05G007876/Malba07G011039/Malba07G012172	4	3	1
Biological process	GO:1900057	positive regulation of leaf senescence	4/2712	11/12659	0.193933	0.991654	0.939513	Malba01G000467/Malba04G006554/Malba10G016200/Malba12G019755	4	1	3
Biological process	GO:1905623	positive regulation of leaf development	4/2712	11/12659	0.193933	0.991654	0.939513	Malba01G000467/Malba04G006554/Malba10G016200/Malba12G019755	4	1	3
Biological process	GO:0048443	stamen development	17/2712	64/12659	0.19485	0.991654	0.939513	Malba02G003189/Malba03G004160/Malba03G004336/Malba04G005437/Malba05G006903/Malba05G007912/Malba05G008536/Malba08G012655/Malba09G014093/Malba09G014740/Malba09G015156/Malba10G016442/Malba10G016833/Malba11G017065/Malba13G020516/Malba14G022019/Malba14G022162	17	11	6
Biological process	GO:0048466	androecium development	17/2712	64/12659	0.19485	0.991654	0.939513	Malba02G003189/Malba03G004160/Malba03G004336/Malba04G005437/Malba05G006903/Malba05G007912/Malba05G008536/Malba08G012655/Malba09G014093/Malba09G014740/Malba09G015156/Malba10G016442/Malba10G016833/Malba11G017065/Malba13G020516/Malba14G022019/Malba14G022162	17	11	6
Biological process	GO:0042446	hormone biosynthetic process	41/2712	168/12659	0.195341	0.991694	0.939551	Malba01G000595/Malba02G003154/Malba03G003623/Malba03G004598/Malba03G004656/Malba04G005333/Malba04G005633/Malba05G007269/Malba05G007351/Malba05G007467/Malba05G007593/Malba05G008220/Malba05G008268/Malba05G008300/Malba05G008578/Malba06G009621/Malba07G011121/Malba07G011350/Malba07G011386/Malba07G011790/Malba07G011818/Malba08G013490/Malba08G013633/Malba09G015035/Malba09G015040/Malba09G015061/Malba10G0…	41	19	22
Biological process	GO:0006576	cellular biogenic amine metabolic process	11/2712	39/12659	0.197664	1	0.94742	Malba02G002474/Malba02G002563/Malba06G008851/Malba06G009355/Malba06G009537/Malba08G013529/Malba11G017691/Malba11G017698/Malba14G021116/Malba14G021813/Malba14G022163	11	6	5
Biological process	GO:0016032	viral process	16/2712	60/12659	0.199357	1	0.94742	Malba02G003139/Malba02G003283/Malba02G003305/Malba04G004906/Malba04G006323/Malba04G006470/Malba06G009011/Malba07G011810/Malba10G015943/Malba11G018034/Malba11G018261/Malba12G019067/Malba12G019071/Malba14G021178/Malba14G021413/Malba14G021966	16	11	5
Biological process	GO:0045491	xylan metabolic process	10/2712	35/12659	0.200772	1	0.94742	Malba03G003563/Malba03G003941/Malba03G004699/Malba05G007048/Malba05G007299/Malba07G010790/Malba07G011848/Malba07G012165/Malba12G018743/Malba14G022002	10	8	2
Biological process	GO:0006012	galactose metabolic process	5/2712	15/12659	0.202723	1	0.94742	Malba01G002064/Malba02G002175/Malba07G010605/Malba10G016554/Malba12G019619	5	1	4
Biological process	GO:0034644	cellular response to UV	5/2712	15/12659	0.202723	1	0.94742	Malba01G001056/Malba05G008243/Malba06G008703/Malba10G016375/Malba10G016376	5	3	2
Biological process	GO:0043570	maintenance of DNA repeat elements	5/2712	15/12659	0.202723	1	0.94742	Malba01G000785/Malba03G003919/Malba07G010656/Malba08G013369/Malba09G015082	5	4	1
Biological process	GO:0019748	secondary metabolic process	71/2712	302/12659	0.203929	1	0.94742	Malba01G000058/Malba01G000218/Malba01G000247/Malba01G000250/Malba01G000257/Malba01G000270/Malba01G000274/Malba01G000299/Malba01G000615/Malba01G000924/Malba01G000925/Malba01G001382/Malba01G001549/Malba02G002540/Malba03G004061/Malba03G004649/Malba03G004651/Malba03G004652/Malba03G004671/Malba04G005746/Malba04G006278/Malba04G006295/Malba04G006617/Malba05G006739/Malba05G006983/Malba05G007069/Malba05G0…	71	26	45
Biological process	GO:0042743	hydrogen peroxide metabolic process	19/2712	73/12659	0.203953	1	0.94742	Malba02G002413/Malba02G003234/Malba03G004684/Malba03G004719/Malba04G004896/Malba04G005006/Malba04G005391/Malba04G005781/Malba05G007506/Malba07G012147/Malba07G012148/Malba10G015371/Malba10G015606/Malba10G016384/Malba11G017005/Malba13G019930/Malba13G019962/Malba13G020040/Malba13G020159	19	10	9
Biological process	GO:0009798	axis specification	15/2712	56/12659	0.203965	1	0.94742	Malba01G000422/Malba01G001323/Malba01G001427/Malba04G006472/Malba05G008380/Malba06G009805/Malba06G009869/Malba07G011448/Malba09G015114/Malba10G016004/Malba10G016005/Malba12G019760/Malba14G021420/Malba14G021755/MalbaUnG022432	15	15	0
Biological process	GO:2001252	positive regulation of chromosome organization	8/2712	27/12659	0.205574	1	0.94742	Malba04G005698/Malba04G006186/Malba05G007431/Malba07G011039/Malba07G012172/Malba11G017810/Malba13G020629/Malba14G021138	8	7	1
Biological process	GO:0031400	negative regulation of protein modification process	6/2712	19/12659	0.20612	1	0.94742	Malba03G004066/Malba04G005698/Malba04G006531/Malba07G011039/Malba07G011741/Malba13G020629	6	6	0
Biological process	GO:0043628	ncRNA 3'-end processing	6/2712	19/12659	0.20612	1	0.94742	Malba02G002981/Malba02G002982/Malba02G002983/Malba04G006327/Malba09G014087/Malba14G021577	6	6	0
Biological process	GO:0000038	very long-chain fatty acid metabolic process	7/2712	23/12659	0.206668	1	0.94742	Malba04G006617/Malba05G007583/Malba05G007963/Malba05G007974/Malba07G012203/Malba12G019279/Malba13G020384	7	1	6
Biological process	GO:0045143	homologous chromosome segregation	7/2712	23/12659	0.206668	1	0.94742	Malba01G001443/Malba02G002241/Malba05G006731/Malba08G012817/Malba11G017630/Malba14G022081/Malba14G022144	7	4	3
Biological process	GO:0048527	lateral root development	25/2712	99/12659	0.206863	1	0.94742	Malba01G001715/Malba02G002560/Malba02G003429/Malba03G003949/Malba04G005365/Malba05G006764/Malba05G007017/Malba05G007486/Malba07G011020/Malba07G012052/Malba08G012472/Malba08G012653/Malba09G013771/Malba09G014486/Malba09G014955/Malba09G015060/Malba10G015360/Malba10G016584/Malba10G016833/Malba12G019067/Malba12G019071/Malba12G019790/Malba13G020884/Malba14G021204/Malba14G021522	25	14	11
Biological process	GO:0044106	cellular amine metabolic process	13/2712	48/12659	0.213454	1	0.94742	Malba02G002474/Malba02G002563/Malba03G003623/Malba06G008851/Malba06G009355/Malba06G009537/Malba07G010601/Malba08G013529/Malba11G017691/Malba11G017698/Malba14G021116/Malba14G021813/Malba14G022163	13	7	6
Biological process	GO:0032350	regulation of hormone metabolic process	12/2712	44/12659	0.218301	1	0.94742	Malba03G003623/Malba04G005333/Malba05G007467/Malba05G008300/Malba06G009621/Malba08G013633/Malba11G017691/Malba11G018046/Malba13G020055/Malba13G020134/Malba14G022031/Malba14G022032	12	6	6
Biological process	GO:0055081	anion homeostasis	11/2712	40/12659	0.223178	1	0.94742	Malba01G001114/Malba01G001153/Malba03G004820/Malba05G007111/Malba05G007612/Malba06G009630/Malba08G013633/Malba10G015790/Malba11G017865/Malba14G021657/Malba14G022032	11	3	8
Biological process	GO:0044703	multi-organism reproductive process	30/2712	122/12659	0.225142	1	0.94742	Malba01G001443/Malba02G002407/Malba04G004944/Malba04G004945/Malba04G005314/Malba04G005794/Malba06G009621/Malba06G010532/Malba07G010950/Malba07G011155/Malba07G012270/Malba09G013832/Malba09G014124/Malba09G014731/Malba09G014955/Malba09G015140/Malba09G015144/Malba09G015156/Malba10G015874/Malba10G015894/Malba10G016494/Malba10G016724/Malba11G016946/Malba11G017450/Malba12G018968/Malba12G019020/Malba12G0…	30	23	7
Biological process	GO:0006284	base-excision repair	10/2712	36/12659	0.228035	1	0.94742	Malba01G000865/Malba04G005890/Malba06G008801/Malba07G011384/Malba07G011394/Malba08G012737/Malba08G013236/Malba08G013287/Malba14G021277/MalbaUnG022415	10	9	1
Biological process	GO:0042455	ribonucleoside biosynthetic process	10/2712	36/12659	0.228035	1	0.94742	Malba01G000440/Malba02G002474/Malba07G011018/Malba07G011644/Malba08G012715/Malba10G016261/Malba11G018034/Malba13G020541/Malba14G021116/Malba14G021813	10	8	2
Biological process	GO:0022412	cellular process involved in reproduction in multicellular organism	18/2712	70/12659	0.228404	1	0.94742	Malba01G001443/Malba04G005794/Malba06G010532/Malba07G010950/Malba07G011155/Malba09G013832/Malba09G014124/Malba09G014731/Malba09G014955/Malba09G015140/Malba10G016494/Malba11G016946/Malba11G017450/Malba11G018253/Malba12G018968/Malba12G019020/Malba12G019399/Malba12G019631	18	17	1
[truncated: 1,625 more rows]
