# Supplementary material for: Integrative Analyses of Transcriptomics and Metabolomics in Sex Differentiation of Mulberry Flowers
Source: Front Mol Biosci. 2022 May 5;9:881090. doi: 10.3389/fmolb.2022.881090 (PMC9117626; doi:10.3389/fmolb.2022.881090)
Supplement: Supplementary file 4 [file Table6.XLSX]

## Sheet: Sheet1
#Kegg_pathway	ko_id	P-value_gene	P-value_meta	gene ID	gene Count	gene Annotation	meta ID	meta Count	meta Annotation
Glycolysis / Gluconeogenesis	ko00010	0.931823	0.247917	Malba08G013510;Malba12G018580;Malba11G016905;Malba06G010372;Malba08G012919;Malba08G012711;Malba12G018759;Malba04G005747;Malba05G007801;Malba02G002434;Malba04G006138;Malba14G021157;Malba07G010937;Malba11G017125;Malba11G018125;Malba07G012207;Malba07G012137;Malba12G019501;Malba11G017813;Malba09G014779	20	K00001 alcohol dehydrogenase [EC:1.1.1.1] | (RefSeq) alcohol dehydrogenase-like 6 isoform X1 (A)+ K00002 alcohol dehydrogenase (NADP+) [EC:1.1.1.2] | (RefSeq) NADPH-dependent aldo-keto reductase, chloroplastic-like (A)+ K00121 S-(hydroxymethyl)glutathione dehydrogenase / alcohol dehydrogenase [EC:1.1.1.284 1.1.1.1] | (RefSeq) alcohol dehydrogenase-like 1 isoform X1 (A)+ K00128 aldehyde dehydrogen…	mws2125;Zmgn000447	2	C3H5O6P+ C3H7O7P
Citrate cycle (TCA cycle)	ko00020	0.861122	0.86036	Malba01G000073;Malba03G004770;Malba07G012032;Malba09G015158;Malba11G017057;Malba12G019391;Malba12G018759;Malba08G013163;Malba08G013287;Malba01G000888;Malba13G019919	11	K00025 malate dehydrogenase [EC:1.1.1.37] | (RefSeq) malate dehydrogenase, cytoplasmic-like (A)+ K00025 malate dehydrogenase [EC:1.1.1.37] | (RefSeq) malate dehydrogenase, cytoplasmic-like (A)+ K00025 malate dehydrogenase [EC:1.1.1.37] | (RefSeq) malate dehydrogenase, cytoplasmic-like (A)+ K00025 malate dehydrogenase [EC:1.1.1.37] | (RefSeq) malate dehydrogenase-like isoform X1 (A)+ K00025 malate…	mws2125	1	C3H5O6P
Pentose phosphate pathway	ko00030	0.965604	0.155091	Malba02G002434;Malba04G006138;Malba14G021157;Malba05G006884;Malba14G021743;Malba07G012207;Malba04G005079	7	K00850 6-phosphofructokinase 1 [EC:2.7.1.11] | (RefSeq) uncharacterized protein LOC107610448 (A)+ K00850 6-phosphofructokinase 1 [EC:2.7.1.11] | (RefSeq) ATP-dependent 6-phosphofructokinase 6-like (A)+ K00850 6-phosphofructokinase 1 [EC:2.7.1.11] | (RefSeq) uncharacterized protein LOC107610448 (A)+ K00948 ribose-phosphate pyrophosphokinase [EC:2.7.6.1] | (RefSeq) ribose-phosphate pyrophosphokinas…	pme0534;Zmgn000447;Zmgn000173	3	C6H12O7+ C3H7O7P+ C5H10O5
Pentose and glucuronate interconversions	ko00040	0.232329	0.86036	Malba12G018580;Malba08G013201;Malba11G017738;Malba13G021047;Malba02G002226;Malba02G002952;Malba04G005763;Malba06G009303;Malba07G010573;Malba07G011577;Malba07G011578;Malba09G014441;Malba09G014961;Malba11G017406;Malba11G017410;Malba11G018298;Malba12G019817;Malba13G020986;Malba04G006681;Malba12G019469;Malba12G019537;Malba02G002309;Malba06G010210;Malba14G021428;Malba02G003121;Malba02G003140;Malba03G0…	35	K00002 alcohol dehydrogenase (NADP+) [EC:1.1.1.2] | (RefSeq) NADPH-dependent aldo-keto reductase, chloroplastic-like (A)+ K00012 UDPglucose 6-dehydrogenase [EC:1.1.1.22] | (RefSeq) UDP-glucose 6-dehydrogenase 1-like (A)+ K00699 glucuronosyltransferase [EC:2.4.1.17] | (RefSeq) UDP-glycosyltransferase 76C4-like (A)+ K00963 UTP--glucose-1-phosphate uridylyltransferase [EC:2.7.7.9] | (RefSeq) ribosom…	mws0344	1	C5H10O6
Galactose metabolism	ko00052	0.00479071	0.967084	Malba04G005747;Malba05G007801;Malba02G002434;Malba04G006138;Malba14G021157;Malba13G021047;Malba01G001876;Malba03G004404;Malba03G004631;Malba04G005864;Malba10G015407;Malba11G017414;Malba12G019767;Malba12G019619;Malba07G010625;Malba03G004124;Malba08G012785;Malba10G015517;Malba04G005264;Malba08G013502;Malba11G017558;Malba05G007849;Malba07G010805;Malba07G011885;Malba09G014887;Malba13G020965;Malba14G0…	29	K00844 hexokinase [EC:2.7.1.1] | (RefSeq) hexokinase-2 (A)+ K00844 hexokinase [EC:2.7.1.1] | (RefSeq) hexokinase-2, chloroplastic isoform X2 (A)+ K00850 6-phosphofructokinase 1 [EC:2.7.1.11] | (RefSeq) uncharacterized protein LOC107610448 (A)+ K00850 6-phosphofructokinase 1 [EC:2.7.1.11] | (RefSeq) ATP-dependent 6-phosphofructokinase 6-like (A)+ K00850 6-phosphofructokinase 1 [EC:2.7.1.11] | (Ref…	pme3313	1	C6H13O9P
Ascorbate and aldarate metabolism	ko00053	0.733769	0.895132	Malba08G013201;Malba06G010372;Malba08G012919;Malba03G004719;Malba13G019962;Malba14G022221;Malba11G017738;Malba09G014779;Malba14G021438;Malba02G002639	10	K00012 UDPglucose 6-dehydrogenase [EC:1.1.1.22] | (RefSeq) UDP-glucose 6-dehydrogenase 1-like (A)+ K00128 aldehyde dehydrogenase (NAD+) [EC:1.2.1.3] | (RefSeq) aldehyde dehydrogenase family 3 member F1-like (A)+ K00128 aldehyde dehydrogenase (NAD+) [EC:1.2.1.3] | (RefSeq) aldehyde dehydrogenase family 2 member B4, mitochondrial-like (A)+ K00434 L-ascorbate peroxidase [EC:1.11.1.11] | (RefSeq) L-a…	MA10039492	1	C6H6O6
Ubiquinone and other terpenoid-quinone biosynthesis	ko00130	0.313905	0.566625	Malba11G017536;Malba09G013949;Malba10G016280;Malba10G016282;Malba01G001765;Malba01G001779;Malba03G004598;Malba14G022277;Malba13G020401;Malba03G004248;Malba04G005108;Malba05G006786;Malba05G006798;Malba07G012264;Malba09G014842;Malba12G018950;Malba07G012303;Malba14G021798;Malba14G021937	19	K00487 trans-cinnamate 4-monooxygenase [EC:1.14.13.11] | (RefSeq) trans-cinnamate 4-monooxygenase (A)+ K00815 tyrosine aminotransferase [EC:2.6.1.5] | (RefSeq) probable aminotransferase TAT2 isoform X2 (A)+ K00815 tyrosine aminotransferase [EC:2.6.1.5] | (RefSeq) probable aminotransferase TAT2 (A)+ K00815 tyrosine aminotransferase [EC:2.6.1.5] | (RefSeq) probable aminotransferase TAT2 (A)+ K01904…	mws0250	1	C9H11NO3
Oxidative phosphorylation	ko00190	0.999996	0.247917	Malba06G010113;Malba10G015972;Malba10G015989;Malba01G001236;Malba03G004778;Malba01G001096;Malba01G001730;Malba04G006376;Malba05G007206;MalbaUnG022703;MalbaUnG022698;MalbaUnG022556;MalbaUnG022530;Malba05G008235;Malba04G006426	15	K00417 ubiquinol-cytochrome c reductase subunit 7 | (RefSeq) uncharacterized protein LOC4342681 (A)+ K00419 ubiquinol-cytochrome c reductase subunit 9 | (RefSeq) cytochrome b-c1 complex subunit 9 (A)+ K00419 ubiquinol-cytochrome c reductase subunit 9 | (RefSeq) cytochrome b-c1 complex subunit 9-like (A)+ K01507 inorganic pyrophosphatase [EC:3.6.1.1] | (RefSeq) pyrophosphate-energized vacuolar mem…	pmb0530;pme2117	2	C21H27N7O14P2+ C10H15N5O10P2
Photosynthesis	ko00195	0.999927	0.0580042	Malba02G002582;Malba04G005704;Malba13G021042;Malba06G010229;Malba05G007089;Malba05G006919;Malba10G016039	7	K02639 ferredoxin | (RefSeq) uncharacterized protein LOC7474207 (A)+ K02698 photosystem I subunit X | (RefSeq) photosystem I reaction center subunit psaK, chloroplastic-like (A)+ K02701 photosystem I subunit PsaN | (RefSeq) photosystem I reaction center subunit N, chloroplastic-like (A)+ K02717 photosystem II oxygen-evolving enhancer protein 2 | (RefSeq) uncharacterized protein LOC4348816 isoform…	pme2651;pme2117	2	C21H28N7O17P3+ C10H15N5O10P2
Arginine biosynthesis	ko00220	0.907799	0.452262	Malba05G008128;Malba03G003573;Malba07G012188;Malba05G007909;Malba03G004562;Malba10G015737	6	K00145 N-acetyl-gamma-glutamyl-phosphate reductase [EC:1.2.1.38] | (RefSeq) alpha/beta-Hydrolases superfamily protein (A)+ K00261 glutamate dehydrogenase (NAD(P)+) [EC:1.4.1.3] | (RefSeq) glutamate dehydrogenase 1-like (A)+ K00262 glutamate dehydrogenase (NADP+) [EC:1.4.1.4] | (RefSeq) NADP-specific glutamate dehydrogenase (A)+ K00611 ornithine carbamoyltransferase [EC:2.1.3.3] | (RefSeq) ornithi…	mws0260;Zmyn000155;pme0193	3	C6H14N4O2+ C7H14N2O3+ C5H10N2O3
Purine metabolism	ko00230	0.743273	0.395697	Malba06G010238;Malba11G018034;Malba07G010937;Malba11G017125;Malba11G018125;Malba08G012693;Malba08G012715;Malba05G006884;Malba02G002207;Malba04G006301;Malba09G013913;Malba04G005296;Malba02G002466;Malba04G005362;Malba06G010484;Malba04G005059;Malba04G004947;Malba09G014866;Malba03G004656;Malba05G008578;Malba13G020892;Malba02G002491	22	K00856 adenosine kinase [EC:2.7.1.20] | (RefSeq) putative germin-like protein 9-2 (A)+ K00856 adenosine kinase [EC:2.7.1.20] | (RefSeq) adenosine kinase 2 (A)+ K00873 pyruvate kinase [EC:2.7.1.40] | (RefSeq) pyruvate kinase isozyme A, chloroplastic (A)+ K00873 pyruvate kinase [EC:2.7.1.40] | (RefSeq) plastidial pyruvate kinase 4, chloroplastic isoform X1 (A)+ K00873 pyruvate kinase [EC:2.7.1.40] …	pme1109;pmb0998;pmc0066;pme2117;pme0193	5	C5H5N5O+ C10H14N5O8P+ C10H13N4O7P+ C10H15N5O10P2+ C5H10N2O3
Pyrimidine metabolism	ko00240	0.0407439	0.82722	Malba01G000440;Malba10G016656;Malba06G008802;Malba08G013435;Malba12G018938;Malba08G012715;Malba10G016261;Malba09G014895;Malba02G002466;Malba04G005362;Malba06G010484;Malba05G007946;Malba01G000045;Malba09G014866;Malba03G004656;Malba05G008578;Malba13G021013;Malba13G020892;Malba02G002491;Malba02G003463;Malba02G003478;Malba02G003481;Malba06G009042;Malba11G017405;Malba07G011220	25	K00609 aspartate carbamoyltransferase catalytic subunit [EC:2.1.3.2] | (RefSeq) aspartate carbamoyltransferase 1, chloroplastic (A)+ K00857 thymidine kinase [EC:2.7.1.21] | (RefSeq) thymidine kinase a-like (A)+ K00876 uridine kinase [EC:2.7.1.48] | (RefSeq) transmembrane protein, putative (A)+ K00876 uridine kinase [EC:2.7.1.48] | (RefSeq) uridine-cytidine kinase C-like isoform X1 (A)+ K00876 uri…	pme0193;mws0251;pme1194	3	C5H10N2O3+ C5H6N2O2+ C9H13N3O4
Alanine, aspartate and glutamate metabolism	ko00250	0.234562	0.955935	Malba03G003573;Malba07G012188;Malba01G000440;Malba12G018808;Malba03G004562;Malba10G015737;Malba06G009603;Malba01G000045;Malba05G008165;Malba08G013269;Malba04G006268;MalbaUnG022644	12	K00261 glutamate dehydrogenase (NAD(P)+) [EC:1.4.1.3] | (RefSeq) glutamate dehydrogenase 1-like (A)+ K00262 glutamate dehydrogenase (NADP+) [EC:1.4.1.4] | (RefSeq) NADP-specific glutamate dehydrogenase (A)+ K00609 aspartate carbamoyltransferase catalytic subunit [EC:2.1.3.2] | (RefSeq) aspartate carbamoyltransferase 1, chloroplastic (A)+ K00827 alanine-glyoxylate transaminase / (R)-3-amino-2-meth…	pme0193	1	C5H10N2O3
Glycine, serine and threonine metabolism	ko00260	0.991335	0.8143	Malba05G008166;Malba14G022110;Malba05G007612;Malba12G018808;Malba06G010190;Malba03G004534;Malba03G004792;Malba09G014779	8	K00058 D-3-phosphoglycerate dehydrogenase / 2-oxoglutarate reductase [EC:1.1.1.95 1.1.1.399] | (RefSeq) D-3-phosphoglycerate dehydrogenase 1, chloroplastic (A)+ K00133 aspartate-semialdehyde dehydrogenase [EC:1.2.1.11] | (RefSeq) aspartate-semialdehyde dehydrogenase-like (A)+ K00600 glycine hydroxymethyltransferase [EC:2.1.2.1] | (RefSeq) serine hydroxymethyltransferase 7-like isoform X1 (A)+ K00…	Zmgn000447	1	C3H7O7P
Monobactam biosynthesis	ko00261	0.948639	0.350833	Malba14G022110	1	K00133 aspartate-semialdehyde dehydrogenase [EC:1.2.1.11] | (RefSeq) aspartate-semialdehyde dehydrogenase-like (A)	mws0260;mws0250	2	C6H14N4O2+ C9H11NO3
Cysteine and methionine metabolism	ko00270	0.127662	0.792637	Malba01G000073;Malba03G004770;Malba07G012032;Malba09G015158;Malba11G017057;Malba12G019391;Malba05G008166;Malba14G022110;Malba02G002615;Malba03G004798;Malba03G004852;Malba06G008968;Malba06G010420;Malba10G015336;Malba12G019593;Malba07G010725;Malba14G021598;Malba01G000215;Malba01G000278;Malba04G006311;Malba09G013949;Malba10G016280;Malba10G016282;Malba05G008273;Malba05G008274;Malba12G018808;Malba02G0…	35	K00025 malate dehydrogenase [EC:1.1.1.37] | (RefSeq) malate dehydrogenase, cytoplasmic-like (A)+ K00025 malate dehydrogenase [EC:1.1.1.37] | (RefSeq) malate dehydrogenase, cytoplasmic-like (A)+ K00025 malate dehydrogenase [EC:1.1.1.37] | (RefSeq) malate dehydrogenase, cytoplasmic-like (A)+ K00025 malate dehydrogenase [EC:1.1.1.37] | (RefSeq) malate dehydrogenase-like isoform X1 (A)+ K00025 malate…	pme1474;Zmgn000447	2	C11H15N5O3S+ C3H7O7P
Valine, leucine and isoleucine degradation	ko00280	0.147597	0.8143	Malba05G007691;Malba06G010372;Malba08G012919;Malba13G021052;Malba07G012341;Malba06G009921;Malba05G008273;Malba05G008274;Malba12G018808;Malba08G012913;Malba04G005528;Malba05G008062;Malba02G003154;Malba07G011121;Malba02G002326;Malba09G014779	16	K00020 3-hydroxyisobutyrate dehydrogenase [EC:1.1.1.31] | (RefSeq) 6-phosphogluconate dehydrogenase-like protein (A)+ K00128 aldehyde dehydrogenase (NAD+) [EC:1.2.1.3] | (RefSeq) aldehyde dehydrogenase family 3 member F1-like (A)+ K00128 aldehyde dehydrogenase (NAD+) [EC:1.2.1.3] | (RefSeq) aldehyde dehydrogenase family 2 member B4, mitochondrial-like (A)+ K00166 2-oxoisovalerate dehydrogenase E1…	mws0256	1	C5H11NO2
Valine, leucine and isoleucine biosynthesis	ko00290	0.70416	0.743679	Malba05G008273;Malba05G008274;MalbaUnG022443;Malba02G003160;Malba03G004534	5	K00826 branched-chain amino acid aminotransferase [EC:2.6.1.42] | (RefSeq) LOW QUALITY PROTEIN: branched-chain amino acid aminotransferase 1, mitochondrial-like (A)+ K00826 branched-chain amino acid aminotransferase [EC:2.6.1.42] | (RefSeq) branched-chain-amino-acid aminotransferase 2, chloroplastic isoform X1 (A)+ K01653 acetolactate synthase I/III small subunit [EC:2.2.1.6] | (RefSeq) acetolact…	mws0256;mws0425	2	C5H11NO2+ C5H6O4
Lysine biosynthesis	ko00300	0.289894	0.426611	Malba14G022110;Malba07G011852;Malba07G011862;Malba05G007623;Malba06G009031	5	K00133 aspartate-semialdehyde dehydrogenase [EC:1.2.1.11] | (RefSeq) aspartate-semialdehyde dehydrogenase-like (A)+ K01586 diaminopimelate decarboxylase [EC:4.1.1.20] | (RefSeq) diaminopimelate decarboxylase 2, chloroplastic-like (A)+ K01586 diaminopimelate decarboxylase [EC:4.1.1.20] | (RefSeq) diaminopimelate decarboxylase 1, chloroplastic-like (A)+ K10206 LL-diaminopimelate aminotransferase [E…	pme0026	1	C6H14N2O2
Lysine degradation	ko00310	0.519077	0.350833	Malba06G010372;Malba08G012919;Malba08G013163;Malba08G013287;Malba14G021143;Malba05G008478;Malba01G001546;Malba09G014779;Malba09G014714;Malba10G015421	10	K00128 aldehyde dehydrogenase (NAD+) [EC:1.2.1.3] | (RefSeq) aldehyde dehydrogenase family 3 member F1-like (A)+ K00128 aldehyde dehydrogenase (NAD+) [EC:1.2.1.3] | (RefSeq) aldehyde dehydrogenase family 2 member B4, mitochondrial-like (A)+ K00658 2-oxoglutarate dehydrogenase E2 component (dihydrolipoamide succinyltransferase) [EC:2.3.1.61] | (RefSeq) dihydrolipoyllysine-residue succinyltransfera…	pme0026;pme0122	2	C6H14N2O2+ C8H16N2O3
Arginine and proline metabolism	ko00330	0.505662	0.537944	Malba06G010372;Malba08G012919;Malba13G020166;Malba04G005661;Malba07G012197;Malba02G002474;Malba14G021116;Malba14G021813;Malba06G008851;Malba11G017762;Malba12G018586;Malba09G014779	12	K00128 aldehyde dehydrogenase (NAD+) [EC:1.2.1.3] | (RefSeq) aldehyde dehydrogenase family 3 member F1-like (A)+ K00128 aldehyde dehydrogenase (NAD+) [EC:1.2.1.3] | (RefSeq) aldehyde dehydrogenase family 2 member B4, mitochondrial-like (A)+ K00472 prolyl 4-hydroxylase [EC:1.14.11.2] | (RefSeq) probable prolyl 4-hydroxylase 9 (A)+ K00819 ornithine--oxo-acid transaminase [EC:2.6.1.13] | (RefSeq) or…	pme0006;mws0260	2	C5H9NO2+ C6H14N4O2
Tyrosine metabolism	ko00350	0.289209	0.523368	Malba08G013510;Malba11G016905;Malba04G005270;Malba04G005271;Malba04G005273;Malba09G013949;Malba10G016280;Malba10G016282;Malba01G000927;Malba10G016083;Malba11G017887;Malba11G017888;Malba14G021554;Malba01G001769;Malba07G010677	15	K00001 alcohol dehydrogenase [EC:1.1.1.1] | (RefSeq) alcohol dehydrogenase-like 6 isoform X1 (A)+ K00121 S-(hydroxymethyl)glutathione dehydrogenase / alcohol dehydrogenase [EC:1.1.1.284 1.1.1.1] | (RefSeq) alcohol dehydrogenase-like 1 isoform X1 (A)+ K00422 polyphenol oxidase [EC:1.10.3.1] | (RefSeq) polyphenol oxidase, chloroplastic-like (A)+ K00422 polyphenol oxidase [EC:1.10.3.1] | (RefSeq) po…	pmb2497;pme1002;mws0250	3	C9H10O5+ C8H11NO+ C9H11NO3
Phenylalanine metabolism	ko00360	0.52359	0.136998	Malba09G013949;Malba10G016280;Malba10G016282;Malba07G012197;Malba01G000927;Malba10G016083;Malba11G017887;Malba11G017888;Malba01G001769;Malba03G004649;Malba03G004651;Malba03G004652;Malba07G010677	13	K00815 tyrosine aminotransferase [EC:2.6.1.5] | (RefSeq) probable aminotransferase TAT2 isoform X2 (A)+ K00815 tyrosine aminotransferase [EC:2.6.1.5] | (RefSeq) probable aminotransferase TAT2 (A)+ K00815 tyrosine aminotransferase [EC:2.6.1.5] | (RefSeq) probable aminotransferase TAT2 (A)+ K01426 amidase [EC:3.5.1.4] | (RefSeq) LOW QUALITY PROTEIN: uncharacterized protein LOC105643773 (A)+ K01593 …	pme0021;mws0715;Lmbn002739;Zmgn002106;mws0250	5	C9H11NO2+ C13H16N2O4+ C9H8O3+ C11H13NO3+ C9H11NO3
Tryptophan metabolism	ko00380	0.247248	0.94109	Malba06G010372;Malba08G012919;Malba08G013163;Malba08G013287;Malba07G012197;Malba01G000927;Malba10G016083;Malba11G017887;Malba11G017888;Malba01G000615;Malba01G000616;Malba01G000617;Malba03G004061;Malba05G006843;Malba08G012793;Malba12G019139;Malba04G005746;Malba05G007269;Malba09G015061;Malba09G014779;Malba14G021370;Malba07G011386	22	K00128 aldehyde dehydrogenase (NAD+) [EC:1.2.1.3] | (RefSeq) aldehyde dehydrogenase family 3 member F1-like (A)+ K00128 aldehyde dehydrogenase (NAD+) [EC:1.2.1.3] | (RefSeq) aldehyde dehydrogenase family 2 member B4, mitochondrial-like (A)+ K00658 2-oxoglutarate dehydrogenase E2 component (dihydrolipoamide succinyltransferase) [EC:2.3.1.61] | (RefSeq) dihydrolipoyllysine-residue succinyltransfera…	pme1216	1	C6H5NO2
Phenylalanine, tyrosine and tryptophan biosynthesis	ko00400	0.406325	0.262647	Malba09G013949;Malba10G016280;Malba10G016282;Malba13G020689;Malba03G004596;Malba11G017691;Malba14G022163;Malba06G010072;Malba06G010074;Malba13G020885;Malba07G010677	11	K00815 tyrosine aminotransferase [EC:2.6.1.5] | (RefSeq) probable aminotransferase TAT2 isoform X2 (A)+ K00815 tyrosine aminotransferase [EC:2.6.1.5] | (RefSeq) probable aminotransferase TAT2 (A)+ K00815 tyrosine aminotransferase [EC:2.6.1.5] | (RefSeq) probable aminotransferase TAT2 (A)+ K01626 3-deoxy-7-phosphoheptulonate synthase [EC:2.5.1.54] | (RefSeq) phospho-2-dehydro-3-deoxyheptonate aldo…	Lmbn002862;pme0021;mws0250;mws2125	4	C7H6O3+ C9H11NO2+ C9H11NO3+ C3H5O6P
Cyanoamino acid metabolism	ko00460	0.00643325	0.100092	Malba05G007612;Malba01G000648;Malba01G000683;Malba01G002089;Malba03G004058;Malba06G008683;Malba06G010426;Malba06G010427;Malba06G010428;Malba08G012698;Malba14G021709;Malba07G011513;Malba03G003563;Malba06G008959;Malba04G005750;Malba08G013549;Malba01G001513;Malba01G001514;Malba01G001515;Malba01G001607;Malba01G001608;Malba01G001609;Malba01G001612;Malba01G001643;Malba06G009038;MalbaUnG022439;Malba05G0…	30	K00600 glycine hydroxymethyltransferase [EC:2.1.2.1] | (RefSeq) serine hydroxymethyltransferase 7-like isoform X1 (A)+ K01188 beta-glucosidase [EC:3.2.1.21] | (RefSeq) putative beta-glucosidase 41 (A)+ K01188 beta-glucosidase [EC:3.2.1.21] | (RefSeq) putative beta-glucosidase 41 (A)+ K01188 beta-glucosidase [EC:3.2.1.21] | (RefSeq) vicianin hydrolase (A)+ K01188 beta-glucosidase [EC:3.2.1.21] | (…	mws0250;mws0256;Lmbn000121;pme0021	4	C9H11NO3+ C5H11NO2+ C4H6N2O2+ C9H11NO2
Glutathione metabolism	ko00480	0.685063	0.537944	Malba02G003008;Malba02G003403;Malba12G019590;Malba03G004719;Malba13G019962;Malba08G013079;Malba08G013080;Malba09G013778;Malba10G015693;Malba14G021618;Malba09G015143;Malba11G017483;Malba12G019406;Malba13G020892;Malba02G002491;Malba08G013610	16	K00383 glutathione reductase (NADPH) [EC:1.8.1.7] | (RefSeq) glutathione reductase, chloroplastic-like (A)+ K00432 glutathione peroxidase [EC:1.11.1.9] | (RefSeq) probable glutathione peroxidase 2 (A)+ K00432 glutathione peroxidase [EC:1.11.1.9] | (RefSeq) probable phospholipid hydroperoxide glutathione peroxidase 6, mitochondrial (A)+ K00434 L-ascorbate peroxidase [EC:1.11.1.11] | (RefSeq) L-asc…	MA10039492;pme2651	2	C6H6O6+ C21H28N7O17P3
Starch and sucrose metabolism	ko00500	0.0138328	0.895132	Malba13G020111;Malba14G021704;Malba10G015694;Malba01G000452;Malba03G003923;Malba04G005747;Malba05G007801;Malba14G021744;Malba13G021047;Malba05G007654;Malba11G017415;Malba12G019770;Malba13G020750;Malba05G008111;Malba05G008112;Malba14G021557;Malba02G003181;Malba04G005158;Malba10G016143;Malba05G007811;Malba07G011580;Malba07G011952;Malba10G016229;Malba11G017409;Malba12G019363;Malba12G019465;Malba12G0…	67	K00688 glycogen phosphorylase [EC:2.4.1.1] | (RefSeq) glycogen phosphorylase 1-like isoform X1 (A)+ K00688 glycogen phosphorylase [EC:2.4.1.1] | (RefSeq) alpha-1,4 glucan phosphorylase L-2 isozyme, chloroplastic/amyloplastic-like isoform X1 (A)+ K00695 sucrose synthase [EC:2.4.1.13] | (RefSeq) sucrose synthase 5 (A)+ K00700 1,4-alpha-glucan branching enzyme [EC:2.4.1.18] | (RefSeq) 1,4-alpha-gluc…	pme3313	1	C6H13O9P
Amino sugar and nucleotide sugar metabolism	ko00520	0.283315	0.792637	Malba08G013201;Malba08G012472;Malba03G004431;Malba07G010683;Malba04G005747;Malba05G007801;Malba14G021744;Malba13G021047;Malba01G001558;Malba11G017159;Malba03G003941;Malba12G019619;Malba02G002343;Malba09G014454;Malba06G008679;Malba03G004163;Malba10G016554;Malba14G021752;Malba02G002274;Malba05G007650;Malba07G010661;Malba07G012165;Malba14G021438;Malba01G002064;Malba06G009009;Malba07G011368;Malba13G0…	33	K00012 UDPglucose 6-dehydrogenase [EC:1.1.1.22] | (RefSeq) UDP-glucose 6-dehydrogenase 1-like (A)+ K00326 cytochrome-b5 reductase [EC:1.6.2.2] | (RefSeq) cytochrome b5 domain-containing protein RLF (A)+ K00621 glucosamine-phosphate N-acetyltransferase [EC:2.3.1.4] | (RefSeq) glucosamine 6-phosphate N-acetyltransferase isoform X2 (A)+ K00770 1,4-beta-D-xylan synthase [EC:2.4.2.24] | (RefSeq) cellu…	Zmyn000110;Zmfn000481	2	C6H14NO8P+ C14H22N2O16P2
Glycerolipid metabolism	ko00561	0.724226	0.566625	Malba12G018580;Malba06G010372;Malba08G012919;Malba04G005387;Malba04G006324;Malba05G007021;Malba05G007726;Malba06G010225;Malba10G015925;Malba13G019896;Malba08G013497;Malba01G001240;Malba06G009714;Malba04G005264;Malba08G013502;Malba11G017558;Malba14G021528;Malba09G014779;Malba03G004751	19	K00002 alcohol dehydrogenase (NADP+) [EC:1.1.1.2] | (RefSeq) NADPH-dependent aldo-keto reductase, chloroplastic-like (A)+ K00128 aldehyde dehydrogenase (NAD+) [EC:1.2.1.3] | (RefSeq) aldehyde dehydrogenase family 3 member F1-like (A)+ K00128 aldehyde dehydrogenase (NAD+) [EC:1.2.1.3] | (RefSeq) aldehyde dehydrogenase family 2 member B4, mitochondrial-like (A)+ K00679 phospholipid:diacylglycerol a…	Zmgn000447	1	C3H7O7P
Linoleic acid metabolism	ko00591	0.380049	0.94109	Malba04G005746;Malba01G000301;Malba01G000302;Malba10G016630;Malba09G014118;Malba02G002560;Malba06G009236;Malba06G009237;Malba11G016972	9	K07409 cytochrome P450 family 1 subfamily A polypeptide 2 [EC:1.14.14.1] | (RefSeq) cytochrome P450 77A1 (A)+ K07418 cytochrome P450 family 2 subfamily J [EC:1.14.14.1] | (RefSeq) cytochrome P450 71D11-like (A)+ K07418 cytochrome P450 family 2 subfamily J [EC:1.14.14.1] | (RefSeq) cytochrome P450 71D11-like (A)+ K07418 cytochrome P450 family 2 subfamily J [EC:1.14.14.1] | (RefSeq) cytochrome P450…	pmn001694	1	C18H34O5
Pyruvate metabolism	ko00620	0.652066	0.86036	Malba01G000073;Malba03G004770;Malba07G012032;Malba09G015158;Malba11G017057;Malba12G019391;Malba07G011384;Malba07G011394;Malba06G010372;Malba08G012919;Malba12G018759;Malba07G010937;Malba11G017125;Malba11G018125;Malba02G002469;Malba13G020548;Malba07G012337;Malba09G014522;Malba10G015841;Malba09G014779	20	K00025 malate dehydrogenase [EC:1.1.1.37] | (RefSeq) malate dehydrogenase, cytoplasmic-like (A)+ K00025 malate dehydrogenase [EC:1.1.1.37] | (RefSeq) malate dehydrogenase, cytoplasmic-like (A)+ K00025 malate dehydrogenase [EC:1.1.1.37] | (RefSeq) malate dehydrogenase, cytoplasmic-like (A)+ K00025 malate dehydrogenase [EC:1.1.1.37] | (RefSeq) malate dehydrogenase-like isoform X1 (A)+ K00025 malate…	mws2125	1	C3H5O6P
Glyoxylate and dicarboxylate metabolism	ko00630	0.569281	0.523368	Malba01G000073;Malba03G004770;Malba07G012032;Malba09G015158;Malba11G017057;Malba12G019391;Malba10G015564;Malba05G007612;Malba07G011513;Malba07G011735;Malba02G002899;Malba07G012337;Malba01G000888;Malba13G019919;Malba03G004562;Malba10G015737;Malba03G004792;Malba04G006323;Malba12G019596	19	K00025 malate dehydrogenase [EC:1.1.1.37] | (RefSeq) malate dehydrogenase, cytoplasmic-like (A)+ K00025 malate dehydrogenase [EC:1.1.1.37] | (RefSeq) malate dehydrogenase, cytoplasmic-like (A)+ K00025 malate dehydrogenase [EC:1.1.1.37] | (RefSeq) malate dehydrogenase, cytoplasmic-like (A)+ K00025 malate dehydrogenase [EC:1.1.1.37] | (RefSeq) malate dehydrogenase-like isoform X1 (A)+ K00025 malate…	mws0262;Zmgn000447;pme0193	3	C4H6O6+ C3H7O7P+ C5H10N2O3
C5-Branched dibasic acid metabolism	ko00660	0.966409	0.921349	MalbaUnG022443	1	K01653 acetolactate synthase I/III small subunit [EC:2.2.1.6] | (RefSeq) acetolactate synthase small subunit 1, chloroplastic-like (A)	mws0425	1	C5H6O4
Carbon fixation in photosynthetic organisms	ko00710	0.71221	0.300911	Malba01G000073;Malba03G004770;Malba07G012032;Malba09G015158;Malba11G017057;Malba12G019391;Malba07G011384;Malba07G011394;Malba08G012711;Malba02G002469;Malba13G020548;Malba02G002899;Malba07G012207;Malba11G017813;Malba04G005079	15	K00025 malate dehydrogenase [EC:1.1.1.37] | (RefSeq) malate dehydrogenase, cytoplasmic-like (A)+ K00025 malate dehydrogenase [EC:1.1.1.37] | (RefSeq) malate dehydrogenase, cytoplasmic-like (A)+ K00025 malate dehydrogenase [EC:1.1.1.37] | (RefSeq) malate dehydrogenase, cytoplasmic-like (A)+ K00025 malate dehydrogenase [EC:1.1.1.37] | (RefSeq) malate dehydrogenase-like isoform X1 (A)+ K00025 malate…	mws2125;pme3313;Zmgn000447	3	C3H5O6P+ C6H13O9P+ C3H7O7P
Thiamine metabolism	ko00730	0.890551	0.0580042	Malba08G012693;Malba01G001649;Malba13G020593;Malba01G000586;Malba12G019723	5	K00939 adenylate kinase [EC:2.7.4.3] | (RefSeq) adenylate kinase 4 (A)+ K01662 1-deoxy-D-xylulose-5-phosphate synthase [EC:2.2.1.7] | (RefSeq) probable 1-deoxy-D-xylulose-5-phosphate synthase 2, chloroplastic (A)+ K01662 1-deoxy-D-xylulose-5-phosphate synthase [EC:2.2.1.7] | (RefSeq) probable 1-deoxy-D-xylulose-5-phosphate synthase 2, chloroplastic (A)+ K03146 thiamine thiazole synthase | (RefSeq…	mws0250;pmb0530	2	C9H11NO3+ C21H27N7O14P2
Nicotinate and nicotinamide metabolism	ko00760	0.758583	0.325471	Malba13G020285;Malba10G016779;Malba08G012803;Malba14G021361;Malba09G014866	5	K00763 nicotinate phosphoribosyltransferase [EC:6.3.4.21] | (RefSeq) nicotinate phosphoribosyltransferase 2 (A)+ K03426 NAD+ diphosphatase [EC:3.6.1.22] | (RefSeq) nudix hydrolase 19, chloroplastic-like isoform X1 (A)+ K03517 quinolinate synthase [EC:2.5.1.72] | (RefSeq) quinolinate synthase, chloroplastic (A)+ K03517 quinolinate synthase [EC:2.5.1.72] | (RefSeq) quinolinate synthase, chloroplast…	pmb0530;pme2268;pme2651;pme0490	4	C21H27N7O14P2+ C7H7NO2+ C21H28N7O17P3+ C6H5NO2
Pantothenate and CoA biosynthesis	ko00770	0.8027	0.86036	Malba09G014192;Malba05G008273;Malba05G008274;Malba08G012732;MalbaUnG022443;Malba02G003160	6	K00606 3-methyl-2-oxobutanoate hydroxymethyltransferase [EC:2.1.2.11] | (RefSeq) 3-methyl-2-oxobutanoate hydroxymethyltransferase 1, mitochondrial-like (A)+ K00826 branched-chain amino acid aminotransferase [EC:2.6.1.42] | (RefSeq) LOW QUALITY PROTEIN: branched-chain amino acid aminotransferase 1, mitochondrial-like (A)+ K00826 branched-chain amino acid aminotransferase [EC:2.6.1.42] | (RefSeq) b…	mws0256	1	C5H11NO2
Biotin metabolism	ko00780	0.198141	0.566625	Malba03G003828;Malba10G015359;Malba14G021280;Malba03G004147;Malba04G006340;Malba01G001672	6	K00059 3-oxoacyl-[acyl-carrier protein] reductase [EC:1.1.1.100] | (RefSeq) uncharacterized protein LOC112507113 (A)+ K00059 3-oxoacyl-[acyl-carrier protein] reductase [EC:1.1.1.100] | (RefSeq) uncharacterized protein LOC112507113 (A)+ K00059 3-oxoacyl-[acyl-carrier protein] reductase [EC:1.1.1.100] | (RefSeq) 3-oxoacyl-[acyl-carrier-protein] reductase 4 (A)+ K00208 enoyl-[acyl-carrier protein] r…	pme0026	1	C6H14N2O2
Folate biosynthesis	ko00790	0.379583	0.426611	Malba09G013839;Malba11G017759;Malba09G014589;Malba10G016130;Malba01G001936;Malba06G010304;Malba08G012595;Malba11G017141	8	K00079 carbonyl reductase 1 [EC:1.1.1.184 1.1.1.189 1.1.1.197] | (RefSeq) (+)-neomenthol dehydrogenase-like (A)+ K01930 folylpolyglutamate synthase [EC:6.3.2.17] | (RefSeq) POPTRDRAFT_563945, POPTRDRAFT_563946; DHFS-FPGS B family protein (A)+ K03637 cyclic pyranopterin monophosphate synthase [EC:4.6.1.17] | (RefSeq) cyclic pyranopterin monophosphate synthase accessory protein, mitochondrial (A)+ …	mws1336	1	C7H7NO2
Zeatin biosynthesis	ko00908	0.8027	0.100092	Malba08G012514;Malba09G014875;Malba09G014876;Malba03G003658;Malba03G003675;Malba03G003676	6	K00279 cytokinin dehydrogenase [EC:1.5.99.12] | (RefSeq) cytokinin dehydrogenase 6-like (A)+ K00279 cytokinin dehydrogenase [EC:1.5.99.12] | (RefSeq) cytokinin dehydrogenase 3-like (A)+ K00279 cytokinin dehydrogenase [EC:1.5.99.12] | (RefSeq) cytokinin dehydrogenase 2-like (A)+ K13495 cis-zeatin O-glucosyltransferase [EC:2.4.1.215] | (RefSeq) zeatin O-glucosyltransferase-like (A)+ K13495 cis-zeat…	pme2060;Zmfn000481;pme2117;pme1474	4	C10H13N5+ C14H22N2O16P2+ C10H15N5O10P2+ C11H15N5O3S
Nitrogen metabolism	ko00910	0.0235652	0.426611	Malba03G003573;Malba07G012188;Malba07G011513;Malba05G007413;Malba10G015552;Malba03G004422;Malba06G009979;Malba03G004562;Malba10G015737;Malba06G010003;Malba05G007147	11	K00261 glutamate dehydrogenase (NAD(P)+) [EC:1.4.1.3] | (RefSeq) glutamate dehydrogenase 1-like (A)+ K00262 glutamate dehydrogenase (NADP+) [EC:1.4.1.4] | (RefSeq) NADP-specific glutamate dehydrogenase (A)+ K01455 formamidase [EC:3.5.1.49] | (RAP-DB) Os01g0764950; Pentatricopeptide repeat domain containing protein. (A)+ K01673 carbonic anhydrase [EC:4.2.1.1] | (RefSeq) beta carbonic anhydrase 5, …	pme0193	1	C5H10N2O3
Phenylpropanoid biosynthesis	ko00940	0.0648155	0.163006	Malba06G010497;Malba12G019812;Malba13G020605;Malba02G002413;Malba02G003234;Malba03G004684;Malba04G005006;Malba04G005391;Malba04G005781;Malba06G009767;Malba07G012147;Malba07G012148;Malba10G015371;Malba10G015606;Malba10G016384;Malba11G017005;Malba13G019930;Malba13G020159;Malba14G021424;Malba11G017536;Malba01G000648;Malba01G000683;Malba01G002089;Malba03G004058;Malba06G008683;Malba06G010426;Malba06G0…	68	K00083 cinnamyl-alcohol dehydrogenase [EC:1.1.1.195] | (RefSeq) probable mannitol dehydrogenase-like (A)+ K00083 cinnamyl-alcohol dehydrogenase [EC:1.1.1.195] | (RefSeq) probable cinnamyl alcohol dehydrogenase 1 (A)+ K00083 cinnamyl-alcohol dehydrogenase [EC:1.1.1.195] | (RefSeq) probable mannitol dehydrogenase (A)+ K00430 peroxidase [EC:1.11.1.7] | (RefSeq) peroxidase 24-like (A)+ K00430 peroxid…	pme0021;mws0906;pmb3074;mws0250;mws0014;mws0093	6	C9H11NO2+ C16H22O8+ C16H18O8+ C9H11NO3+ C10H10O4+ C10H12O3
Flavonoid biosynthesis	ko00941	0.00268489	0.571579	Malba11G017016;Malba12G019338;Malba13G019991;Malba11G017536;Malba02G002432;Malba08G012746;Malba08G012764;Malba08G012766;Malba10G015278;Malba04G004871;Malba11G017549;Malba05G007369;Malba12G019671;Malba01G000053;Malba08G012479;Malba09G014555;Malba12G019481;Malba01G001487;Malba01G001617;Malba01G001803;Malba04G006653;Malba05G007583;Malba05G008586;Malba08G012744;Malba11G018079;Malba12G018914;Malba12G0…	33	K00475 naringenin 3-dioxygenase [EC:1.14.11.9] | (RefSeq) flavanone 3-dioxygenase (A)+ K00475 naringenin 3-dioxygenase [EC:1.14.11.9] | (RefSeq) naringenin,2-oxoglutarate 3-dioxygenase (A)+ K00475 naringenin 3-dioxygenase [EC:1.14.11.9] | (RefSeq) naringenin,2-oxoglutarate 3-dioxygenase (A)+ K00487 trans-cinnamate 4-monooxygenase [EC:1.14.13.11] | (RefSeq) trans-cinnamate 4-monooxygenase (A)+ K00…	pme3609;mws0044;Lmzp002365;pmb3074	4	C15H11O6++ C15H12O7+ C22H24O11+ C16H18O8
Anthocyanin biosynthesis	ko00942	0.4698	0.00525804	Malba07G012045;Malba11G016941	2	K12930 anthocyanidin 3-O-glucosyltransferase [EC:2.4.1.115] | (RefSeq) UDP-glucoronosyl/UDP-glucosyl transferase family protein (A)+ K12930 anthocyanidin 3-O-glucosyltransferase [EC:2.4.1.115] | (RefSeq) UDP-glucoronosyl/UDP-glucosyl transferase family protein (A)	pme3609;pme3392;Zmmp003451;pme1793;Zmcp002924;pmb0550;pme1773	7	C15H11O6++ C21H21O10++ C42H47O22++ C27H31O15++ C27H31O16++ C21H21O11++ C27H31O15+
Flavone and flavonol biosynthesis	ko00944	0.227624	0.523368	Malba07G012275;Malba08G012428;Malba08G012809;Malba10G015864;Malba10G015868;Malba10G015871;Malba10G015877;Malba02G003190	8	K13264 isoflavone 7-O-glucoside-6''-O-malonyltransferase [EC:2.3.1.115] | (RefSeq) AT133, GmAT133; malonyl-CoA:isoflavone 7-O-glucoside-6''-O-malonyltransferase (A)+ K13264 isoflavone 7-O-glucoside-6''-O-malonyltransferase [EC:2.3.1.115] | (RefSeq) AT133, GmAT133; malonyl-CoA:isoflavone 7-O-glucoside-6''-O-malonyltransferase (A)+ K13264 isoflavone 7-O-glucoside-6''-O-malonyltransferase [EC:2.3.1.…	pme2459;pmp001079;Hmln002321	3	C21H20O11+ C27H30O15+ C24H22O15
Stilbenoid, diarylheptanoid and gingerol biosynthesis	ko00945	0.143631	0.753368	Malba11G017536;Malba01G001487;Malba01G001617;Malba01G001803;Malba04G006653;Malba05G007583;Malba05G008586;Malba08G012744;Malba11G018079;Malba12G018914;Malba12G019279;Malba13G021091;Malba14G021301	13	K00487 trans-cinnamate 4-monooxygenase [EC:1.14.13.11] | (RefSeq) trans-cinnamate 4-monooxygenase (A)+ K13065 shikimate O-hydroxycinnamoyltransferase [EC:2.3.1.133] | (RefSeq) salutaridinol 7-O-acetyltransferase-like (A)+ K13065 shikimate O-hydroxycinnamoyltransferase [EC:2.3.1.133] | (RefSeq) salutaridinol 7-O-acetyltransferase-like (A)+ K13065 shikimate O-hydroxycinnamoyltransferase [EC:2.3.1.1…	pmb3074	1	C16H18O8
Isoquinoline alkaloid biosynthesis	ko00950	0.141606	0.247917	Malba04G005270;Malba04G005271;Malba04G005273;Malba09G013949;Malba10G016280;Malba10G016282;Malba01G000927;Malba10G016083;Malba11G017887;Malba11G017888;Malba04G005049;Malba09G015071;Malba01G001233;Malba07G010677;Malba11G017348	15	K00422 polyphenol oxidase [EC:1.10.3.1] | (RefSeq) polyphenol oxidase, chloroplastic-like (A)+ K00422 polyphenol oxidase [EC:1.10.3.1] | (RefSeq) polyphenol oxidase, chloroplastic-like (A)+ K00422 polyphenol oxidase [EC:1.10.3.1] | (RefSeq) polyphenol oxidase, chloroplastic (A)+ K00815 tyrosine aminotransferase [EC:2.6.1.5] | (RefSeq) probable aminotransferase TAT2 isoform X2 (A)+ K00815 tyrosine…	pme1002;mws0250	2	C8H11NO+ C9H11NO3
Tropane, piperidine and pyridine alkaloid biosynthesis	ko00960	0.271149	0.155091	Malba09G013949;Malba10G016280;Malba10G016282;Malba02G002730;Malba06G009728;Malba06G009729;Malba06G009730;Malba06G009731;Malba07G010980;Malba07G010677	10	K00815 tyrosine aminotransferase [EC:2.6.1.5] | (RefSeq) probable aminotransferase TAT2 isoform X2 (A)+ K00815 tyrosine aminotransferase [EC:2.6.1.5] | (RefSeq) probable aminotransferase TAT2 (A)+ K00815 tyrosine aminotransferase [EC:2.6.1.5] | (RefSeq) probable aminotransferase TAT2 (A)+ K08081 tropinone reductase I [EC:1.1.1.206] | (RefSeq) tropinone reductase homolog At5g06060-like (A)+ K08081…	pme0490;pme0026;pme0021	3	C6H5NO2+ C6H14N2O2+ C9H11NO2
Betalain biosynthesis	ko00965	0.0703624	0.426611	Malba01G000927;Malba10G016083;Malba11G017887;Malba11G017888;Malba01G001269;Malba05G007387;Malba05G007916;Malba08G013289;Malba08G013291	9	K01593 aromatic-L-amino-acid/L-tryptophan decarboxylase [EC:4.1.1.28 4.1.1.105] | (RefSeq) tyrosine/DOPA decarboxylase (A)+ K01593 aromatic-L-amino-acid/L-tryptophan decarboxylase [EC:4.1.1.28 4.1.1.105] | (RefSeq) aromatic-L-amino-acid decarboxylase-like (A)+ K01593 aromatic-L-amino-acid/L-tryptophan decarboxylase [EC:4.1.1.28 4.1.1.105] | (RefSeq) tyrosine/DOPA decarboxylase (A)+ K01593 aromati…	mws0250	1	C9H11NO3
Glucosinolate biosynthesis	ko00966	0.398186	0.147906	Malba06G009038;MalbaUnG022439	2	K12153 phenylalanine N-monooxygenase [EC:1.14.14.40] | (RefSeq) isoleucine N-monooxygenase 2 (A)+ K12153 phenylalanine N-monooxygenase [EC:1.14.14.40] | (RefSeq) phenylalanine N-monooxygenase-like (A)	pme0021;mws0250;mws0256;Lmbp000123	4	C9H11NO2+ C9H11NO3+ C5H11NO2+ C6H13NO2S
Aminoacyl-tRNA biosynthesis	ko00970	0.829946	0.0860451	Malba03G003853;Malba04G004953;Malba03G004358;Malba05G007950;Malba07G012238;Malba08G012532;Malba12G018796;Malba13G020419;Malba14G021713;Malba07G011167;Malba01G000464;Malba10G016201;Malba01G000034;Malba12G019807;Malba08G013427	15	K00604 methionyl-tRNA formyltransferase [EC:2.1.2.9] | (RefSeq) hypothetical protein (A)+ K00604 methionyl-tRNA formyltransferase [EC:2.1.2.9] | (RefSeq) uncharacterized protein LOC103961028 isoform X1 (A)+ K01870 isoleucyl-tRNA synthetase [EC:6.1.1.5] | (RefSeq) hypothetical protein (A)+ K01870 isoleucyl-tRNA synthetase [EC:6.1.1.5] | (RefSeq) hypothetical protein (A)+ K01870 isoleucyl-tRNA synt…	mws0256;pme0006;pme0026;mws0250;mws0260;pme0021;pme0193	7	C5H11NO2+ C5H9NO2+ C6H14N2O2+ C9H11NO3+ C6H14N4O2+ C9H11NO2+ C5H10N2O3
Biosynthesis of unsaturated fatty acids	ko01040	0.037359	0.753368	Malba12G018718;Malba13G020753;Malba09G014294;Malba02G003154;Malba07G011121;Malba05G007974;Malba07G012203;Malba13G020384;Malba14G021318;Malba06G010455;Malba11G018253;Malba06G009838	12	K00232 acyl-CoA oxidase [EC:1.3.3.6] | (RefSeq) acyl-coenzyme A oxidase 4, peroxisomal (A)+ K00232 acyl-CoA oxidase [EC:1.3.3.6] | (RefSeq) acyl-coenzyme A oxidase 2, peroxisomal (A)+ K01068 acyl-coenzyme A thioesterase 1/2/4 [EC:3.1.2.2] | (RefSeq) acyl-CoA thioesterase 2 (A)+ K07513 acetyl-CoA acyltransferase 1 [EC:2.3.1.16] | (RefSeq) 3-ketoacyl-CoA thiolase 2, peroxisomal (A)+ K07513 acetyl-C…	pmn001610	1	C20H36O2
Metabolic pathways	ko01100	0.257598	0.972503	Malba08G013510;Malba12G018580;Malba08G013201;Malba05G007691;Malba01G000073;Malba03G004770;Malba07G012032;Malba09G015158;Malba11G017057;Malba12G019391;Malba07G011384;Malba07G011394;Malba05G008166;Malba03G003828;Malba10G015359;Malba14G021280;Malba09G013839;Malba06G010497;Malba12G019812;Malba13G020605;Malba11G016905;Malba10G015564;Malba06G010372;Malba08G012919;Malba14G022110;Malba08G012711;Malba05G0…	640	K00001 alcohol dehydrogenase [EC:1.1.1.1] | (RefSeq) alcohol dehydrogenase-like 6 isoform X1 (A)+ K00002 alcohol dehydrogenase (NADP+) [EC:1.1.1.2] | (RefSeq) NADPH-dependent aldo-keto reductase, chloroplastic-like (A)+ K00012 UDPglucose 6-dehydrogenase [EC:1.1.1.22] | (RefSeq) UDP-glucose 6-dehydrogenase 1-like (A)+ K00020 3-hydroxyisobutyrate dehydrogenase [EC:1.1.1.31] | (RefSeq) 6-phosphogluc…	pme0122;mws2125;mws1336;mws0014;mws0250;HJAP104;Zmyn000155;mws0262;pme2117;Lmbn000121;mws0344;mws0044;pme1474;Zmgn000173;pme0490;Zmfn000481;mws0093;MA10039492;pme0026;pme0534;pme1109;mws0628;pmb0998;pme0021;pme0193;Zmyn000110;pmb0530;pme1194;mws0256;pme3392;pme0006;pme3609;pmb2497;Zmgn002106;Lmbn002739;mws0251;mws0425;pme1002;mws0260;pme1216;Zmgn000447;pme3313;pme2651	43	C8H16N2O3+ C3H5O6P+ C7H7NO2+ C10H10O4+ C9H11NO3+ C7H6O+ C7H14N2O3+ C4H6O6+ C10H15N5O10P2+ C4H6N2O2+ C5H10O6+ C15H12O7+ C11H15N5O3S+ C5H10O5+ C6H5NO2+ C14H22N2O16P2+ C10H12O3+ C6H6O6+ C6H14N2O2+ C6H12O7+ C5H5N5O+ C7H6O2+ C10H14N5O8P+ C9H11NO2+ C5H10N2O3+ C6H14NO8P+ C21H27N7O14P2+ C9H13N3O4+ C5H11NO2+ C21H21O10++ C5H9NO2+ C15H11O6++ C9H10O5+ C11H13NO3+ C9H8O3+ C5H6N2O2+ C5H6O4+ C8H11NO+ C6H14N4O2+ …
Biosynthesis of secondary metabolites	ko01110	0.0240517	0.497831	Malba08G013510;Malba12G018580;Malba01G000073;Malba03G004770;Malba07G012032;Malba09G015158;Malba11G017057;Malba12G019391;Malba06G010497;Malba12G019812;Malba13G020605;Malba11G016905;Malba06G010372;Malba08G012919;Malba14G022110;Malba08G012711;Malba05G008128;Malba13G021052;Malba07G012341;Malba09G014381;Malba12G018718;Malba13G020753;Malba04G005270;Malba04G005271;Malba04G005273;Malba02G002413;Malba02G0…	353	K00001 alcohol dehydrogenase [EC:1.1.1.1] | (RefSeq) alcohol dehydrogenase-like 6 isoform X1 (A)+ K00002 alcohol dehydrogenase (NADP+) [EC:1.1.1.2] | (RefSeq) NADPH-dependent aldo-keto reductase, chloroplastic-like (A)+ K00025 malate dehydrogenase [EC:1.1.1.37] | (RefSeq) malate dehydrogenase, cytoplasmic-like (A)+ K00025 malate dehydrogenase [EC:1.1.1.37] | (RefSeq) malate dehydrogenase, cytopla…	pme3313;Zmgn000447;mws0260;pme1002;pme3609;pme0006;pme3392;mws0256;pme2060;pme0021;pme0534;pmb3074;pme0026;mws0093;pme0490;mws0097;mws0044;Lmbn000121;pme2117;Lmbp000123;Zmyn000155;mws0014;mws0250;mws2125	24	C6H13O9P+ C3H7O7P+ C6H14N4O2+ C8H11NO+ C15H11O6++ C5H9NO2+ C21H21O10++ C5H11NO2+ C10H13N5+ C9H11NO2+ C6H12O7+ C16H18O8+ C6H14N2O2+ C10H12O3+ C6H5NO2+ C20H22O6+ C15H12O7+ C4H6N2O2+ C10H15N5O10P2+ C6H13NO2S+ C7H14N2O3+ C10H10O4+ C9H11NO3+ C3H5O6P
Carbon metabolism	ko01200	0.968741	0.720609	Malba01G000073;Malba03G004770;Malba07G012032;Malba09G015158;Malba11G017057;Malba12G019391;Malba07G011384;Malba07G011394;Malba05G008166;Malba11G016905;Malba10G015564;Malba08G012711;Malba12G018718;Malba13G020753;Malba03G003573;Malba02G003455;Malba05G007612;Malba12G018759;Malba01G000215;Malba01G000278;Malba08G013163;Malba08G013287;Malba04G005747;Malba05G007801;Malba02G002434;Malba04G006138;Malba14G0…	48	K00025 malate dehydrogenase [EC:1.1.1.37] | (RefSeq) malate dehydrogenase, cytoplasmic-like (A)+ K00025 malate dehydrogenase [EC:1.1.1.37] | (RefSeq) malate dehydrogenase, cytoplasmic-like (A)+ K00025 malate dehydrogenase [EC:1.1.1.37] | (RefSeq) malate dehydrogenase, cytoplasmic-like (A)+ K00025 malate dehydrogenase [EC:1.1.1.37] | (RefSeq) malate dehydrogenase-like isoform X1 (A)+ K00025 malate…	mws2125;pme0534;pme3313;Zmgn000447	4	C3H5O6P+ C6H12O7+ C6H13O9P+ C3H7O7P
2-Oxocarboxylic acid metabolism	ko01210	0.979911	0.354667	Malba14G022110;Malba05G008128;Malba05G008273;Malba05G008274;MalbaUnG022443;Malba01G000888;Malba13G019919;Malba02G003160;Malba06G009038;MalbaUnG022439	10	K00133 aspartate-semialdehyde dehydrogenase [EC:1.2.1.11] | (RefSeq) aspartate-semialdehyde dehydrogenase-like (A)+ K00145 N-acetyl-gamma-glutamyl-phosphate reductase [EC:1.2.1.38] | (RefSeq) alpha/beta-Hydrolases superfamily protein (A)+ K00826 branched-chain amino acid aminotransferase [EC:2.6.1.42] | (RefSeq) LOW QUALITY PROTEIN: branched-chain amino acid aminotransferase 1, mitochondrial-like…	pme0021;Zmyn000155;pme0026;Lmbp000123;mws0256;mws0425;mws0250	7	C9H11NO2+ C7H14N2O3+ C6H14N2O2+ C6H13NO2S+ C5H11NO2+ C5H6O4+ C9H11NO3
Biosynthesis of amino acids	ko01230	0.735205	0.287647	Malba05G008166;Malba14G022110;Malba08G012711;Malba05G008128;Malba03G004798;Malba03G004852;Malba06G008968;Malba06G010420;Malba10G015336;Malba12G019593;Malba05G007612;Malba05G007909;Malba01G000215;Malba01G000278;Malba04G006311;Malba09G013949;Malba10G016280;Malba10G016282;Malba05G008273;Malba05G008274;Malba02G002434;Malba04G006138;Malba14G021157;Malba07G010937;Malba11G017125;Malba11G018125;Malba05G0…	55	K00058 D-3-phosphoglycerate dehydrogenase / 2-oxoglutarate reductase [EC:1.1.1.95 1.1.1.399] | (RefSeq) D-3-phosphoglycerate dehydrogenase 1, chloroplastic (A)+ K00133 aspartate-semialdehyde dehydrogenase [EC:1.2.1.11] | (RefSeq) aspartate-semialdehyde dehydrogenase-like (A)+ K00134 glyceraldehyde 3-phosphate dehydrogenase [EC:1.2.1.12] | (RefSeq) glyceraldehyde-3-phosphate dehydrogenase GAPC2, c…	Zmgn000447;pme0006;mws0256;mws0260;pme0021;Zmyn000155;pme0193;mws2125;pme0026;mws0250	10	C3H7O7P+ C5H9NO2+ C5H11NO2+ C6H14N4O2+ C9H11NO2+ C7H14N2O3+ C5H10N2O3+ C3H5O6P+ C6H14N2O2+ C9H11NO3
ABC transporters	ko02010	0.133677	0.722239	Malba13G021037;Malba08G013051;Malba08G013053;Malba01G000655;Malba02G002394;Malba04G005541;Malba04G005542;Malba10G015622;Malba10G016833;Malba12G018554;Malba04G005069;Malba10G015688;Malba14G021289;Malba01G000305;Malba12G019507;Malba06G010521;Malba11G018342;Malba09G013976;Malba10G016347;Malba03G003597;Malba03G003644;Malba03G004276;Malba03G004464;Malba11G017175;Malba13G021056	25	K02045 sulfate transport system ATP-binding protein [EC:3.6.3.25] | (RefSeq) Sulfate/thiosulfate import ATP-binding protein CysA (A)+ K05643 ATP-binding cassette, subfamily A (ABC1), member 3 | (RefSeq) ABC-2 type transport system, ATP-binding protein (A)+ K05643 ATP-binding cassette, subfamily A (ABC1), member 3 | (RefSeq) ABC transporter A family member 8 (A)+ K05658 ATP-binding cassette, subfa…	mws0256;pme0006;pme0026;pme1194;Zmgn000173;pme0193;mws0260;pme0021	8	C5H11NO2+ C5H9NO2+ C6H14N2O2+ C9H13N3O4+ C5H10O5+ C5H10N2O3+ C6H14N4O2+ C9H11NO2
Plant hormone signal transduction	ko04075	0.0617177	0.566625	Malba06G009574;Malba10G016363;Malba01G000013;Malba03G004160;Malba04G005339;Malba08G012655;Malba09G015155;Malba09G015156;Malba10G016271;Malba11G018273;Malba05G006903;Malba05G007467;Malba09G014634;Malba13G020055;Malba06G009047;Malba04G006318;Malba07G010918;Malba05G007134;Malba07G010787;Malba03G004051;Malba13G020809;Malba05G008252;Malba02G003290;Malba04G006000;Malba06G010145;Malba07G010948;Malba13G0…	82	K13413 mitogen-activated protein kinase kinase 4/5 [EC:2.7.12.2] | (RefSeq) mitogen-activated protein kinase kinase 5-like (A)+ K13413 mitogen-activated protein kinase kinase 4/5 [EC:2.7.12.2] | (RefSeq) mitogen-activated protein kinase kinase 5-like (A)+ K13415 protein brassinosteroid insensitive 1 [EC:2.7.10.1 2.7.11.1] | (RefSeq) systemin receptor SR160-like (A)+ K13415 protein brassinosteroid…	pme2060	1	C10H13N5
