# Supplementary material for: Integrative Analyses of Transcriptomics and Metabolomics in Sex Differentiation of Mulberry Flowers
Source: Front Mol Biosci. 2022 May 5;9:881090. doi: 10.3389/fmolb.2022.881090 (PMC9117626; doi:10.3389/fmolb.2022.881090)
Supplement: Supplementary file 5 [file Table4.XLSX]

## Sheet: Sheet1
#Kegg_pathway	ko_id	Cluter_frequency	Genome_frequency	P-value	Corrected_P-value	GeneID
DNA replication	ko03030	30 out of 1434 2.09205020920502%	75 out of 7511 0.998535481294102%	2.03831e-05	0.00277211	Malba01G001314;Malba07G011673;Malba13G020286;Malba14G021281;Malba06G008801;Malba08G013717;Malba08G013718;Malba06G008845;Malba01G000865;Malba10G015701;Malba04G005593;Malba04G004905;Malba14G021206;Malba06G009316;Malba08G013385;Malba06G009449;Malba06G009689;Malba11G017723;Malba08G013312;Malba12G018949;Malba13G020239;Malba05G007200;Malba05G006882;Malba04G005013;Malba06G009092;Malba04G005503;Malba08G0…
MAPK signaling pathway - plant	ko04016	71 out of 1434 4.95118549511855%	273 out of 7511 3.63466915191053%	0.00263728	0.35867	Malba08G012715;Malba03G003945;Malba03G003965;Malba05G007146;Malba05G008097;Malba05G008100;Malba05G008101;Malba05G008105;Malba10G015776;Malba14G021635;Malba06G009574;Malba10G016363;Malba02G002145;Malba06G010291;Malba09G014526;Malba01G002052;Malba01G002067;Malba02G002895;Malba04G005911;Malba04G006470;Malba06G010406;Malba07G011929;Malba09G013848;Malba10G016636;Malba11G017259;Malba13G020036;Malba13G0…
Flavonoid biosynthesis	ko00941	33 out of 1434 2.30125523012552%	108 out of 7511 1.43789109306351%	0.00268489	0.365145	Malba11G017016;Malba12G019338;Malba13G019991;Malba11G017536;Malba02G002432;Malba08G012746;Malba08G012764;Malba08G012766;Malba10G015278;Malba04G004871;Malba11G017549;Malba05G007369;Malba12G019671;Malba01G000053;Malba08G012479;Malba09G014555;Malba12G019481;Malba01G001487;Malba01G001617;Malba01G001803;Malba04G006653;Malba05G007583;Malba05G008586;Malba08G012744;Malba11G018079;Malba12G018914;Malba12G0…
Benzoxazinoid biosynthesis	ko00402	7 out of 1434 0.488145048814505%	12 out of 7511 0.159765677007056%	0.00293137	0.398666	Malba02G002743;Malba02G002746;Malba02G002748;Malba02G002750;Malba03G004403;Malba07G010990;Malba14G021962
Fatty acid elongation	ko00062	16 out of 1434 1.11576011157601%	42 out of 7511 0.559179869524697%	0.00312775	0.425375	Malba09G014294;Malba05G007974;Malba07G012203;Malba13G020384;Malba14G021318;Malba11G018253;Malba06G009838;Malba01G000491;Malba05G007577;Malba05G007931;Malba07G011896;Malba07G011904;Malba09G014641;Malba11G017359;Malba13G020439;Malba14G022005
Galactose metabolism	ko00052	29 out of 1434 2.02231520223152%	95 out of 7511 1.2648116096392%	0.00479071	0.651537	Malba04G005747;Malba05G007801;Malba02G002434;Malba04G006138;Malba14G021157;Malba13G021047;Malba01G001876;Malba03G004404;Malba03G004631;Malba04G005864;Malba10G015407;Malba11G017414;Malba12G019767;Malba12G019619;Malba07G010625;Malba03G004124;Malba08G012785;Malba10G015517;Malba04G005264;Malba08G013502;Malba11G017558;Malba05G007849;Malba07G010805;Malba07G011885;Malba09G014887;Malba13G020965;Malba14G0…
Cyanoamino acid metabolism	ko00460	30 out of 1434 2.09205020920502%	101 out of 7511 1.34469444814272%	0.00643325	0.874922	Malba05G007612;Malba01G000648;Malba01G000683;Malba01G002089;Malba03G004058;Malba06G008683;Malba06G010426;Malba06G010427;Malba06G010428;Malba08G012698;Malba14G021709;Malba07G011513;Malba03G003563;Malba06G008959;Malba04G005750;Malba08G013549;Malba01G001513;Malba01G001514;Malba01G001515;Malba01G001607;Malba01G001608;Malba01G001609;Malba01G001612;Malba01G001643;Malba06G009038;MalbaUnG022439;Malba05G0…
Plant-pathogen interaction	ko04626	105 out of 1434 7.32217573221757%	450 out of 7511 5.99121288776461%	0.0120368	1	Malba03G003945;Malba03G003965;Malba05G007146;Malba05G008097;Malba05G008100;Malba05G008101;Malba05G008105;Malba10G015776;Malba14G021635;Malba01G000118;Malba02G003266;Malba06G009302;Malba12G019535;Malba09G014955;Malba01G002095;Malba05G007228;Malba10G016647;Malba03G004275;Malba04G005724;Malba06G009094;Malba06G009574;Malba10G016363;Malba02G002145;Malba06G010291;Malba09G014526;Malba01G002052;Malba01G0…
Starch and sucrose metabolism	ko00500	67 out of 1434 4.67224546722455%	273 out of 7511 3.63466915191053%	0.0138328	1	Malba13G020111;Malba14G021704;Malba10G015694;Malba01G000452;Malba03G003923;Malba04G005747;Malba05G007801;Malba14G021744;Malba13G021047;Malba05G007654;Malba11G017415;Malba12G019770;Malba13G020750;Malba05G008111;Malba05G008112;Malba14G021557;Malba02G003181;Malba04G005158;Malba10G016143;Malba05G007811;Malba07G011580;Malba07G011952;Malba10G016229;Malba11G017409;Malba12G019363;Malba12G019465;Malba12G0…
Mismatch repair	ko03430	20 out of 1434 1.39470013947001%	65 out of 7511 0.865397417121555%	0.0158969	1	Malba01G000865;Malba06G009316;Malba08G013385;Malba11G017488;Malba06G009689;Malba11G017723;Malba08G013312;Malba12G018949;Malba13G020239;Malba08G013369;Malba07G010656;Malba09G015082;Malba05G007200;Malba04G005536;Malba08G013550;Malba04G005503;Malba08G012771;Malba03G004801;Malba08G012752;Malba13G020638
Nitrogen metabolism	ko00910	11 out of 1434 0.767085076708508%	31 out of 7511 0.412727998934895%	0.0235652	1	Malba03G003573;Malba07G012188;Malba07G011513;Malba05G007413;Malba10G015552;Malba03G004422;Malba06G009979;Malba03G004562;Malba10G015737;Malba06G010003;Malba05G007147
Biosynthesis of secondary metabolites	ko01110	353 out of 1434 24.6164574616457%	1698 out of 7511 22.6068432964985%	0.0240517	1	Malba08G013510;Malba12G018580;Malba01G000073;Malba03G004770;Malba07G012032;Malba09G015158;Malba11G017057;Malba12G019391;Malba06G010497;Malba12G019812;Malba13G020605;Malba11G016905;Malba06G010372;Malba08G012919;Malba14G022110;Malba08G012711;Malba05G008128;Malba13G021052;Malba07G012341;Malba09G014381;Malba12G018718;Malba13G020753;Malba04G005270;Malba04G005271;Malba04G005273;Malba02G002413;Malba02G0…
Homologous recombination	ko03440	24 out of 1434 1.67364016736402%	86 out of 7511 1.1449873518839%	0.0293436	1	Malba01G000865;Malba06G009316;Malba08G013385;Malba10G015728;Malba10G015273;Malba09G014720;Malba12G018880;Malba08G013312;Malba12G018949;Malba13G020239;Malba12G018745;Malba04G005696;Malba04G005698;Malba07G011039;Malba08G013091;Malba10G015957;Malba05G007200;Malba06G009885;Malba06G009846;Malba01G000537;Malba04G006186;Malba07G011810;Malba11G017611;Malba01G001709
Sesquiterpenoid and triterpenoid biosynthesis	ko00909	16 out of 1434 1.11576011157601%	53 out of 7511 0.705631740114499%	0.0346211	1	Malba13G020098;Malba04G006133;Malba03G003752;Malba01G000637;Malba01G000641;Malba01G000704;Malba01G000713;Malba07G012299;Malba07G012307;Malba13G021001;Malba13G021092;Malba14G022331;Malba14G022333;Malba14G022334;MalbaUnG022612;Malba08G012721
Mannose type O-glycan biosynthesis	ko00515	2 out of 1434 0.139470013947001%	2 out of 7511 0.0266276128345094%	0.0364299	1	Malba05G007380;Malba08G013580
Biosynthesis of unsaturated fatty acids	ko01040	12 out of 1434 0.836820083682008%	37 out of 7511 0.492610837438424%	0.037359	1	Malba12G018718;Malba13G020753;Malba09G014294;Malba02G003154;Malba07G011121;Malba05G007974;Malba07G012203;Malba13G020384;Malba14G021318;Malba06G010455;Malba11G018253;Malba06G009838
Pyrimidine metabolism	ko00240	25 out of 1434 1.74337517433752%	93 out of 7511 1.23818399680469%	0.0407439	1	Malba01G000440;Malba10G016656;Malba06G008802;Malba08G013435;Malba12G018938;Malba08G012715;Malba10G016261;Malba09G014895;Malba02G002466;Malba04G005362;Malba06G010484;Malba05G007946;Malba01G000045;Malba09G014866;Malba03G004656;Malba05G008578;Malba13G021013;Malba13G020892;Malba02G002491;Malba02G003463;Malba02G003478;Malba02G003481;Malba06G009042;Malba11G017405;Malba07G011220
Indole alkaloid biosynthesis	ko00901	9 out of 1434 0.627615062761506%	27 out of 7511 0.359472773265877%	0.0570396	1	Malba01G000927;Malba10G016083;Malba11G017887;Malba11G017888;Malba01G001123;Malba04G006342;Malba04G006345;Malba08G012731;Malba14G021311
AGE-RAGE signaling pathway in diabetic complications	ko04933	9 out of 1434 0.627615062761506%	27 out of 7511 0.359472773265877%	0.0570396	1	Malba05G006708;Malba09G015028;Malba10G016320;Malba14G021503;Malba06G009621;Malba06G009622;Malba11G018431;Malba02G003345;Malba06G008674
Monoterpenoid biosynthesis	ko00902	15 out of 1434 1.04602510460251%	52 out of 7511 0.692317933697244%	0.0578203	1	Malba01G001568;Malba04G004981;Malba06G008978;Malba03G004513;Malba10G016869;Malba14G021950;Malba03G004606;Malba03G004608;Malba03G004622;Malba03G004624;Malba03G004633;Malba06G008834;Malba07G012112;Malba10G016549;Malba13G020702
Plant hormone signal transduction	ko04075	82 out of 1434 5.71827057182706%	367 out of 7511 4.88616695513247%	0.0617177	1	Malba06G009574;Malba10G016363;Malba01G000013;Malba03G004160;Malba04G005339;Malba08G012655;Malba09G015155;Malba09G015156;Malba10G016271;Malba11G018273;Malba05G006903;Malba05G007467;Malba09G014634;Malba13G020055;Malba06G009047;Malba04G006318;Malba07G010918;Malba05G007134;Malba07G010787;Malba03G004051;Malba13G020809;Malba05G008252;Malba02G003290;Malba04G006000;Malba06G010145;Malba07G010948;Malba13G0…
Phenylpropanoid biosynthesis	ko00940	68 out of 1434 4.74198047419805%	300 out of 7511 3.99414192517641%	0.0648155	1	Malba06G010497;Malba12G019812;Malba13G020605;Malba02G002413;Malba02G003234;Malba03G004684;Malba04G005006;Malba04G005391;Malba04G005781;Malba06G009767;Malba07G012147;Malba07G012148;Malba10G015371;Malba10G015606;Malba10G016384;Malba11G017005;Malba13G019930;Malba13G020159;Malba14G021424;Malba11G017536;Malba01G000648;Malba01G000683;Malba01G002089;Malba03G004058;Malba06G008683;Malba06G010426;Malba06G0…
Betalain biosynthesis	ko00965	9 out of 1434 0.627615062761506%	28 out of 7511 0.372786579683131%	0.0703624	1	Malba01G000927;Malba10G016083;Malba11G017887;Malba11G017888;Malba01G001269;Malba05G007387;Malba05G007916;Malba08G013289;Malba08G013291
Sulfur relay system	ko04122	5 out of 1434 0.348675034867504%	13 out of 7511 0.173079483424311%	0.0839813	1	Malba09G014589;Malba10G016130;Malba01G001936;Malba05G007278;Malba13G020628
Selenocompound metabolism	ko00450	12 out of 1434 0.836820083682008%	43 out of 7511 0.572493675941952%	0.103531	1	Malba04G005136;Malba06G010234;Malba06G010235;Malba06G010239;Malba03G004798;Malba03G004852;Malba06G008968;Malba06G010420;Malba10G015336;Malba12G019593;Malba12G019371;Malba07G011167
Glycosaminoglycan degradation	ko00531	10 out of 1434 0.697350069735007%	35 out of 7511 0.465983224603914%	0.115006	1	Malba01G001221;Malba02G002358;Malba09G014343;Malba05G007849;Malba07G010805;Malba07G011885;Malba09G014887;Malba13G020965;Malba14G022196;Malba06G008679
Fatty acid metabolism	ko01212	22 out of 1434 1.53417015341702%	90 out of 7511 1.19824257755292%	0.123549	1	Malba03G003828;Malba10G015359;Malba14G021280;Malba03G004147;Malba12G018718;Malba13G020753;Malba10G016606;Malba12G019463;Malba10G015841;Malba02G003154;Malba07G011121;Malba04G006340;Malba05G007974;Malba07G012203;Malba13G020384;Malba14G021318;Malba06G010455;Malba11G018253;Malba02G002336;Malba09G015035;Malba09G015040;Malba06G009838
Isoflavonoid biosynthesis	ko00943	11 out of 1434 0.767085076708508%	40 out of 7511 0.532552256690188%	0.125911	1	Malba02G002540;Malba07G012275;Malba08G012428;Malba08G012809;Malba10G015864;Malba10G015868;Malba10G015871;Malba10G015877;Malba09G014466;Malba09G014467;Malba09G014469
Cysteine and methionine metabolism	ko00270	35 out of 1434 2.44072524407252%	152 out of 7511 2.02369857542271%	0.127662	1	Malba01G000073;Malba03G004770;Malba07G012032;Malba09G015158;Malba11G017057;Malba12G019391;Malba05G008166;Malba14G022110;Malba02G002615;Malba03G004798;Malba03G004852;Malba06G008968;Malba06G010420;Malba10G015336;Malba12G019593;Malba07G010725;Malba14G021598;Malba01G000215;Malba01G000278;Malba04G006311;Malba09G013949;Malba10G016280;Malba10G016282;Malba05G008273;Malba05G008274;Malba12G018808;Malba02G0…
ABC transporters	ko02010	25 out of 1434 1.74337517433752%	105 out of 7511 1.39794967381174%	0.133677	1	Malba13G021037;Malba08G013051;Malba08G013053;Malba01G000655;Malba02G002394;Malba04G005541;Malba04G005542;Malba10G015622;Malba10G016833;Malba12G018554;Malba04G005069;Malba10G015688;Malba14G021289;Malba01G000305;Malba12G019507;Malba06G010521;Malba11G018342;Malba09G013976;Malba10G016347;Malba03G003597;Malba03G003644;Malba03G004276;Malba03G004464;Malba11G017175;Malba13G021056
Glycosphingolipid biosynthesis - globo and isoglobo series	ko00603	5 out of 1434 0.348675034867504%	15 out of 7511 0.19970709625882%	0.141415	1	Malba12G018675;Malba04G005264;Malba08G013502;Malba11G017558;Malba06G008679
Isoquinoline alkaloid biosynthesis	ko00950	15 out of 1434 1.04602510460251%	59 out of 7511 0.785514578618027%	0.141606	1	Malba04G005270;Malba04G005271;Malba04G005273;Malba09G013949;Malba10G016280;Malba10G016282;Malba01G000927;Malba10G016083;Malba11G017887;Malba11G017888;Malba04G005049;Malba09G015071;Malba01G001233;Malba07G010677;Malba11G017348
Stilbenoid, diarylheptanoid and gingerol biosynthesis	ko00945	13 out of 1434 0.906555090655509%	50 out of 7511 0.665690320862735%	0.143631	1	Malba11G017536;Malba01G001487;Malba01G001617;Malba01G001803;Malba04G006653;Malba05G007583;Malba05G008586;Malba08G012744;Malba11G018079;Malba12G018914;Malba12G019279;Malba13G021091;Malba14G021301
Valine, leucine and isoleucine degradation	ko00280	16 out of 1434 1.11576011157601%	64 out of 7511 0.8520836107043%	0.147597	1	Malba05G007691;Malba06G010372;Malba08G012919;Malba13G021052;Malba07G012341;Malba06G009921;Malba05G008273;Malba05G008274;Malba12G018808;Malba08G012913;Malba04G005528;Malba05G008062;Malba02G003154;Malba07G011121;Malba02G002326;Malba09G014779
Carotenoid biosynthesis	ko00906	14 out of 1434 0.97629009762901%	55 out of 7511 0.732259352949008%	0.150891	1	Malba07G011413;Malba02G003075;Malba02G003078;Malba09G014170;Malba09G014171;Malba08G012722;Malba10G015299;Malba12G018819;Malba07G011818;Malba06G008904;Malba07G011842;Malba07G011843;Malba02G002957;Malba12G019540
Glycosphingolipid biosynthesis - ganglio series	ko00604	7 out of 1434 0.488145048814505%	24 out of 7511 0.319531354014113%	0.158183	1	Malba05G007849;Malba07G010805;Malba07G011885;Malba09G014887;Malba13G020965;Malba14G022196;Malba06G008679
Nucleotide excision repair	ko03420	22 out of 1434 1.53417015341702%	93 out of 7511 1.23818399680469%	0.159759	1	Malba06G008801;Malba08G013717;Malba08G013718;Malba06G008845;Malba01G000865;Malba11G017488;Malba08G013519;Malba10G015313;Malba06G009689;Malba11G017723;Malba08G013312;Malba12G018949;Malba13G020239;Malba05G007200;Malba04G005503;Malba08G012771;Malba03G004801;Malba08G012752;Malba13G020638;Malba01G000797;Malba04G006270;Malba04G006273
Fatty acid degradation	ko00071	16 out of 1434 1.11576011157601%	65 out of 7511 0.865397417121555%	0.16301	1	Malba08G013510;Malba11G016905;Malba06G010372;Malba08G012919;Malba12G018718;Malba13G020753;Malba10G016606;Malba12G019463;Malba02G003154;Malba07G011121;Malba01G001884;Malba01G001885;Malba02G002336;Malba09G015035;Malba09G015040;Malba09G014779
alpha-Linolenic acid metabolism	ko00592	17 out of 1434 1.18549511854951%	70 out of 7511 0.931966449207829%	0.168097	1	Malba12G018718;Malba13G020753;Malba05G008540;Malba02G003154;Malba07G011121;Malba05G007899;Malba10G016006;Malba14G021896;Malba02G002336;Malba09G015035;Malba09G015040;Malba08G013551;Malba11G016972;Malba07G010951;Malba10G016375;Malba10G016376;Malba13G020298
Biotin metabolism	ko00780	6 out of 1434 0.418410041841004%	21 out of 7511 0.279589934762349%	0.198141	1	Malba03G003828;Malba10G015359;Malba14G021280;Malba03G004147;Malba04G006340;Malba01G001672
Flavone and flavonol biosynthesis	ko00944	8 out of 1434 0.557880055788006%	31 out of 7511 0.412727998934895%	0.227624	1	Malba07G012275;Malba08G012428;Malba08G012809;Malba10G015864;Malba10G015868;Malba10G015871;Malba10G015877;Malba02G003190
Pentose and glucuronate interconversions	ko00040	35 out of 1434 2.44072524407252%	162 out of 7511 2.15683663959526%	0.232329	1	Malba12G018580;Malba08G013201;Malba11G017738;Malba13G021047;Malba02G002226;Malba02G002952;Malba04G005763;Malba06G009303;Malba07G010573;Malba07G011577;Malba07G011578;Malba09G014441;Malba09G014961;Malba11G017406;Malba11G017410;Malba11G018298;Malba12G019817;Malba13G020986;Malba04G006681;Malba12G019469;Malba12G019537;Malba02G002309;Malba06G010210;Malba14G021428;Malba02G003121;Malba02G003140;Malba03G0…
Alanine, aspartate and glutamate metabolism	ko00250	12 out of 1434 0.836820083682008%	50 out of 7511 0.665690320862735%	0.234562	1	Malba03G003573;Malba07G012188;Malba01G000440;Malba12G018808;Malba03G004562;Malba10G015737;Malba06G009603;Malba01G000045;Malba05G008165;Malba08G013269;Malba04G006268;MalbaUnG022644
Vancomycin resistance	ko01502	2 out of 1434 0.139470013947001%	5 out of 7511 0.0665690320862735%	0.244205	1	Malba08G013599;Malba08G013600
Diterpenoid biosynthesis	ko00904	10 out of 1434 0.697350069735007%	41 out of 7511 0.545866063107442%	0.245478	1	Malba05G007591;Malba05G007593;Malba01G000595;Malba02G002668;Malba04G005633;Malba05G007351;Malba07G011789;Malba07G011790;Malba13G021068;Malba13G021069
Tryptophan metabolism	ko00380	22 out of 1434 1.53417015341702%	99 out of 7511 1.31806683530821%	0.247248	1	Malba06G010372;Malba08G012919;Malba08G013163;Malba08G013287;Malba07G012197;Malba01G000927;Malba10G016083;Malba11G017887;Malba11G017888;Malba01G000615;Malba01G000616;Malba01G000617;Malba03G004061;Malba05G006843;Malba08G012793;Malba12G019139;Malba04G005746;Malba05G007269;Malba09G015061;Malba09G014779;Malba14G021370;Malba07G011386
Other glycan degradation	ko00511	12 out of 1434 0.836820083682008%	51 out of 7511 0.679004127279989%	0.257208	1	Malba04G005487;Malba09G013814;Malba10G015479;Malba10G015556;Malba05G007849;Malba07G010805;Malba07G011885;Malba09G014887;Malba13G020965;Malba14G022196;Malba06G008679;Malba02G003007
Metabolic pathways	ko01100	640 out of 1434 44.6304044630404%	3292 out of 7511 43.8290507256024%	0.257598	1	Malba08G013510;Malba12G018580;Malba08G013201;Malba05G007691;Malba01G000073;Malba03G004770;Malba07G012032;Malba09G015158;Malba11G017057;Malba12G019391;Malba07G011384;Malba07G011394;Malba05G008166;Malba03G003828;Malba10G015359;Malba14G021280;Malba09G013839;Malba06G010497;Malba12G019812;Malba13G020605;Malba11G016905;Malba10G015564;Malba06G010372;Malba08G012919;Malba14G022110;Malba08G012711;Malba05G0…
RNA degradation	ko03018	37 out of 1434 2.58019525801953%	175 out of 7511 2.32991612301957%	0.269857	1	Malba02G002434;Malba04G006138;Malba14G021157;Malba10G015526;Malba01G000140;Malba02G003440;Malba04G004915;Malba10G015490;Malba07G012137;Malba02G003106;Malba04G004993;Malba05G008315;Malba06G008984;Malba06G009998;Malba07G011103;Malba10G016810;Malba08G012988;Malba03G004208;Malba14G021577;Malba01G000869;Malba01G001137;Malba01G001169;Malba02G003362;Malba04G005713;Malba05G007856;Malba13G020392;Malba13G0…
Tropane, piperidine and pyridine alkaloid biosynthesis	ko00960	10 out of 1434 0.697350069735007%	42 out of 7511 0.559179869524697%	0.271149	1	Malba09G013949;Malba10G016280;Malba10G016282;Malba02G002730;Malba06G009728;Malba06G009729;Malba06G009730;Malba06G009731;Malba07G010980;Malba07G010677
Amino sugar and nucleotide sugar metabolism	ko00520	33 out of 1434 2.30125523012552%	156 out of 7511 2.07695380109173%	0.283315	1	Malba08G013201;Malba08G012472;Malba03G004431;Malba07G010683;Malba04G005747;Malba05G007801;Malba14G021744;Malba13G021047;Malba01G001558;Malba11G017159;Malba03G003941;Malba12G019619;Malba02G002343;Malba09G014454;Malba06G008679;Malba03G004163;Malba10G016554;Malba14G021752;Malba02G002274;Malba05G007650;Malba07G010661;Malba07G012165;Malba14G021438;Malba01G002064;Malba06G009009;Malba07G011368;Malba13G0…
Sphingolipid metabolism	ko00600	13 out of 1434 0.906555090655509%	57 out of 7511 0.758886965783518%	0.284029	1	Malba14G021203;Malba13G020334;Malba14G021603;Malba04G005264;Malba08G013502;Malba11G017558;Malba05G007849;Malba07G010805;Malba07G011885;Malba09G014887;Malba13G020965;Malba14G022196;Malba02G003007
Tyrosine metabolism	ko00350	15 out of 1434 1.04602510460251%	67 out of 7511 0.892025029956064%	0.289209	1	Malba08G013510;Malba11G016905;Malba04G005270;Malba04G005271;Malba04G005273;Malba09G013949;Malba10G016280;Malba10G016282;Malba01G000927;Malba10G016083;Malba11G017887;Malba11G017888;Malba14G021554;Malba01G001769;Malba07G010677
Lysine biosynthesis	ko00300	5 out of 1434 0.348675034867504%	19 out of 7511 0.252962321927839%	0.289894	1	Malba14G022110;Malba07G011852;Malba07G011862;Malba05G007623;Malba06G009031
Ribosome biogenesis in eukaryotes	ko03008	29 out of 1434 2.02231520223152%	137 out of 7511 1.82399147916389%	0.298037	1	Malba04G005609;Malba04G005971;Malba05G007568;Malba08G012469;Malba05G007912;Malba12G019549;Malba03G003572;Malba08G013434;Malba02G002981;Malba02G002982;Malba02G002983;Malba05G007856;Malba13G020392;Malba13G020393;Malba13G021044;Malba02G002793;Malba07G011418;Malba06G010532;Malba11G017450;Malba07G011131;Malba02G002295;Malba05G006958;Malba07G011462;Malba04G005962;Malba09G014087;Malba05G008550;Malba08G0…
Ubiquinone and other terpenoid-quinone biosynthesis	ko00130	19 out of 1434 1.32496513249651%	88 out of 7511 1.17161496471841%	0.313905	1	Malba11G017536;Malba09G013949;Malba10G016280;Malba10G016282;Malba01G001765;Malba01G001779;Malba03G004598;Malba14G022277;Malba13G020401;Malba03G004248;Malba04G005108;Malba05G006786;Malba05G006798;Malba07G012264;Malba09G014842;Malba12G018950;Malba07G012303;Malba14G021798;Malba14G021937
Porphyrin and chlorophyll metabolism	ko00860	17 out of 1434 1.18549511854951%	79 out of 7511 1.05179070696312%	0.332956	1	Malba09G014381;Malba11G017738;Malba09G013996;Malba08G012633;Malba06G009162;Malba07G010914;Malba06G008982;Malba05G008422;Malba06G008710;Malba06G009487;Malba10G015976;Malba14G021737;Malba09G015056;Malba01G001056;Malba01G001361;Malba09G015220;Malba12G019665
Folate biosynthesis	ko00790	8 out of 1434 0.557880055788006%	36 out of 7511 0.479297031021169%	0.379583	1	Malba09G013839;Malba11G017759;Malba09G014589;Malba10G016130;Malba01G001936;Malba06G010304;Malba08G012595;Malba11G017141
Linoleic acid metabolism	ko00591	9 out of 1434 0.627615062761506%	41 out of 7511 0.545866063107442%	0.380049	1	Malba04G005746;Malba01G000301;Malba01G000302;Malba10G016630;Malba09G014118;Malba02G002560;Malba06G009236;Malba06G009237;Malba11G016972
Glucosinolate biosynthesis	ko00966	2 out of 1434 0.139470013947001%	7 out of 7511 0.0931966449207828%	0.398186	1	Malba06G009038;MalbaUnG022439
Arachidonic acid metabolism	ko00590	11 out of 1434 0.767085076708508%	52 out of 7511 0.692317933697244%	0.406325	1	Malba09G013839;Malba02G003403;Malba12G019590;Malba01G000301;Malba01G000302;Malba10G016630;Malba01G001630;Malba04G004876;Malba07G011883;Malba11G016972;Malba08G013610
Phenylalanine, tyrosine and tryptophan biosynthesis	ko00400	11 out of 1434 0.767085076708508%	52 out of 7511 0.692317933697244%	0.406325	1	Malba09G013949;Malba10G016280;Malba10G016282;Malba13G020689;Malba03G004596;Malba11G017691;Malba14G022163;Malba06G010072;Malba06G010074;Malba13G020885;Malba07G010677
Anthocyanin biosynthesis	ko00942	2 out of 1434 0.139470013947001%	8 out of 7511 0.106510451338038%	0.4698	1	Malba07G012045;Malba11G016941
Brassinosteroid biosynthesis	ko00905	4 out of 1434 0.278940027894003%	19 out of 7511 0.252962321927839%	0.504791	1	Malba13G020631;Malba10G015903;Malba13G020516;Malba04G006304
Arginine and proline metabolism	ko00330	12 out of 1434 0.836820083682008%	61 out of 7511 0.812142191452536%	0.505662	1	Malba06G010372;Malba08G012919;Malba13G020166;Malba04G005661;Malba07G012197;Malba02G002474;Malba14G021116;Malba14G021813;Malba06G008851;Malba11G017762;Malba12G018586;Malba09G014779
Lysine degradation	ko00310	10 out of 1434 0.697350069735007%	51 out of 7511 0.679004127279989%	0.519077	1	Malba06G010372;Malba08G012919;Malba08G013163;Malba08G013287;Malba14G021143;Malba05G008478;Malba01G001546;Malba09G014779;Malba09G014714;Malba10G015421
Phosphatidylinositol signaling system	ko04070	17 out of 1434 1.18549511854951%	88 out of 7511 1.17161496471841%	0.521719	1	Malba06G010498;Malba05G007487;Malba05G007024;Malba03G003945;Malba03G003965;Malba05G007146;Malba05G008097;Malba05G008100;Malba05G008101;Malba05G008105;Malba10G015776;Malba14G021635;Malba06G009621;Malba06G009622;Malba02G002736;Malba12G018561;Malba07G010902
Phenylalanine metabolism	ko00360	13 out of 1434 0.906555090655509%	67 out of 7511 0.892025029956064%	0.52359	1	Malba09G013949;Malba10G016280;Malba10G016282;Malba07G012197;Malba01G000927;Malba10G016083;Malba11G017887;Malba11G017888;Malba01G001769;Malba03G004649;Malba03G004651;Malba03G004652;Malba07G010677
Base excision repair	ko03410	12 out of 1434 0.836820083682008%	62 out of 7511 0.825455997869791%	0.530373	1	Malba08G012737;Malba06G008801;Malba08G013717;Malba08G013718;Malba06G008845;Malba01G000865;Malba06G009449;Malba06G009689;Malba11G017723;Malba04G005890;Malba08G013236;Malba07G010985
Peroxisome	ko04146	23 out of 1434 1.60390516039052%	121 out of 7511 1.61097057648782%	0.546614	1	Malba12G018718;Malba13G020753;Malba10G016606;Malba12G019463;Malba10G016779;Malba11G017497;Malba01G001373;Malba01G001384;Malba06G008703;Malba10G015348;Malba06G010521;Malba11G018342;Malba02G003154;Malba07G011121;Malba01G001630;Malba04G004876;Malba07G011883;Malba04G006323;Malba02G002819;Malba05G007964;Malba06G009210;Malba06G009216;Malba06G008712
Ether lipid metabolism	ko00565	9 out of 1434 0.627615062761506%	47 out of 7511 0.625748901610971%	0.554999	1	Malba06G009127;Malba02G002302;Malba05G007735;Malba09G014099;Malba14G022136;Malba14G022138;Malba05G007963;Malba11G016972;Malba05G008063
Proteasome	ko03050	17 out of 1434 1.18549511854951%	90 out of 7511 1.19824257755292%	0.562571	1	Malba06G009906;Malba02G003426;Malba01G001219;Malba02G002605;Malba03G004806;Malba05G007265;Malba13G019922;Malba13G020754;Malba13G020172;Malba04G006406;Malba06G009200;Malba07G011487;Malba07G011615;Malba12G018864;Malba13G020357;Malba14G021396;Malba14G021448
Glycosylphosphatidylinositol (GPI)-anchor biosynthesis	ko00563	8 out of 1434 0.557880055788006%	42 out of 7511 0.559179869524697%	0.565248	1	Malba06G009158;Malba07G011642;Malba08G013086;Malba10G015755;Malba03G003861;Malba05G007900;Malba07G012385;Malba10G016286
Glyoxylate and dicarboxylate metabolism	ko00630	19 out of 1434 1.32496513249651%	101 out of 7511 1.34469444814272%	0.569281	1	Malba01G000073;Malba03G004770;Malba07G012032;Malba09G015158;Malba11G017057;Malba12G019391;Malba10G015564;Malba05G007612;Malba07G011513;Malba07G011735;Malba02G002899;Malba07G012337;Malba01G000888;Malba13G019919;Malba03G004562;Malba10G015737;Malba03G004792;Malba04G006323;Malba12G019596
Glycosphingolipid biosynthesis - lacto and neolacto series	ko00601	1 out of 1434 0.0697350069735007%	4 out of 7511 0.0532552256690188%	0.571566	1	Malba12G018675
Caffeine metabolism	ko00232	1 out of 1434 0.0697350069735007%	4 out of 7511 0.0532552256690188%	0.571566	1	Malba04G005746
Limonene and pinene degradation	ko00903	2 out of 1434 0.139470013947001%	10 out of 7511 0.133138064172547%	0.596303	1	Malba06G010372;Malba08G012919
Other types of O-glycan biosynthesis	ko00514	7 out of 1434 0.488145048814505%	38 out of 7511 0.505924643855678%	0.607303	1	Malba01G001231;Malba13G020176;Malba09G014249;Malba09G014220;Malba12G019543;Malba03G003653;Malba06G009128
Histidine metabolism	ko00340	4 out of 1434 0.278940027894003%	22 out of 7511 0.292903741179603%	0.628696	1	Malba06G010372;Malba08G012919;Malba01G000471;Malba09G014779
Pyruvate metabolism	ko00620	20 out of 1434 1.39470013947001%	111 out of 7511 1.47783251231527%	0.652066	1	Malba01G000073;Malba03G004770;Malba07G012032;Malba09G015158;Malba11G017057;Malba12G019391;Malba07G011384;Malba07G011394;Malba06G010372;Malba08G012919;Malba12G018759;Malba07G010937;Malba11G017125;Malba11G018125;Malba02G002469;Malba13G020548;Malba07G012337;Malba09G014522;Malba10G015841;Malba09G014779
Photosynthesis - antenna proteins	ko00196	3 out of 1434 0.209205020920502%	17 out of 7511 0.22633470909333%	0.65696	1	Malba04G005575;Malba01G000901;Malba07G012155
Circadian rhythm - plant	ko04712	21 out of 1434 1.46443514644351%	117 out of 7511 1.5577153508188%	0.66127	1	Malba02G002432;Malba08G012746;Malba08G012764;Malba08G012766;Malba10G015278;Malba04G005609;Malba04G005971;Malba05G007568;Malba08G012469;Malba11G017269;Malba01G001099;Malba02G002858;Malba03G004640;Malba10G015355;Malba14G021634;Malba04G005207;Malba06G008700;Malba06G008823;Malba08G013547;Malba11G017285;Malba05G007550
Glutathione metabolism	ko00480	16 out of 1434 1.11576011157601%	91 out of 7511 1.21155638397018%	0.685063	1	Malba02G003008;Malba02G003403;Malba12G019590;Malba03G004719;Malba13G019962;Malba08G013079;Malba08G013080;Malba09G013778;Malba10G015693;Malba14G021618;Malba09G015143;Malba11G017483;Malba12G019406;Malba13G020892;Malba02G002491;Malba08G013610
Vitamin B6 metabolism	ko00750	4 out of 1434 0.278940027894003%	24 out of 7511 0.319531354014113%	0.699328	1	Malba02G002969;Malba06G008856;Malba11G017043;Malba04G006190
Valine, leucine and isoleucine biosynthesis	ko00290	5 out of 1434 0.348675034867504%	30 out of 7511 0.399414192517641%	0.70416	1	Malba05G008273;Malba05G008274;MalbaUnG022443;Malba02G003160;Malba03G004534
Carbon fixation in photosynthetic organisms	ko00710	15 out of 1434 1.04602510460251%	87 out of 7511 1.15830115830116%	0.71221	1	Malba01G000073;Malba03G004770;Malba07G012032;Malba09G015158;Malba11G017057;Malba12G019391;Malba07G011384;Malba07G011394;Malba08G012711;Malba02G002469;Malba13G020548;Malba02G002899;Malba07G012207;Malba11G017813;Malba04G005079
Glycerolipid metabolism	ko00561	19 out of 1434 1.32496513249651%	110 out of 7511 1.46451870589802%	0.724226	1	Malba12G018580;Malba06G010372;Malba08G012919;Malba04G005387;Malba04G006324;Malba05G007021;Malba05G007726;Malba06G010225;Malba10G015925;Malba13G019896;Malba08G013497;Malba01G001240;Malba06G009714;Malba04G005264;Malba08G013502;Malba11G017558;Malba14G021528;Malba09G014779;Malba03G004751
Ascorbate and aldarate metabolism	ko00053	10 out of 1434 0.697350069735007%	60 out of 7511 0.798828385035282%	0.733769	1	Malba08G013201;Malba06G010372;Malba08G012919;Malba03G004719;Malba13G019962;Malba14G022221;Malba11G017738;Malba09G014779;Malba14G021438;Malba02G002639
Biosynthesis of amino acids	ko01230	55 out of 1434 3.83542538354254%	308 out of 7511 4.10065237651445%	0.735205	1	Malba05G008166;Malba14G022110;Malba08G012711;Malba05G008128;Malba03G004798;Malba03G004852;Malba06G008968;Malba06G010420;Malba10G015336;Malba12G019593;Malba05G007612;Malba05G007909;Malba01G000215;Malba01G000278;Malba04G006311;Malba09G013949;Malba10G016280;Malba10G016282;Malba05G008273;Malba05G008274;Malba02G002434;Malba04G006138;Malba14G021157;Malba07G010937;Malba11G017125;Malba11G018125;Malba05G0…
Endocytosis	ko04144	43 out of 1434 2.99860529986053%	243 out of 7511 3.23525495939289%	0.737791	1	Malba06G010498;Malba02G002302;Malba05G007735;Malba09G014099;Malba14G022136;Malba14G022138;Malba01G001124;Malba07G010870;Malba09G013897;Malba09G014582;Malba06G009806;Malba07G011285;Malba04G005422;Malba07G011184;Malba08G013314;Malba09G014838;Malba02G003324;Malba04G005957;Malba03G004777;Malba09G014622;Malba13G020245;Malba05G006731;Malba06G009404;Malba12G019698;Malba04G006038;Malba05G007264;Malba02G0…
Taurine and hypotaurine metabolism	ko00430	2 out of 1434 0.139470013947001%	13 out of 7511 0.173079483424311%	0.74129	1	Malba03G003610;Malba08G013610
Purine metabolism	ko00230	22 out of 1434 1.53417015341702%	128 out of 7511 1.7041672214086%	0.743273	1	Malba06G010238;Malba11G018034;Malba07G010937;Malba11G017125;Malba11G018125;Malba08G012693;Malba08G012715;Malba05G006884;Malba02G002207;Malba04G006301;Malba09G013913;Malba04G005296;Malba02G002466;Malba04G005362;Malba06G010484;Malba04G005059;Malba04G004947;Malba09G014866;Malba03G004656;Malba05G008578;Malba13G020892;Malba02G002491
Cutin, suberine and wax biosynthesis	ko00073	9 out of 1434 0.627615062761506%	55 out of 7511 0.732259352949008%	0.748421	1	Malba06G008712;Malba01G001382;Malba04G006617;Malba04G006207;Malba05G006878;Malba14G021965;Malba03G003870;Malba03G003892;Malba07G010972
mRNA surveillance pathway	ko03015	32 out of 1434 2.23152022315202%	184 out of 7511 2.44974038077486%	0.751518	1	Malba12G018898;Malba03G004542;Malba03G004064;Malba07G011404;Malba07G012262;Malba01G001964;Malba04G005092;Malba04G006141;Malba04G006386;Malba08G013379;Malba08G013380;Malba09G014665;Malba06G009736;Malba06G009373;Malba05G007647;Malba01G001812;Malba02G002623;Malba04G005403;Malba04G006126;Malba04G006229;Malba05G008329;Malba08G012515;Malba08G013047;Malba09G014650;Malba09G014962;Malba11G017966;Malba12G0…
Nicotinate and nicotinamide metabolism	ko00760	5 out of 1434 0.348675034867504%	32 out of 7511 0.42604180535215%	0.758583	1	Malba13G020285;Malba10G016779;Malba08G012803;Malba14G021361;Malba09G014866
SNARE interactions in vesicular transport	ko04130	7 out of 1434 0.488145048814505%	45 out of 7511 0.599121288776461%	0.782542	1	Malba02G002162;Malba03G003627;Malba10G016162;Malba01G000356;Malba01G000381;Malba03G003934;Malba06G009928
Riboflavin metabolism	ko00740	4 out of 1434 0.278940027894003%	27 out of 7511 0.359472773265877%	0.786196	1	Malba09G014127;Malba05G006872;Malba08G012738;Malba12G019579
Phagosome	ko04145	17 out of 1434 1.18549511854951%	104 out of 7511 1.38463586739449%	0.79838	1	Malba05G007024;Malba05G006708;Malba09G015028;Malba10G016320;Malba05G007481;Malba13G020074;Malba13G020291;Malba14G021860;Malba01G001214;Malba03G004295;Malba06G009046;Malba06G009696;Malba11G016886;Malba12G018632;Malba04G005957;Malba06G009927;Malba04G005501
Zeatin biosynthesis	ko00908	6 out of 1434 0.418410041841004%	40 out of 7511 0.532552256690188%	0.8027	1	Malba08G012514;Malba09G014875;Malba09G014876;Malba03G003658;Malba03G003675;Malba03G003676
Pantothenate and CoA biosynthesis	ko00770	6 out of 1434 0.418410041841004%	40 out of 7511 0.532552256690188%	0.8027	1	Malba09G014192;Malba05G008273;Malba05G008274;Malba08G012732;MalbaUnG022443;Malba02G003160
Non-homologous end-joining	ko03450	1 out of 1434 0.0697350069735007%	8 out of 7511 0.106510451338038%	0.816537	1	Malba06G009449
Fatty acid biosynthesis	ko00061	8 out of 1434 0.557880055788006%	53 out of 7511 0.705631740114499%	0.819525	1	Malba03G003828;Malba10G015359;Malba14G021280;Malba03G004147;Malba10G016606;Malba12G019463;Malba10G015841;Malba04G006340
Aminoacyl-tRNA biosynthesis	ko00970	15 out of 1434 1.04602510460251%	95 out of 7511 1.2648116096392%	0.829946	1	Malba03G003853;Malba04G004953;Malba03G004358;Malba05G007950;Malba07G012238;Malba08G012532;Malba12G018796;Malba13G020419;Malba14G021713;Malba07G011167;Malba01G000464;Malba10G016201;Malba01G000034;Malba12G019807;Malba08G013427
One carbon pool by folate	ko00670	4 out of 1434 0.278940027894003%	29 out of 7511 0.386100386100386%	0.83209	1	Malba02G003455;Malba05G007612;Malba03G003853;Malba04G004953
Propanoate metabolism	ko00640	7 out of 1434 0.488145048814505%	49 out of 7511 0.65237651444548%	0.852384	1	Malba13G021052;Malba07G012341;Malba12G018718;Malba13G020753;Malba10G015841;Malba05G008062;Malba02G002326
Citrate cycle (TCA cycle)	ko00020	11 out of 1434 0.767085076708508%	74 out of 7511 0.985221674876847%	0.861122	1	Malba01G000073;Malba03G004770;Malba07G012032;Malba09G015158;Malba11G017057;Malba12G019391;Malba12G018759;Malba08G013163;Malba08G013287;Malba01G000888;Malba13G019919
Steroid biosynthesis	ko00100	4 out of 1434 0.278940027894003%	31 out of 7511 0.412727998934895%	0.86946	1	Malba13G020098;Malba01G000935;Malba02G002573;Malba05G007738
Inositol phosphate metabolism	ko00562	12 out of 1434 0.836820083682008%	81 out of 7511 1.07841831979763%	0.872241	1	Malba14G022221;Malba06G010498;Malba05G007487;Malba05G007024;Malba06G009127;Malba11G017813;Malba06G009621;Malba06G009622;Malba02G002736;Malba12G018561;Malba07G010902;Malba04G006326
Thiamine metabolism	ko00730	5 out of 1434 0.348675034867504%	39 out of 7511 0.519238450272933%	0.890551	1	Malba08G012693;Malba01G001649;Malba13G020593;Malba01G000586;Malba12G019723
Arginine biosynthesis	ko00220	6 out of 1434 0.418410041841004%	47 out of 7511 0.625748901610971%	0.907799	1	Malba05G008128;Malba03G003573;Malba07G012188;Malba05G007909;Malba03G004562;Malba10G015737
Autophagy - other	ko04136	5 out of 1434 0.348675034867504%	42 out of 7511 0.559179869524697%	0.924484	1	Malba05G007261;Malba12G018583;Malba11G016983;Malba06G008694;Malba04G006576
Protein export	ko03060	7 out of 1434 0.488145048814505%	56 out of 7511 0.745573159366263%	0.930316	1	Malba05G008459;Malba05G008451;Malba07G011134;Malba06G009927;Malba08G012882;Malba10G015529;Malba04G005501
Glycolysis / Gluconeogenesis	ko00010	20 out of 1434 1.39470013947001%	137 out of 7511 1.82399147916389%	0.931823	1	Malba08G013510;Malba12G018580;Malba11G016905;Malba06G010372;Malba08G012919;Malba08G012711;Malba12G018759;Malba04G005747;Malba05G007801;Malba02G002434;Malba04G006138;Malba14G021157;Malba07G010937;Malba11G017125;Malba11G018125;Malba07G012207;Malba07G012137;Malba12G019501;Malba11G017813;Malba09G014779
Fructose and mannose metabolism	ko00051	10 out of 1434 0.697350069735007%	77 out of 7511 1.02516309412861%	0.941109	1	Malba04G005747;Malba05G007801;Malba14G021744;Malba02G002434;Malba04G006138;Malba14G021157;Malba07G012207;Malba11G017813;Malba04G005440;Malba13G020554
Ribosome	ko03010	59 out of 1434 4.11436541143654%	367 out of 7511 4.88616695513247%	0.944767	1	Malba10G016382;Malba07G011047;Malba03G004664;Malba14G022018;Malba01G000560;Malba07G011572;Malba07G011555;Malba11G018422;Malba04G005314;Malba05G007050;Malba03G004176;Malba06G009290;Malba07G012131;Malba02G003313;Malba12G019627;Malba13G020508;Malba13G020140;Malba05G006938;Malba05G007630;Malba01G002050;Malba13G020836;Malba07G011212;Malba10G015749;Malba06G009849;Malba12G019220;Malba06G010490;Malba09G0…
Monobactam biosynthesis	ko00261	1 out of 1434 0.0697350069735007%	14 out of 7511 0.186393289841566%	0.948639	1	Malba14G022110
Ubiquitin mediated proteolysis	ko04120	27 out of 1434 1.88284518828452%	183 out of 7511 2.43642657435761%	0.949619	1	Malba10G015330;Malba12G019294;Malba04G006109;Malba09G014987;Malba08G012522;Malba03G004271;Malba11G016954;Malba11G017320;Malba11G017773;Malba13G020198;Malba13G020385;Malba08G013519;Malba10G015313;Malba02G002240;Malba06G009167;Malba11G017994;Malba02G003032;Malba07G010808;Malba11G017269;Malba07G011649;Malba08G013488;Malba12G019556;Malba04G006038;Malba05G007264;Malba14G021590;Malba10G016521;Malba01G0…
Terpenoid backbone biosynthesis	ko00900	7 out of 1434 0.488145048814505%	60 out of 7511 0.798828385035282%	0.956225	1	Malba01G000108;Malba11G018181;Malba01G001649;Malba13G020593;Malba06G008982;Malba01G000493;Malba01G000494
Glycerophospholipid metabolism	ko00564	17 out of 1434 1.18549511854951%	126 out of 7511 1.67753960857409%	0.962633	1	Malba06G009127;Malba02G002302;Malba05G007735;Malba09G014099;Malba14G022136;Malba14G022138;Malba08G013529;Malba04G005967;Malba14G021528;Malba05G007963;Malba03G004751;Malba11G016972;Malba07G010951;Malba10G016375;Malba10G016376;Malba13G020298;Malba05G008063
Pentose phosphate pathway	ko00030	7 out of 1434 0.488145048814505%	62 out of 7511 0.825455997869791%	0.965604	1	Malba02G002434;Malba04G006138;Malba14G021157;Malba05G006884;Malba14G021743;Malba07G012207;Malba04G005079
C5-Branched dibasic acid metabolism	ko00660	1 out of 1434 0.0697350069735007%	16 out of 7511 0.213020902676075%	0.966409	1	MalbaUnG022443
Carbon metabolism	ko01200	48 out of 1434 3.34728033472803%	314 out of 7511 4.18053521501797%	0.968741	1	Malba01G000073;Malba03G004770;Malba07G012032;Malba09G015158;Malba11G017057;Malba12G019391;Malba07G011384;Malba07G011394;Malba05G008166;Malba11G016905;Malba10G015564;Malba08G012711;Malba12G018718;Malba13G020753;Malba03G003573;Malba02G003455;Malba05G007612;Malba12G018759;Malba01G000215;Malba01G000278;Malba08G013163;Malba08G013287;Malba04G005747;Malba05G007801;Malba02G002434;Malba04G006138;Malba14G0…
Sulfur metabolism	ko00920	5 out of 1434 0.348675034867504%	49 out of 7511 0.65237651444548%	0.970085	1	Malba01G000215;Malba01G000278;Malba04G004873;Malba13G021037;Malba01G000483
RNA transport	ko03013	38 out of 1434 2.64993026499303%	259 out of 7511 3.44827586206897%	0.975601	1	Malba04G006288;Malba08G012470;Malba14G021933;Malba05G007181;Malba09G014512;Malba12G019603;Malba04G006240;Malba05G007912;Malba12G019549;Malba11G017396;Malba08G012978;Malba01G001964;Malba04G005092;Malba04G006141;Malba04G006386;Malba08G013379;Malba08G013380;Malba09G014665;Malba02G003394;Malba03G004759;Malba06G009805;Malba06G009869;Malba07G012163;Malba08G013534;Malba13G019997;Malba04G005051;Malba04G0…
beta-Alanine metabolism	ko00410	6 out of 1434 0.418410041841004%	58 out of 7511 0.772200772200772%	0.976526	1	Malba06G010372;Malba08G012919;Malba12G018718;Malba13G020753;Malba05G008062;Malba09G014779
2-Oxocarboxylic acid metabolism	ko01210	10 out of 1434 0.697350069735007%	87 out of 7511 1.15830115830116%	0.979911	1	Malba14G022110;Malba05G008128;Malba05G008273;Malba05G008274;MalbaUnG022443;Malba01G000888;Malba13G019919;Malba02G003160;Malba06G009038;MalbaUnG022439
Basal transcription factors	ko03022	4 out of 1434 0.278940027894003%	45 out of 7511 0.599121288776461%	0.981925	1	Malba01G000368;Malba01G000380;Malba04G006270;Malba04G006273
Butanoate metabolism	ko00650	2 out of 1434 0.139470013947001%	30 out of 7511 0.399414192517641%	0.986101	1	MalbaUnG022443;MalbaUnG022644
Glycine, serine and threonine metabolism	ko00260	8 out of 1434 0.557880055788006%	80 out of 7511 1.06510451338038%	0.991335	1	Malba05G008166;Malba14G022110;Malba05G007612;Malba12G018808;Malba06G010190;Malba03G004534;Malba03G004792;Malba09G014779
RNA polymerase	ko03020	10 out of 1434 0.697350069735007%	95 out of 7511 1.2648116096392%	0.992151	1	Malba14G021240;Malba01G000670;Malba01G000734;Malba03G004686;Malba07G011007;Malba07G011586;Malba07G011797;Malba10G016436;Malba06G009220;Malba01G000072
Various types of N-glycan biosynthesis	ko00513	2 out of 1434 0.139470013947001%	37 out of 7511 0.492610837438424%	0.996224	1	Malba06G008679;Malba05G007002
Protein processing in endoplasmic reticulum	ko04141	32 out of 1434 2.23152022315202%	269 out of 7511 3.58141392624151%	0.999523	1	Malba10G015330;Malba06G009806;Malba07G011285;Malba12G019294;Malba08G013519;Malba10G015313;Malba01G000118;Malba02G003266;Malba06G009302;Malba12G019535;Malba10G016325;Malba11G017261;Malba02G003032;Malba07G010808;Malba01G000511;Malba06G009927;Malba10G016647;Malba10G015452;Malba12G019643;Malba09G014362;Malba04G005501;Malba01G001228;Malba03G003555;Malba05G006985;Malba06G009706;Malba06G009707;Malba08G0…
Spliceosome	ko03040	28 out of 1434 1.95258019525802%	255 out of 7511 3.39502063639995%	0.999869	1	Malba06G009806;Malba07G011285;Malba14G021747;Malba08G013493;Malba14G021121;Malba10G015366;Malba14G021212;Malba05G007688;Malba12G019022;Malba11G018301;Malba11G018303;Malba14G021736;Malba11G017938;Malba04G005490;Malba12G018770;Malba02G003282;Malba09G014333;Malba02G002125;Malba04G005567;Malba07G010623;Malba08G012653;Malba10G015360;Malba10G016410;Malba01G000106;Malba06G008791;Malba07G011867;Malba08G0…
Photosynthesis	ko00195	7 out of 1434 0.488145048814505%	105 out of 7511 1.39794967381174%	0.999927	1	Malba02G002582;Malba04G005704;Malba13G021042;Malba06G010229;Malba05G007089;Malba05G006919;Malba10G016039
N-Glycan biosynthesis	ko00510	1 out of 1434 0.0697350069735007%	53 out of 7511 0.705631740114499%	0.999987	1	Malba11G017261
Oxidative phosphorylation	ko00190	15 out of 1434 1.04602510460251%	189 out of 7511 2.51630941286114%	0.999996	1	Malba06G010113;Malba10G015972;Malba10G015989;Malba01G001236;Malba03G004778;Malba01G001096;Malba01G001730;Malba04G006376;Malba05G007206;MalbaUnG022703;MalbaUnG022698;MalbaUnG022556;MalbaUnG022530;Malba05G008235;Malba04G006426
