# Supplementary material for: Integrative Analyses of Transcriptomics and Metabolomics in Sex Differentiation of Mulberry Flowers
Source: Front Mol Biosci. 2022 May 5;9:881090. doi: 10.3389/fmolb.2022.881090 (PMC9117626; doi:10.3389/fmolb.2022.881090)
Supplement: Supplementary file 7 [file Table7.XLSX]

## Sheet: Sheet1
ID	Family	Category	Classification	log2FoldChange	regulated	KEGG	NR	Swissprot	Tremble	KOG	GO	Pfam
Malba01G000350	SWI/SNF-BAF60b	TR	SWI/SNF-BAF60b	2.891	up	K15223 upstream activation factor subunit UAF30 | (RefSeq) hypothetical protein (A)	Upstream activation factor subunit spp27 [Morus notabilis]	--	SubName: Full=Upstream activation factor subunit spp27 {ECO:0000313|EMBL:EXB81082.1};	RNA polymerase I transcription factor UAF	--	SWIB/MDM2 domain
Malba01G000464	WRKY	TF	WRKY	-2.436	down	K01892 histidyl-tRNA synthetase [EC:6.1.1.21] | (RefSeq) WRKY family transcription factor (A)	WRKY transcription factor 6 [Morus notabilis]	RecName: Full=WRKY transcription factor 6 {ECO:0000303|PubMed:11722756}; AltName: Full=WRKY DNA-binding protein 6 {ECO:0000303|PubMed:11722756}; Short=AtWRKY6 {ECO:0000303|PubMed:11722756};	SubName: Full=WRKY transcription factor 6 {ECO:0000313|EMBL:EXB66325.1};	--	GO:0005634,nucleus; GO:0003700,DNA-binding transcription factor activity; GO:0043565,sequence-specific DNA binding; GO:0044212,transcription regulatory region DNA binding; GO:0080169,cellular response to boron-containing substance deprivation; GO:0016036,cellular response to phosphate starvation; GO:0009873,ethylene-activated signaling pathway; GO:0045892,negative regulation of transcription, DNA…	Synaptonemal complex central element protein 1
Malba01G000920	ULT	TF	ULT	1.9	up	--	Developmental regulator, ULTRAPETALA [Parasponia andersonii]	RecName: Full=Protein ULTRAPETALA 2;	SubName: Full=Protein ULTRAPETALA 1-like protein {ECO:0000313|EMBL:KHG19457.1};	--	GO:0005829,cytosol; GO:0005634,nucleus; GO:0003677,DNA binding; GO:0007275,multicellular organism development; GO:0006355,regulation of transcription, DNA-templated; GO:0006351,transcription, DNA-templated	SAND domain
Malba01G001088	GARP-ARR-B	TF	GARP->GARP-ARR-B	-2.155	down	K14491 two-component response regulator ARR-B family | (RefSeq) two-component response regulator ARR12-like isoform X1 (A)	Two-component response regulator [Morus notabilis]	RecName: Full=Two-component response regulator ORR23 {ECO:0000305}; AltName: Full=OsRRB5 {ECO:0000303|PubMed:16891544};	RecName: Full=Two-component response regulator {ECO:0000256|PIRNR:PIRNR036392};	GATA-4/5/6 transcription factors	GO:0005634,nucleus; GO:0003677,DNA binding; GO:0003700,DNA-binding transcription factor activity; GO:0009736,cytokinin-activated signaling pathway; GO:0000160,phosphorelay signal transduction system; GO:0006351,transcription, DNA-templated	Myb-like DNA-binding domain
Malba01G001223	Jumonji	TR	Jumonji	2.326	up	K15601 lysine-specific demethylase 3 [EC:1.14.11.-] | (RefSeq) lysine-specific demethylase JMJ25-like (A)	Lysine-specific demethylase 3B [Morus notabilis]	RecName: Full=Lysine-specific demethylase JMJ25; EC=1.14.11.-; AltName: Full=Jumonji domain-containing protein 25; AltName: Full=Lysine-specific histone demethylase JMJ25; AltName: Full=Protein INCREASE IN BONSAI METHYLATION 1; AltName: Full=Protein JUMONJI 25;	SubName: Full=Lysine-specific demethylase 3B {ECO:0000313|EMBL:EXC16951.1};	Putative transcription factor 5qNCA, contains JmjC domain	GO:0000785,chromatin; GO:0005634,nucleus; GO:0051213,dioxygenase activity; GO:0032454,histone demethylase activity (H3-K9 specific); GO:0046872,metal ion binding; GO:0000976,transcription regulatory region sequence-specific DNA binding; GO:0060969,negative regulation of gene silencing; GO:0006355,regulation of transcription, DNA-templated; GO:0006351,transcription, DNA-templated	--
Malba01G001225	Jumonji	TR	Jumonji	2.385	up	K15601 lysine-specific demethylase 3 [EC:1.14.11.-] | (RefSeq) lysine-specific demethylase JMJ25-like (A)	Lysine-specific demethylase 3A [Morus notabilis]	RecName: Full=Lysine-specific demethylase JMJ25; EC=1.14.11.-; AltName: Full=Jumonji domain-containing protein 25; AltName: Full=Lysine-specific histone demethylase JMJ25; AltName: Full=Protein INCREASE IN BONSAI METHYLATION 1; AltName: Full=Protein JUMONJI 25;	SubName: Full=Lysine-specific demethylase 3A {ECO:0000313|EMBL:EXB85447.1};	Putative transcription factor 5qNCA, contains JmjC domain	GO:0000785,chromatin; GO:0005634,nucleus; GO:0051213,dioxygenase activity; GO:0032454,histone demethylase activity (H3-K9 specific); GO:0046872,metal ion binding; GO:0000976,transcription regulatory region sequence-specific DNA binding; GO:0060969,negative regulation of gene silencing; GO:0006355,regulation of transcription, DNA-templated; GO:0006351,transcription, DNA-templated	--
Malba01G001323	C2C2-YABBY	TF	C2C2->C2C2-YABBY	3.01	up	--	hypothetical protein L484_012344 [Morus notabilis]	RecName: Full=Axial regulator YABBY 5;	SubName: Full=Uncharacterized protein {ECO:0000313|EMBL:EXC04107.1};	--	GO:0005634,nucleus; GO:0003677,DNA binding; GO:0003700,DNA-binding transcription factor activity; GO:0046872,metal ion binding; GO:0009944,polarity specification of adaxial/abaxial axis; GO:2000024,regulation of leaf development; GO:1902183,regulation of shoot apical meristem development; GO:0006355,regulation of transcription, DNA-templated	Coiled-coil domain-containing protein 124
Malba01G001546	SET	TR	SET	2.474	up	K11423 histone-lysine N-methyltransferase SETD2 [EC:2.1.1.43] | (RefSeq) histone-lysine N-methyltransferase ASHR3 (A)	histone-lysine N-methyltransferase ASHR3 [Prunus persica]	RecName: Full=Histone-lysine N-methyltransferase ASHR3; EC=2.1.1.43; AltName: Full=ASH1-related protein 3; AltName: Full=Protein SET DOMAIN GROUP 4; AltName: Full=Protein stamen loss;	RecName: Full=Histone-lysine N-methyltransferase {ECO:0000256|SAAS:SAAS00591749}; EC=2.1.1.43 {ECO:0000256|SAAS:SAAS00591749};	Transcription factor NSD1 and related SET domain proteins	GO:0000785,chromatin; GO:0005634,nucleus; GO:0046872,metal ion binding; GO:0008168,methyltransferase activity; GO:0016569,covalent chromatin modification; GO:0007275,multicellular organism development	SET domain
Malba01G001715	AP2/ERF-AP2	TF	AP2/ERF->AP2/ERF-AP2	1.29	up	K09285 AP2-like factor, ANT lineage | (RefSeq) AP2-like ethylene-responsive transcription factor AIL5 (A)	AP2-like ethylene-responsive transcription factor AIL5 [Morus notabilis]	RecName: Full=AP2-like ethylene-responsive transcription factor AIL5; AltName: Full=Protein AINTEGUMENTA-LIKE 5;	SubName: Full=AP2-like ethylene-responsive transcription factor AIL5 {ECO:0000313|EMBL:EXB55402.1};	--	GO:0005634,nucleus; GO:0003677,DNA binding; GO:0003700,DNA-binding transcription factor activity; GO:0060774,auxin mediated signaling pathway involved in phyllotactic patterning; GO:0009873,ethylene-activated signaling pathway; GO:0010311,lateral root formation; GO:0060772,leaf phyllotactic patterning; GO:0060771,phyllotactic patterning; GO:0040019,positive regulation of embryonic development; GO…	AP2 domain
Malba01G002073	bHLH	TF	bHLH	1.339	up	K04733 interleukin-1 receptor-associated kinase 4 [EC:2.7.11.1] | (RefSeq) probable serine/threonine-protein kinase PBL26 isoform X1 (A)	hypothetical protein L484_010917 [Morus notabilis]	RecName: Full=Transcription factor bHLH130; AltName: Full=Basic helix-loop-helix protein 130; Short=AtbHLH130; Short=bHLH 130; AltName: Full=Transcription factor EN 69; AltName: Full=bHLH transcription factor bHLH130;	SubName: Full=Uncharacterized protein {ECO:0000313|EMBL:EXB93778.1};	--	GO:0005634,nucleus; GO:0001046,core promoter sequence-specific DNA binding; GO:0003700,DNA-binding transcription factor activity; GO:0046983,protein dimerization activity; GO:0001228,DNA-binding transcription activator activity, RNA polymerase II-specific; GO:0048573,photoperiodism, flowering; GO:0006355,regulation of transcription, DNA-templated; GO:0006366,transcription by RNA polymerase II	Ferric iron reductase FhuF-like transporter
Malba02G002125	WRKY	TF	WRKY	-1.394	down	K12835 ATP-dependent RNA helicase DDX42 [EC:3.6.4.13] | (RefSeq) DEAD-box ATP-dependent RNA helicase 24 isoform X1 (A)	putative WRKY transcription factor 48 [Morus notabilis]	RecName: Full=Probable WRKY transcription factor 48; AltName: Full=WRKY DNA-binding protein 48;	SubName: Full=Putative WRKY transcription factor 48 {ECO:0000313|EMBL:EXC11391.1};	--	GO:0005634,nucleus; GO:0003677,DNA binding; GO:0003700,DNA-binding transcription factor activity; GO:0043565,sequence-specific DNA binding; GO:0042742,defense response to bacterium; GO:0045893,positive regulation of transcription, DNA-templated; GO:0009617,response to bacterium; GO:0010200,response to chitin; GO:0006351,transcription, DNA-templated	--
Malba02G002169	MYB-related	TF	MYB->MYB-related	-2.132	down	K09422 transcription factor MYB, plant | (RefSeq) transcription factor MYB108 (A)	Myb-related protein 305 [Morus notabilis]	RecName: Full=Transcription factor MYB108; AltName: Full=Myb-related protein 108; Short=AtMYB108; AltName: Full=Protein BOTRYTIS-SUSCEPTIBLE 1;	SubName: Full=Myb-related protein 305 {ECO:0000313|EMBL:EXB94377.1};	Transcription factor, Myb superfamily	GO:0005634,nucleus; GO:0003700,DNA-binding transcription factor activity; GO:0000981,DNA-binding transcription factor activity, RNA polymerase II-specific; GO:0043565,sequence-specific DNA binding; GO:0001135,RNA polymerase II transcription regulator recruiting activity; GO:0044212,transcription regulatory region DNA binding; GO:0030154,cell differentiation; GO:0006952,defense response; GO:000635…	Myb-like DNA-binding domain
Malba02G002180	DBP	TF	DBP	-1.592	down	K14803 protein phosphatase PTC2/3 [EC:3.1.3.16] | (RefSeq) probable protein phosphatase 2C 13 (A)	putative protein phosphatase 2C 13 [Morus notabilis]	RecName: Full=Probable protein phosphatase 2C 2; Short=OsPP2C02; EC=3.1.3.16;	SubName: Full=Uncharacterized protein {ECO:0000313|EMBL:EXB75671.1};	Serine/threonine protein phosphatase	GO:0046872,metal ion binding; GO:0004722,protein serine/threonine phosphatase activity	Protein phosphatase 2C
Malba02G002305	AP2/ERF-ERF	TF	AP2/ERF->AP2/ERF-ERF	1.048	up	K09286 EREBP-like factor | (RefSeq) ethylene-responsive transcription factor RAP2-3-like isoform X1 (A)	ethylene responsive transcription factor RAP 2.3-like protein [Morus alba]	RecName: Full=Ethylene-responsive transcription factor RAP2-3; AltName: Full=Cadmium-induced protein AS30; AltName: Full=Ethylene response factor 72; Short=ERF72; AltName: Full=Ethylene-responsive element binding protein; Short=AtEBP; AltName: Full=Protein RELATED TO APETALA2 3; Short=Related to AP2 3;	SubName: Full=Ethylene responsive transcription factor RAP 2.3-like protein {ECO:0000313|EMBL:ALC74588.1};	--	GO:0005737,cytoplasm; GO:0005634,nucleus; GO:0005886,plasma membrane; GO:0003677,DNA binding; GO:0003700,DNA-binding transcription factor activity; GO:0043565,sequence-specific DNA binding; GO:0008219,cell death; GO:0009873,ethylene-activated signaling pathway; GO:0010286,heat acclimation; GO:0045893,positive regulation of transcription, DNA-templated; GO:0009735,response to cytokinin; GO:0009723…	AP2 domain
Malba02G002520	NF-YC	TF	NF-Y->NF-YC	-1.081	down	K08066 nuclear transcription factor Y, gamma | (RefSeq) nuclear transcription factor Y subunit C-9-like (A)	Nuclear transcription factor Y subunit C-9 [Morus notabilis]	RecName: Full=Nuclear transcription factor Y subunit C-9; Short=AtNF-YC-9; AltName: Full=Transcriptional activator HAP5C;	SubName: Full=Nuclear transcription factor Y subunit C-9 {ECO:0000313|EMBL:EXB55020.1};	CCAAT-binding factor, subunit C (HAP5)	GO:0005737,cytoplasm; GO:0005829,cytosol; GO:0005634,nucleus; GO:0003700,DNA-binding transcription factor activity; GO:0046982,protein heterodimerization activity; GO:0043565,sequence-specific DNA binding; GO:0009738,abscisic acid-activated signaling pathway; GO:0009740,gibberellic acid mediated signaling pathway; GO:2000306,positive regulation of photomorphogenesis; GO:0010029,regulation of seed…	Core histone H2A/H2B/H3/H4
Malba02G002617	CPP	TF	CPP	1.159	up	K21776 protein lin-54 | (RefSeq) protein tesmin/TSO1-like CXC 2 isoform X1 (A)	hypothetical protein L484_009100 [Morus notabilis]	RecName: Full=Protein tesmin/TSO1-like CXC 2; Short=AtTCX2; AltName: Full=Protein TSO1-like 2; Short=Protein SOL2;	SubName: Full=Uncharacterized protein {ECO:0000313|EMBL:EXB51136.1};	Metallothionein-like protein	GO:0005634,nucleus; GO:0003700,DNA-binding transcription factor activity; GO:0046872,metal ion binding; GO:0043565,sequence-specific DNA binding; GO:0007275,multicellular organism development; GO:0006355,regulation of transcription, DNA-templated	Tesmin/TSO1-like CXC domain, cysteine-rich domain
Malba02G002634	HSF	TF	HSF	-1.03	down	K09419 heat shock transcription factor, other eukaryote | (RefSeq) heat stress transcription factor A-6b-like (A)	Heat stress transcription factor A-6b [Morus notabilis]	RecName: Full=Heat stress transcription factor A-6b; Short=AtHsfA6b; AltName: Full=AtHsf-07;	SubName: Full=Heat stress transcription factor A-6b {ECO:0000313|EMBL:EXC16742.1};	Heat shock transcription factor	GO:0005737,cytoplasm; GO:0005634,nucleus; GO:0003700,DNA-binding transcription factor activity; GO:0043565,sequence-specific DNA binding; GO:0006351,transcription, DNA-templated	HSF-type DNA-binding
Malba02G002730	C2H2	TF	C2H2	4.437	up	K08081 tropinone reductase I [EC:1.1.1.206] | (RefSeq) tropinone reductase homolog At5g06060-like (A)	Transcriptional regulator SUPERMAN [Morus notabilis]	RecName: Full=Transcriptional regulator SUPERMAN;	SubName: Full=Transcriptional regulator SUPERMAN {ECO:0000313|EMBL:EXB55540.1};	--	GO:0005634,nucleus; GO:0003677,DNA binding; GO:0003700,DNA-binding transcription factor activity; GO:0046872,metal ion binding; GO:0030154,cell differentiation; GO:0009908,flower development; GO:0090691,formation of plant organ boundary; GO:0009755,hormone-mediated signaling pathway; GO:0042127,regulation of cell proliferation; GO:0008361,regulation of cell size; GO:0010093,specification of flora…	C2H2-type zinc finger
Malba02G002738	SNF2	TR	SNF2	2.448	up	K15505 DNA repair protein RAD5 [EC:3.6.4.-] | (RefSeq) putative SWI/SNF-related matrix-associated actin-dependent regulator of chromatin subfamily A member 3-like 3 (A)	SMARCA3-like protein 3 [Morus notabilis]	RecName: Full=DNA repair protein RAD5B {ECO:0000305}; EC=3.6.4.- {ECO:0000305}; AltName: Full=Putative SWI/SNF-related matrix-associated actin-dependent regulator of chromatin subfamily A member 3-like 3 {ECO:0000305}; Short=SMARCA3-like protein 3 {ECO:0000305}; AltName: Full=RAD5 homolog B {ECO:0000303|PubMed:18310306}; Short=AtRAD5B {ECO:0000303|PubMed:18310306};	SubName: Full=SMARCA3-like protein 3 {ECO:0000313|EMBL:EXB98159.1};	Helicase-like transcription factor HLTF/DNA helicase RAD5, DEAD-box superfamily	GO:0009941,chloroplast envelope; GO:0005634,nucleus; GO:0005524,ATP binding; GO:0004386,helicase activity; GO:0003676,nucleic acid binding; GO:0008270,zinc ion binding; GO:0016569,covalent chromatin modification; GO:0006281,DNA repair	SNF2 family N-terminal domain
Malba02G002758	AP2/ERF-ERF	TF	AP2/ERF->AP2/ERF-ERF	1.473	up	K14516 ethylene-responsive transcription factor 1 | (RefSeq) AP2D29; ethylene-responsive transcription factor 1B-like (A)	Ethylene-responsive transcription factor 1B [Morus notabilis]	RecName: Full=Ethylene-responsive transcription factor 1B; Short=AtERF1B; AltName: Full=Ethylene-responsive element-binding factor 1B; Short=EREBP-1B;	SubName: Full=Ethylene-responsive transcription factor 1B {ECO:0000313|EMBL:EXB54035.1};	--	GO:0005634,nucleus; GO:0003677,DNA binding; GO:0003700,DNA-binding transcription factor activity; GO:0006952,defense response; GO:0009873,ethylene-activated signaling pathway; GO:0009867,jasmonic acid mediated signaling pathway; GO:0006351,transcription, DNA-templated	AP2 domain
Malba02G002858	TCP	TF	TCP	1.151	up	K16221 transcription factor TCP21 (protein CCA1 HIKING EXPEDITION) | (RefSeq) transcription factor TCP7-like (A)	hypothetical protein L484_004771 [Morus notabilis]	RecName: Full=Transcription factor TCP7;	SubName: Full=Uncharacterized protein {ECO:0000313|EMBL:EXB65812.1};	--	GO:0005634,nucleus; GO:0003677,DNA binding; GO:0003700,DNA-binding transcription factor activity; GO:0006355,regulation of transcription, DNA-templated; GO:0006351,transcription, DNA-templated	TCP family transcription factor
Malba02G002894	HMG	TR	HMG	2.89	up	K11296 high mobility group protein B3 | (RefSeq) high mobility group B protein 7-like (A)	High mobility group B protein 7 [Morus notabilis]	RecName: Full=High mobility group B protein 7; AltName: Full=Nucleosome/chromatin assembly factor group D 07; Short=Nucleosome/chromatin assembly factor group D 7; AltName: Full=Protein NUCLEAR FUSION DEFECTIVE 7 {ECO:0000303|PubMed:16698901};	SubName: Full=High mobility group B protein 7 {ECO:0000313|EMBL:EXB96361.1};	HMG box-containing protein	GO:0005634,nucleus; GO:0003677,DNA binding; GO:0003700,DNA-binding transcription factor activity; GO:0000741,karyogamy; GO:0010197,polar nucleus fusion	YABBY protein
Malba02G003062	TCP	TF	TCP	1.987	up	--	hypothetical protein L484_011087 [Morus notabilis]	RecName: Full=Transcription factor TCP12; AltName: Full=Protein BRANCHED 2;	SubName: Full=Uncharacterized protein {ECO:0000313|EMBL:EXC21922.1};	--	GO:0005634,nucleus; GO:0003677,DNA binding; GO:0003700,DNA-binding transcription factor activity; GO:0007275,multicellular organism development; GO:2000032,regulation of secondary shoot formation; GO:0006355,regulation of transcription, DNA-templated; GO:0006351,transcription, DNA-templated	TCP family transcription factor
Malba02G003290	AUX/IAA	TR	AUX/IAA	1.936	up	K14484 auxin-responsive protein IAA | (RefSeq) auxin-responsive protein IAA13 (A)	Auxin-responsive protein IAA13 [Morus notabilis]	RecName: Full=Auxin-responsive protein IAA11; AltName: Full=Indoleacetic acid-induced protein 11;	RecName: Full=Auxin-responsive protein {ECO:0000256|RuleBase:RU004549};	--	GO:0005634,nucleus; GO:0009734,auxin-activated signaling pathway; GO:0006355,regulation of transcription, DNA-templated; GO:0006351,transcription, DNA-templated	Potyvirus P1 protease
Malba02G003345	DBB	TF	DBB	-7.642	down	K19720 collagen, type III, alpha | (RefSeq) predicted protein (A)	Salt tolerance-like protein [Morus notabilis]	RecName: Full=B-box zinc finger protein 25 {ECO:0000303|PubMed:19920209}; AltName: Full=Protein SALT TOLERANCE HOMOLOG 1; AltName: Full=Salt tolerance-like protein;	SubName: Full=Salt tolerance-like protein {ECO:0000313|EMBL:EXB88917.1};	--	GO:0005634,nucleus; GO:0003700,DNA-binding transcription factor activity; GO:0000989,NA; GO:0008270,zinc ion binding; GO:0010100,negative regulation of photomorphogenesis; GO:0006355,regulation of transcription, DNA-templated; GO:0006351,transcription, DNA-templated	Cytoplasmic polyadenylation element-binding protein ZZ domain
Malba02G003439	FAR1	TF	FAR1	-6.53	down	K17604 zinc finger SWIM domain-containing protein 3 | (RefSeq) protein FAR1-RELATED SEQUENCE 5-like (A)	hypothetical protein L484_024756 [Morus notabilis]	RecName: Full=Protein FAR1-RELATED SEQUENCE 5;	SubName: Full=Uncharacterized protein {ECO:0000313|EMBL:EXB68734.1};	--	GO:0005634,nucleus; GO:0008270,zinc ion binding; GO:0006355,regulation of transcription, DNA-templated	--
Malba03G003621	NAC	TF	NAC	-1.798	down	K00521 ferric-chelate reductase [EC:1.16.1.7] | (RefSeq) ferric reduction oxidase 7, chloroplastic-like (A)	NAC domain-containing protein 100 [Morus notabilis]	RecName: Full=NAC domain-containing protein 87 {ECO:0000303|PubMed:15029955}; Short=ANAC087 {ECO:0000303|PubMed:15029955};	SubName: Full=NAC domain-containing protein 100 {ECO:0000313|EMBL:EXB36254.1};	--	GO:0005737,cytoplasm; GO:0005634,nucleus; GO:0003677,DNA binding; GO:0003700,DNA-binding transcription factor activity; GO:0006351,transcription, DNA-templated	Transmembrane protein 43
Malba03G003623	NAC	TF	NAC	-1.798	down	K00521 ferric-chelate reductase [EC:1.16.1.7] | (RefSeq) ferric reduction oxidase 7, chloroplastic-like (A)	NAC domain-containing protein 29 [Morus notabilis]	RecName: Full=NAC transcription factor 47 {ECO:0000305}; AltName: Full=NAC domain-containing protein 47 {ECO:0000305}; Short=ANAC047 {ECO:0000305}; AltName: Full=Protein SPEEDY HYPONASTIC GROWTH {ECO:0000303|PubMed:24363315};	SubName: Full=NAC domain-containing protein 29 {ECO:0000313|EMBL:EXB36251.1};	--	GO:0005634,nucleus; GO:0003700,DNA-binding transcription factor activity; GO:0043565,sequence-specific DNA binding; GO:0009793,embryo development ending in seed dormancy; GO:0010365,positive regulation of ethylene biosynthetic process; GO:0009413,response to flooding; GO:0006351,transcription, DNA-templated	--
Malba03G003846	SNF2	TR	SNF2	1.263	up	K15711 SWI/SNF-related matrix-associated actin-dependent regulator of chromatin subfamily A3 [EC:3.6.4.- 2.3.2.27] | (RefSeq) putative SWI/SNF-related matrix-associated actin-dependent regulator of chromatin subfamily A member 3-like 1 (A)	SMARCA3-like protein 1 [Morus notabilis]	RecName: Full=Putative SWI/SNF-related matrix-associated actin-dependent regulator of chromatin subfamily A member 3-like 1; Short=SMARCA3-like protein 1; EC=3.6.4.-;	SubName: Full=SMARCA3-like protein 1 {ECO:0000313|EMBL:EXB43775.1};	Helicase-like transcription factor HLTF/DNA helicase RAD5, DEAD-box superfamily	GO:0005634,nucleus; GO:0005524,ATP binding; GO:0004386,helicase activity; GO:0003676,nucleic acid binding; GO:0008270,zinc ion binding; GO:0016569,covalent chromatin modification; GO:0006351,transcription, DNA-templated	RING/Ubox like zinc-binding domain
Malba03G003854	GARP-G2-like	TF	GARP->GARP-G2-like	-1.049	down	K14491 two-component response regulator ARR-B family | (RefSeq) two-component response regulator ARR2 (A)	Two-component response regulator [Morus notabilis]	RecName: Full=Transcription factor MYBC1 {ECO:0000305};	SubName: Full=Two-component response regulator {ECO:0000313|EMBL:EXC30129.1};	--	GO:0005634,nucleus; GO:0003677,DNA binding; GO:0003700,DNA-binding transcription factor activity; GO:0006355,regulation of transcription, DNA-templated; GO:0009409,response to cold; GO:0006351,transcription, DNA-templated	Myb-like DNA-binding domain
Malba03G003919	SNF2	TR	SNF2	1.828	up	K10779 transcriptional regulator ATRX [EC:3.6.4.12] | (RefSeq) protein CHROMATIN REMODELING 20 (A)	uncharacterized protein LOC109947251 [Prunus persica]	RecName: Full=Protein CHROMATIN REMODELING 20 {ECO:0000303|PubMed:16547115}; Short=AtCHR20; EC=3.6.4.-; AltName: Full=ATP-dependent helicase ATRX {ECO:0000250|UniProtKB:Q61687}; AltName: Full=Transcriptional regulator ATRX {ECO:0000250|UniProtKB:Q61687}; AltName: Full=X-linked helicase II {ECO:0000250|UniProtKB:Q61687};	SubName: Full=Transcriptional regulator ATRX {ECO:0000313|EMBL:EXC25623.1};	Transcription regulator XNP/ATRX, DEAD-box superfamily	GO:0000781,chromosome, telomeric region; GO:0005634,nucleus; GO:0005524,ATP binding; GO:0003677,DNA binding; GO:0004386,helicase activity; GO:0042393,histone binding; GO:0046872,metal ion binding; GO:0016569,covalent chromatin modification; GO:0006281,DNA repair; GO:0043007,maintenance of rDNA; GO:0009555,pollen development; GO:1900049,regulation of histone exchange; GO:0006355,regulation of tran…	SNF2 family N-terminal domain
Malba03G004023	B3	TF	B3->B3	1.06	up	--	B3 domain-containing transcription factor VRN1 [Morus notabilis]	RecName: Full=B3 domain-containing protein At4g01580;	SubName: Full=B3 domain-containing transcription factor VRN1 {ECO:0000313|EMBL:EXC30802.1};	--	GO:0005634,nucleus; GO:0003677,DNA binding; GO:0006355,regulation of transcription, DNA-templated; GO:0006351,transcription, DNA-templated	B3 DNA binding domain
Malba03G004051	bZIP	TF	bZIP	-2.145	down	K14431 transcription factor TGA | (RefSeq) bZIP transcription factor TGA10-like (A)	Transcription factor HBP-1b(c1) [Morus notabilis]	RecName: Full=bZIP transcription factor TGA10 {ECO:0000303|PubMed:12777042}; AltName: Full=Protein TGACG (TGA) motif-binding protein 10 {ECO:0000303|PubMed:12777042};	SubName: Full=Transcription factor HBP-1b(C1) {ECO:0000313|EMBL:EXC30876.1};	--	GO:0005634,nucleus; GO:0003700,DNA-binding transcription factor activity; GO:0043565,sequence-specific DNA binding; GO:0045893,positive regulation of transcription, DNA-templated; GO:0009733,response to auxin; GO:0009753,response to jasmonic acid; GO:0009751,response to salicylic acid; GO:0006351,transcription, DNA-templated	Basic region leucine zipper
Malba03G004133	C2H2	TF	C2H2	-2.173	down	--	Zinc finger AN1 and C2H2 domain-containing stress-associated protein 16 [Morus notabilis]	RecName: Full=Zinc finger AN1 and C2H2 domain-containing stress-associated protein 11; Short=AtSAP11;	SubName: Full=Zinc finger AN1 and C2H2 domain-containing stress-associated protein 16 {ECO:0000313|EMBL:EXB93618.1};	Predicted Zn-finger protein	GO:0003676,nucleic acid binding; GO:0008270,zinc ion binding	C2H2 type zinc-finger (1 copy)
Malba03G004160	SBP	TF	SBP	1.086	up	K13415 protein brassinosteroid insensitive 1 [EC:2.7.10.1 2.7.11.1] | (RefSeq) uncharacterized LOC103401427 (A)	Squamosa promoter-binding-like protein 15 [Morus notabilis]	RecName: Full=Squamosa promoter-binding-like protein 15;	SubName: Full=Squamosa promoter-binding-like protein 15 {ECO:0000313|EMBL:EXB93646.1};	--	GO:0005634,nucleus; GO:0003677,DNA binding; GO:0003700,DNA-binding transcription factor activity; GO:0046872,metal ion binding; GO:0048653,anther development; GO:0042127,regulation of cell proliferation; GO:0008361,regulation of cell size; GO:0006355,regulation of transcription, DNA-templated; GO:0006351,transcription, DNA-templated; GO:0010228,vegetative to reproductive phase transition of meris…	SBP domain
Malba03G004358	OFP	TF	OFP	3.608	up	K01870 isoleucyl-tRNA synthetase [EC:6.1.1.5] | (RefSeq) hypothetical protein (A)	hypothetical protein L484_018850 [Morus notabilis]	RecName: Full=Transcription repressor OFP6; AltName: Full=Ovate family protein 6; Short=AtOFP6;	SubName: Full=Uncharacterized protein {ECO:0000313|EMBL:EXC01936.1};	--	GO:0005634,nucleus; GO:0045892,negative regulation of transcription, DNA-templated; GO:0006351,transcription, DNA-templated	Transcriptional repressor, ovate
Malba03G004359	OFP	TF	OFP	1.815	up	K14834 nucleolar complex protein 3 | (RefSeq) nucleolar complex protein 3 homolog isoform X1 (A)	hypothetical protein L484_018851 [Morus notabilis]	RecName: Full=Transcription repressor OFP13; AltName: Full=Ovate family protein 13; Short=AtOFP13;	SubName: Full=Uncharacterized protein {ECO:0000313|EMBL:EXC01937.1};	--	GO:0005634,nucleus; GO:0045892,negative regulation of transcription, DNA-templated; GO:0006351,transcription, DNA-templated	Transcriptional repressor, ovate
Malba03G004394	NAC	TF	NAC	-3.66	down	K00521 ferric-chelate reductase [EC:1.16.1.7] | (RefSeq) ferric reduction oxidase 7, chloroplastic-like (A)	NAC domain-containing protein 90 [Morus notabilis]	RecName: Full=NAC domain-containing protein 90; Short=ANAC090;	SubName: Full=NAC domain-containing protein 90 {ECO:0000313|EMBL:EXB54597.1};	--	GO:0005634,nucleus; GO:0003677,DNA binding; GO:0003700,DNA-binding transcription factor activity; GO:0006351,transcription, DNA-templated	Occlusion-derived virus envelope protein ODV-E18
Malba03G004431	GNAT	TR	GNAT	1.935	up	K00621 glucosamine-phosphate N-acetyltransferase [EC:2.3.1.4] | (RefSeq) glucosamine 6-phosphate N-acetyltransferase isoform X2 (A)	Glucosamine 6-phosphate N-acetyltransferase 1 [Morus notabilis]	RecName: Full=Glucosamine 6-phosphate N-acetyltransferase; EC=2.3.1.4 {ECO:0000269|PubMed:22329777}; AltName: Full=Glucose-6-phosphate acetyltransferase 1; Short=AtGNA1; AltName: Full=Phosphoglucosamine acetylase; AltName: Full=Phosphoglucosamine transacetylase; AltName: Full=Protein LIGNESCENS;	SubName: Full=Glucosamine 6-phosphate N-acetyltransferase 1 {ECO:0000313|EMBL:EXB88704.1};	Glucosamine-phosphate N-acetyltransferase	GO:0005783,endoplasmic reticulum; GO:0005789,endoplasmic reticulum membrane; GO:0004343,glucosamine 6-phosphate N-acetyltransferase activity; GO:0006044,N-acetylglucosamine metabolic process; GO:0006048,UDP-N-acetylglucosamine biosynthetic process	GCN5-related N-acetyl-transferase
Malba03G004487	HSF	TF	HSF	1.121	up	K09419 heat shock transcription factor, other eukaryote | (RefSeq) heat stress transcription factor A-3 (A)	hypothetical protein L484_013814 [Morus notabilis]	RecName: Full=Heat stress transcription factor A-3; Short=AtHsfA3; AltName: Full=AtHsf-17;	SubName: Full=Uncharacterized protein {ECO:0000313|EMBL:EXB37774.1};	Heat shock transcription factor	GO:0005634,nucleus; GO:0003677,DNA binding; GO:0003700,DNA-binding transcription factor activity; GO:0043565,sequence-specific DNA binding; GO:0006355,regulation of transcription, DNA-templated; GO:0010200,response to chitin; GO:0009408,response to heat; GO:0006351,transcription, DNA-templated	HSF-type DNA-binding
Malba03G004521	Trihelix	TF	Trihelix	1.595	up	--	hypothetical protein L484_002280 [Morus notabilis]	--	SubName: Full=Uncharacterized protein {ECO:0000313|EMBL:EXB95450.1};	--	--	Myb/SANT-like DNA-binding domain
Malba03G004523	HB-HD-ZIP	TF	HB->HB-HD-ZIP	1.923	up	K09350 homeobox protein Nkx-6.2 | (RefSeq) putative homeobox-leucine zipper protein ATHB-51 (A)	Putative homeobox-leucine zipper protein ATHB-51 [Morus notabilis]	RecName: Full=Putative homeobox-leucine zipper protein ATHB-51; AltName: Full=HD-ZIP protein ATHB-51; AltName: Full=Homeodomain transcription factor ATHB-51;	SubName: Full=Putative homeobox-leucine zipper protein ATHB-51 {ECO:0000313|EMBL:EXB95447.1};	Transcription factor HEX, contains HOX and HALZ domains	GO:0005634,nucleus; GO:0003700,DNA-binding transcription factor activity; GO:0043565,sequence-specific DNA binding; GO:0010434,bract formation; GO:0010582,floral meristem determinacy; GO:0009965,leaf morphogenesis; GO:0045893,positive regulation of transcription, DNA-templated; GO:0048510,regulation of timing of transition from vegetative to reproductive phase; GO:0006351,transcription, DNA-templ…	Homeobox KN domain
Malba03G004547	PLATZ	TF	PLATZ	-2.093	down	K04733 interleukin-1 receptor-associated kinase 4 [EC:2.7.11.1] | (RefSeq) probable L-type lectin-domain containing receptor kinase S.5 (A)	hypothetical protein L484_022615 [Morus notabilis]	--	SubName: Full=Uncharacterized protein {ECO:0000313|EMBL:EXB75938.1};	--	--	Double zinc ribbon
Malba03G004640	TCP	TF	TCP	2.108	up	K16221 transcription factor TCP21 (protein CCA1 HIKING EXPEDITION) | (RefSeq) transcription factor TCP7-like (A)	hypothetical protein L484_024359 [Morus notabilis]	RecName: Full=Transcription factor TCP20;	SubName: Full=Uncharacterized protein {ECO:0000313|EMBL:EXC16189.1};	--	GO:0005634,nucleus; GO:0003677,DNA binding; GO:0003700,DNA-binding transcription factor activity; GO:0000987,proximal promoter sequence-specific DNA binding; GO:0043565,sequence-specific DNA binding; GO:0009653,anatomical structure morphogenesis; GO:0006351,transcription, DNA-templated	TCP family transcription factor
Malba03G004727	WRKY	TF	WRKY	1.871	up	K18835 WRKY transcription factor 2 | (RefSeq) WRKY transcription factor WRKY24 (A)	WRKY transcription factor 44 [Morus notabilis]	RecName: Full=WRKY transcription factor 44; AltName: Full=Protein TRANSPARENT TESTA GLABRA 2; AltName: Full=WRKY DNA-binding protein 44;	SubName: Full=WRKY transcription factor 44 {ECO:0000313|EMBL:EXB84827.1};	--	GO:0005634,nucleus; GO:0003700,DNA-binding transcription factor activity; GO:0043565,sequence-specific DNA binding; GO:0009957,epidermal cell fate specification; GO:0010214,seed coat development; GO:0006351,transcription, DNA-templated	FLYWCH zinc finger domain
Malba04G004926	PLATZ	TF	PLATZ	1.249	up	--	hypothetical protein L484_009854 [Morus notabilis]	--	SubName: Full=Uncharacterized protein {ECO:0000313|EMBL:EXB56428.1};	--	--	PLATZ transcription factor
Malba04G005158	BES1	TF	BES1	-2.863	down	K01177 beta-amylase [EC:3.2.1.2] | (RefSeq) uncharacterized protein LOC110599993 (A)	hypothetical protein L484_026015 [Morus notabilis]	RecName: Full=Beta-amylase 7; EC=3.2.1.2; AltName: Full=1,4-alpha-D-glucan maltohydrolase; AltName: Full=Beta-amylase 4;	SubName: Full=Uncharacterized protein {ECO:0000313|EMBL:EXB75233.1};	--	GO:0005737,cytoplasm; GO:0005634,nucleus; GO:0102229,amylopectin maltohydrolase activity; GO:0016161,beta-amylase activity; GO:0003700,DNA-binding transcription factor activity; GO:0000272,polysaccharide catabolic process; GO:0048831,regulation of shoot system development	BES1/BZR1 plant transcription factor, N-terminal
Malba04G005208	MYB-related	TF	MYB->MYB-related	-1.645	down	K09422 transcription factor MYB, plant | (RefSeq) protein ODORANT1-like (A)	Transcription factor [Morus notabilis]	RecName: Full=Transcription factor MYB102 {ECO:0000305}; AltName: Full=Myb-related protein 102 {ECO:0000305}; Short=AtMYB102 {ECO:0000303|PubMed:12857823}; AltName: Full=Myb-related protein M4 {ECO:0000305}; Short=AtM4 {ECO:0000303|PubMed:8980549};	SubName: Full=Transcription factor {ECO:0000313|EMBL:EXB66019.1};	Transcription factor, Myb superfamily	GO:0005634,nucleus; GO:0003700,DNA-binding transcription factor activity; GO:0000981,DNA-binding transcription factor activity, RNA polymerase II-specific; GO:0043565,sequence-specific DNA binding; GO:0001135,RNA polymerase II transcription regulator recruiting activity; GO:0044212,transcription regulatory region DNA binding; GO:0030154,cell differentiation; GO:0006952,defense response; GO:000635…	Myb-like DNA-binding domain
Malba04G005301	HSF	TF	HSF	-2.189	down	K09419 heat shock transcription factor, other eukaryote | (RefSeq) heat stress transcription factor B-2a-like (A)	Heat stress transcription factor B-2a [Morus notabilis]	RecName: Full=Heat stress transcription factor B-2b; AltName: Full=Heat stress transcription factor 2; Short=rHsf2; AltName: Full=Heat stress transcription factor 21; Short=OsHsf-21;	SubName: Full=Heat stress transcription factor B-2a {ECO:0000313|EMBL:EXC18127.1};	Heat shock transcription factor	GO:0005634,nucleus; GO:0003700,DNA-binding transcription factor activity; GO:0043565,sequence-specific DNA binding; GO:0006351,transcription, DNA-templated	HSF-type DNA-binding
Malba04G005324	bHLH	TF	bHLH	1.462	up	--	hypothetical protein L484_014502 [Morus notabilis]	RecName: Full=Transcription factor bHLH162; AltName: Full=Basic helix-loop-helix protein 162; Short=AtbHLH162 {ECO:0000303|PubMed:14600211}; Short=bHLH 162; AltName: Full=bHLH transcription factor bHLH162;	SubName: Full=Uncharacterized protein {ECO:0000313|EMBL:EXC18102.1};	--	GO:0090575,RNA polymerase II transcription factor complex; GO:0003700,DNA-binding transcription factor activity; GO:0046983,protein dimerization activity; GO:0000977,RNA polymerase II regulatory region sequence-specific DNA binding; GO:0050832,defense response to fungus; GO:0006357,regulation of transcription by RNA polymerase II; GO:0006355,regulation of transcription, DNA-templated; GO:0006351,…	Helix-loop-helix DNA-binding domain
Malba04G005337	C2C2-Dof	TF	C2C2->C2C2-Dof	1.046	up	K09326 homeobox protein OTX1 | (RefSeq) dof zinc finger protein DOF5.6-like (A)	Dof zinc finger protein [Morus notabilis]	RecName: Full=Dof zinc finger protein DOF5.6; Short=AtDOF5.6;	SubName: Full=Dof zinc finger protein {ECO:0000313|EMBL:EXC18090.1};	--	GO:0005634,nucleus; GO:0003677,DNA binding; GO:0003700,DNA-binding transcription factor activity; GO:0046872,metal ion binding; GO:0010087,phloem or xylem histogenesis; GO:0045893,positive regulation of transcription, DNA-templated; GO:0010067,procambium histogenesis; GO:0006355,regulation of transcription, DNA-templated; GO:0006351,transcription, DNA-templated	Dof domain, zinc finger
Malba04G005339	SBP	TF	SBP	2.036	up	K13415 protein brassinosteroid insensitive 1 [EC:2.7.10.1 2.7.11.1] | (RefSeq) uncharacterized LOC103401427 (A)	Squamosa promoter-binding protein 1 [Morus notabilis]	RecName: Full=Squamosa promoter-binding protein 1;	SubName: Full=Squamosa promoter-binding protein 1 {ECO:0000313|EMBL:EXC18088.1};	--	GO:0005634,nucleus; GO:0003677,DNA binding; GO:0003700,DNA-binding transcription factor activity; GO:0046872,metal ion binding; GO:0009908,flower development; GO:0006351,transcription, DNA-templated	SBP domain
Malba04G005383	HB-WOX	TF	HB->HB-WOX	3.002	up	K09326 homeobox protein OTX1 | (RefSeq) WUSCHEL-related homeobox 9 (A)	WUSCHEL-related homeobox 9 [Morus notabilis]	RecName: Full=WUSCHEL-related homeobox 9 {ECO:0000303|PubMed:14711878}; AltName: Full=Protein STIMPY {ECO:0000303|PubMed:15753038};	SubName: Full=WUSCHEL-related homeobox 9 {ECO:0000313|EMBL:EXC32025.1};	--	GO:0005737,cytoplasm; GO:0005634,nucleus; GO:0003700,DNA-binding transcription factor activity; GO:0043565,sequence-specific DNA binding; GO:0044212,transcription regulatory region DNA binding; GO:0009793,embryo development ending in seed dormancy; GO:0008284,positive regulation of cell proliferation; GO:0010075,regulation of meristem growth; GO:0006351,transcription, DNA-templated	--
Malba04G005385	AP2/ERF-ERF	TF	AP2/ERF->AP2/ERF-ERF	-1.776	down	K13433 pathogenesis-related genes transcriptional activator PTI5 | (RefSeq) pathogenesis-related genes transcriptional activator PTI5 (A)	Pathogenesis-related protein transcriptional activator PTI5 [Morus notabilis]	RecName: Full=Pathogenesis-related genes transcriptional activator PTI5; AltName: Full=PTO-interacting protein 5;	SubName: Full=Pathogenesis-related protein transcriptional activator PTI5 {ECO:0000313|EMBL:EXC32022.1};	--	GO:0005634,nucleus; GO:0003677,DNA binding; GO:0003700,DNA-binding transcription factor activity; GO:0006952,defense response; GO:0006351,transcription, DNA-templated	AP2 domain
Malba04G005435	bHLH	TF	bHLH	-1.534	down	K22484 transcriptional regulator CBF1 | (RefSeq) transcription factor bHLH106-like (A)	hypothetical protein L484_005794 [Morus notabilis]	RecName: Full=Transcription factor bHLH51; AltName: Full=Basic helix-loop-helix protein 51; Short=AtbHLH51; Short=bHLH 51; AltName: Full=Transcription factor EN 57; AltName: Full=bHLH transcription factor bHLH051;	SubName: Full=Uncharacterized protein {ECO:0000313|EMBL:EXB94637.1};	--	GO:0005634,nucleus; GO:0003677,DNA binding; GO:0003700,DNA-binding transcription factor activity; GO:0046983,protein dimerization activity; GO:0006355,regulation of transcription, DNA-templated; GO:0006351,transcription, DNA-templated	Helix-loop-helix DNA-binding domain
Malba04G005508	BES1	TF	BES1	-1.253	down	K14503 brassinosteroid resistant 1/2 | (RefSeq) protein BZR1 homolog 1 (A)	hypothetical protein L484_004599 [Morus notabilis]	RecName: Full=BES1/BZR1 homolog protein 3;	SubName: Full=Uncharacterized protein {ECO:0000313|EMBL:EXB31125.1};	--	GO:0003677,DNA binding; GO:0003700,DNA-binding transcription factor activity; GO:0009742,brassinosteroid mediated signaling pathway; GO:0006355,regulation of transcription, DNA-templated; GO:0006351,transcription, DNA-templated	BES1/BZR1 plant transcription factor, N-terminal
Malba04G005567	WRKY	TF	WRKY	-2.509	down	K12835 ATP-dependent RNA helicase DDX42 [EC:3.6.4.13] | (RefSeq) DEAD-box ATP-dependent RNA helicase 24 isoform X1 (A)	putative WRKY transcription factor 28 [Morus notabilis]	RecName: Full=Probable WRKY transcription factor 28; AltName: Full=WRKY DNA-binding protein 28;	SubName: Full=Putative WRKY transcription factor 28 {ECO:0000313|EMBL:EXB86568.1};	--	GO:0005634,nucleus; GO:0003700,DNA-binding transcription factor activity; GO:0043565,sequence-specific DNA binding; GO:0006351,transcription, DNA-templated	WRKY DNA -binding domain
Malba04G005758	HB-other	TF	HB->HB-other	2.15	up	K09338 homeobox-leucine zipper protein | (RefSeq) homeobox-leucine zipper protein MERISTEM L1-like (A)	Homeobox-leucine zipper protein MERISTEM L1 [Morus notabilis]	RecName: Full=Homeobox-leucine zipper protein PROTODERMAL FACTOR 2; AltName: Full=HD-ZIP protein PDF2; AltName: Full=Homeodomain transcription factor PDF2;	SubName: Full=Homeobox-leucine zipper protein MERISTEM L1 {ECO:0000313|EMBL:EXB88451.1};	--	GO:0005634,nucleus; GO:0003677,DNA binding; GO:0003700,DNA-binding transcription factor activity; GO:0008289,lipid binding; GO:0043565,sequence-specific DNA binding; GO:0048825,cotyledon development; GO:0009913,epidermal cell differentiation; GO:0009845,seed germination; GO:0006351,transcription, DNA-templated	START domain
Malba04G005785	Jumonji	TR	Jumonji	1.716	up	K15601 lysine-specific demethylase 3 [EC:1.14.11.-] | (RefSeq) lysine-specific demethylase JMJ25-like isoform X1 (A)	Lysine-specific demethylase 3A [Morus notabilis]	RecName: Full=Lysine-specific demethylase JMJ25; EC=1.14.11.-; AltName: Full=Jumonji domain-containing protein 25; AltName: Full=Lysine-specific histone demethylase JMJ25; AltName: Full=Protein INCREASE IN BONSAI METHYLATION 1; AltName: Full=Protein JUMONJI 25;	SubName: Full=Lysine-specific demethylase 3A {ECO:0000313|EMBL:EXB85447.1};	Putative transcription factor 5qNCA, contains JmjC domain	GO:0000785,chromatin; GO:0005634,nucleus; GO:0051213,dioxygenase activity; GO:0032454,histone demethylase activity (H3-K9 specific); GO:0046872,metal ion binding; GO:0000976,transcription regulatory region sequence-specific DNA binding; GO:0060969,negative regulation of gene silencing; GO:0006355,regulation of transcription, DNA-templated; GO:0006351,transcription, DNA-templated	--
Malba04G005841	C2H2	TF	C2H2	1.942	up	--	Zinc finger protein 3 [Morus notabilis]	RecName: Full=Zinc finger protein 3 {ECO:0000305};	SubName: Full=Zinc finger protein 3 {ECO:0000313|EMBL:EXB50403.1};	--	GO:0005634,nucleus; GO:0003700,DNA-binding transcription factor activity; GO:0046872,metal ion binding; GO:0044212,transcription regulatory region DNA binding; GO:0009738,abscisic acid-activated signaling pathway; GO:0009788,negative regulation of abscisic acid-activated signaling pathway; GO:0006355,regulation of transcription, DNA-templated	C2H2-type zinc finger
Malba04G006000	AUX/IAA	TR	AUX/IAA	2.517	up	K14484 auxin-responsive protein IAA | (RefSeq) auxin-induced protein IAA6-like (A)	Auxin-induced protein AUX22 [Morus notabilis]	RecName: Full=Auxin-induced protein AUX22;	RecName: Full=Auxin-responsive protein {ECO:0000256|RuleBase:RU004549};	--	GO:0005634,nucleus; GO:0009734,auxin-activated signaling pathway; GO:0006355,regulation of transcription, DNA-templated; GO:0006351,transcription, DNA-templated	AUX/IAA family
Malba04G006036	OFP	TF	OFP	-3.08	down	K14834 nucleolar complex protein 3 | (RefSeq) nucleolar complex protein 3 homolog isoform X1 (A)	hypothetical protein L484_026178 [Morus notabilis]	RecName: Full=Transcription repressor OFP14; AltName: Full=Ovate family protein 14; Short=AtOFP14;	SubName: Full=Uncharacterized protein {ECO:0000313|EMBL:EXB74484.1};	--	GO:0005634,nucleus; GO:0045892,negative regulation of transcription, DNA-templated; GO:0006351,transcription, DNA-templated	Transcriptional repressor, ovate
Malba04G006066	HB-other	TF	HB->HB-other	2.615	up	K09338 homeobox-leucine zipper protein | (RefSeq) homeobox-leucine zipper protein GLABRA 2 (A)	Homeobox-leucine zipper protein GLABRA 2 [Morus notabilis]	RecName: Full=Homeobox-leucine zipper protein GLABRA 2; AltName: Full=HD-ZIP protein ATHB-10; AltName: Full=Homeobox-leucine zipper protein ATHB-10;	SubName: Full=Homeobox-leucine zipper protein GLABRA 2 {ECO:0000313|EMBL:EXB74519.1};	--	GO:0005634,nucleus; GO:0008289,lipid binding; GO:0043565,sequence-specific DNA binding; GO:0006355,regulation of transcription, DNA-templated; GO:0006351,transcription, DNA-templated	Uncharacterized conserved protein H4 (DUF2046)
Malba04G006105	C2C2-GATA	TF	C2C2->C2C2-GATA	2.952	up	K17895 GATA-binding protein 3 | (RefSeq) GATA transcription factor 9 (A)	GATA transcription factor 9 [Morus notabilis]	RecName: Full=GATA transcription factor 9;	RecName: Full=GATA transcription factor {ECO:0000256|PIRNR:PIRNR016992};	GATA-4/5/6 transcription factors	GO:0005634,nucleus; GO:0005667,transcription factor complex; GO:0003682,chromatin binding; GO:0003700,DNA-binding transcription factor activity; GO:0000977,RNA polymerase II regulatory region sequence-specific DNA binding; GO:0001085,RNA polymerase II transcription factor binding; GO:0001228,DNA-binding transcription activator activity, RNA polymerase II-specific; GO:0008270,zinc ion binding; GO:…	GATA zinc finger
Malba04G006157	bHLH	TF	bHLH	1.223	up	K10863 aprataxin [EC:3.1.11.7 3.1.11.8 3.1.12.2] | (RefSeq) basic helix-loop-helix family protein (A)	hypothetical protein L484_003123 [Morus notabilis]	RecName: Full=Transcription factor bHLH87; AltName: Full=Basic helix-loop-helix protein 87; Short=AtbHLH87; Short=bHLH 87; AltName: Full=Transcription factor EN 121; AltName: Full=bHLH transcription factor bHLH087;	SubName: Full=Uncharacterized protein {ECO:0000313|EMBL:EXC07679.1};	--	GO:0005634,nucleus; GO:0003677,DNA binding; GO:0003700,DNA-binding transcription factor activity; GO:0046983,protein dimerization activity; GO:0006355,regulation of transcription, DNA-templated; GO:0006351,transcription, DNA-templated	Helix-loop-helix DNA-binding domain
Malba04G006183	C2C2-Dof	TF	C2C2->C2C2-Dof	-1.254	down	K20043 clathrin coat assembly protein AP180 | (RefSeq) putative clathrin assembly protein At5g35200 (A)	Dof zinc finger protein [Morus notabilis]	RecName: Full=Dof zinc finger protein DOF1.7; Short=AtDOF1.7;	SubName: Full=Dof zinc finger protein {ECO:0000313|EMBL:EXB34849.1};	--	GO:0005634,nucleus; GO:0003700,DNA-binding transcription factor activity; GO:0046872,metal ion binding; GO:0044212,transcription regulatory region DNA binding; GO:0006355,regulation of transcription, DNA-templated; GO:0010200,response to chitin; GO:0006351,transcription, DNA-templated	Mu-like prophage protein Com
Malba04G006186	SNF2	TR	SNF2	1.693	up	K10875 DNA repair and recombination protein RAD54 and RAD54-like protein [EC:3.6.4.-] | (RefSeq) protein CHROMATIN REMODELING 35-like isoform X1 (A)	Helicase ARIP4 [Morus notabilis]	RecName: Full=Protein CHROMATIN REMODELING 35 {ECO:0000303|PubMed:16547115, ECO:0000303|PubMed:23770592}; AltName: Full=Protein DEFECTIVE IN MERISTEM SILENCING 1 {ECO:0000303|PubMed:18425128}; AltName: Full=Protein DEFECTIVE IN RNA-DIRECTED DNA METHYLATION 1 {ECO:0000303|PubMed:15120073};	SubName: Full=Helicase ARIP4 {ECO:0000313|EMBL:EXB34845.1};	DNA repair protein, SNF2 family	GO:0000419,RNA polymerase V complex; GO:0031618,nuclear pericentric heterochromatin; GO:0005634,nucleus; GO:0090577,RNA polymerase IV transcription factor complex; GO:0005524,ATP binding; GO:0003677,DNA binding; GO:0004386,helicase activity; GO:0071360,cellular response to exogenous dsRNA; GO:0050832,defense response to fungus; GO:0006306,DNA methylation; GO:0032776,DNA methylation on cytosine; G…	ERCC3/RAD25/XPB C-terminal helicase
Malba04G006278	MYB-related	TF	MYB->MYB-related	-6.01	down	K09422 transcription factor MYB, plant | (RefSeq) myb-related protein Zm38-like (A)	Anthocyanin regulatory C1 protein [Morus notabilis]	RecName: Full=Transcription factor TT2; AltName: Full=Myb-related protein 123; Short=AtMYB123; AltName: Full=Myb-related transcription factor LBM2-like; AltName: Full=Protein TRANSPARENT TESTA 2;	SubName: Full=Anthocyanin regulatory C1 protein {ECO:0000313|EMBL:EXC17475.1};	Transcription factor, Myb superfamily	GO:0005634,nucleus; GO:0005524,ATP binding; GO:0003700,DNA-binding transcription factor activity; GO:0000981,DNA-binding transcription factor activity, RNA polymerase II-specific; GO:0043565,sequence-specific DNA binding; GO:0001135,RNA polymerase II transcription regulator recruiting activity; GO:0044212,transcription regulatory region DNA binding; GO:0030154,cell differentiation; GO:0006633,fat…	Myb-like DNA-binding domain
Malba04G006279	MYB-related	TF	MYB->MYB-related	-1.99	down	K09422 transcription factor MYB, plant | (RefSeq) transcription factor MYB114-like (A)	Transcription factor TT2 [Morus notabilis]	RecName: Full=Transcription factor MYB23; AltName: Full=Myb-related protein 23; Short=AtMYB23;	SubName: Full=Transcription factor TT2 {ECO:0000313|EMBL:EXC17473.1};	Transcription factor, Myb superfamily	GO:0005634,nucleus; GO:0003700,DNA-binding transcription factor activity; GO:0000981,DNA-binding transcription factor activity, RNA polymerase II-specific; GO:0043565,sequence-specific DNA binding; GO:0001135,RNA polymerase II transcription regulator recruiting activity; GO:0044212,transcription regulatory region DNA binding; GO:0006357,regulation of transcription by RNA polymerase II; GO:0006355…	Myb-like DNA-binding domain
Malba04G006280	AP2/ERF-AP2	TF	AP2/ERF->AP2/ERF-AP2	4.129	up	K09285 AP2-like factor, ANT lineage | (RefSeq) AP2-like ethylene-responsive transcription factor AIL1 (A)	AP2-like ethylene-responsive transcription factor AIL1 [Morus notabilis]	RecName: Full=AP2-like ethylene-responsive transcription factor AIL1; AltName: Full=Protein AINTEGUMENTA-LIKE 1;	SubName: Full=AP2-like ethylene-responsive transcription factor AIL1 {ECO:0000313|EMBL:EXC17472.1};	--	GO:0005634,nucleus; GO:0003677,DNA binding; GO:0003700,DNA-binding transcription factor activity; GO:0009873,ethylene-activated signaling pathway; GO:0007275,multicellular organism development; GO:0006351,transcription, DNA-templated	AP2 domain
Malba04G006295	MYB	TF	MYB->MYB	-1.624	down	K09422 transcription factor MYB, plant | (RefSeq) transcription factor TT2-like (A)	Transcription factor TT2 [Morus notabilis]	RecName: Full=Transcription factor TT2; AltName: Full=Myb-related protein 123; Short=AtMYB123; AltName: Full=Myb-related transcription factor LBM2-like; AltName: Full=Protein TRANSPARENT TESTA 2;	SubName: Full=Transcription factor TT2 {ECO:0000313|EMBL:EXB23819.1};	Transcription factor, Myb superfamily	GO:0005634,nucleus; GO:0005524,ATP binding; GO:0003700,DNA-binding transcription factor activity; GO:0000981,DNA-binding transcription factor activity, RNA polymerase II-specific; GO:0043565,sequence-specific DNA binding; GO:0001135,RNA polymerase II transcription regulator recruiting activity; GO:0044212,transcription regulatory region DNA binding; GO:0030154,cell differentiation; GO:0006633,fat…	Myb-like DNA-binding domain
Malba04G006318	Tify	TF	Tify	1.138	up	K13464 jasmonate ZIM domain-containing protein | (RefSeq) protein TIFY 10A (A)	PREDICTED: protein TIFY 10A [Ziziphus jujuba]	RecName: Full=Protein TIFY 10A; AltName: Full=Jasmonate ZIM domain-containing protein 1;	SubName: Full=Jasmonate ZIM domain 6 protein {ECO:0000313|EMBL:AMB19776.1};	--	GO:0005634,nucleus; GO:0003714,transcription corepressor activity; GO:0042742,defense response to bacterium; GO:0009908,flower development; GO:0009867,jasmonic acid mediated signaling pathway; GO:1903507,negative regulation of nucleic acid-templated transcription; GO:0009555,pollen development; GO:1900067,regulation of cellular response to alkaline pH; GO:0031347,regulation of defense response; G…	Divergent CCT motif
Malba04G006395	B3	TF	B3->B3	1.864	up	K21554 CREB3 regulatory factor | (RefSeq) B3 domain-containing transcription factor VRN1-like (A)	B3 domain-containing transcription factor VRN1 [Morus notabilis]	RecName: Full=B3 domain-containing transcription factor VRN1; AltName: Full=Protein VERNALIZATION 1;	SubName: Full=B3 domain-containing transcription factor VRN1 {ECO:0000313|EMBL:EXB64624.1};	--	GO:0005654,nucleoplasm; GO:0003677,DNA binding; GO:0043565,sequence-specific DNA binding; GO:0009909,regulation of flower development; GO:0006355,regulation of transcription, DNA-templated; GO:0006351,transcription, DNA-templated; GO:0010048,vernalization response	B3 DNA binding domain
Malba04G006531	PHD	TR	PHD	1.83	up	K02603 origin recognition complex subunit 1 | (RefSeq) hypothetical protein (A)	BAH and coiled-coil domain-containing protein 1 [Morus notabilis]	RecName: Full=Chromatin remodeling protein EBS {ECO:0000305}; AltName: Full=Protein EARLY BOLTING IN SHORT DAYS {ECO:0000303|PubMed:11340178};	SubName: Full=BAH and coiled-coil domain-containing protein 1 {ECO:0000313|EMBL:EXB77030.1};	BAH domain proteins	GO:0000785,chromatin; GO:0005677,chromatin silencing complex; GO:0005634,nucleus; GO:0003682,chromatin binding; GO:0046872,metal ion binding; GO:0035064,methylated histone binding; GO:0000976,transcription regulatory region sequence-specific DNA binding; GO:0006325,chromatin organization; GO:0006342,chromatin silencing; GO:0016569,covalent chromatin modification; GO:0009908,flower development; GO…	PHD-finger
Malba05G006734	WRKY	TF	WRKY	-1.774	down	K13424 WRKY transcription factor 33 | (RefSeq) WRKY transcription factor (A)	putative WRKY transcription factor 12 [Morus notabilis]	RecName: Full=Probable WRKY transcription factor 12; AltName: Full=WRKY DNA-binding protein 12;	SubName: Full=Putative WRKY transcription factor 12 {ECO:0000313|EMBL:EXC35651.1};	--	GO:0005634,nucleus; GO:0003700,DNA-binding transcription factor activity; GO:0043565,sequence-specific DNA binding; GO:0006351,transcription, DNA-templated	WRKY DNA -binding domain
Malba05G006748	MYB	TF	MYB->MYB	-1.902	down	K09422 transcription factor MYB, plant | (RefSeq) transcription factor LAF1-like (A)	Transcription factor [Morus notabilis]	RecName: Full=Transcription factor MYB52 {ECO:0000303|PubMed:9839469}; AltName: Full=Myb-related protein 52 {ECO:0000303|PubMed:9839469}; Short=AtMYB52 {ECO:0000303|PubMed:9839469}; AltName: Full=Protein ABA-HYPERSENSITIVE 1 {ECO:0000303|PubMed:21399993};	SubName: Full=Transcription factor {ECO:0000313|EMBL:EXB99568.1};	Transcription factor, Myb superfamily	GO:0005634,nucleus; GO:0003700,DNA-binding transcription factor activity; GO:0000981,DNA-binding transcription factor activity, RNA polymerase II-specific; GO:0043565,sequence-specific DNA binding; GO:0001135,RNA polymerase II transcription regulator recruiting activity; GO:0044212,transcription regulatory region DNA binding; GO:0030154,cell differentiation; GO:0071555,cell wall organization; GO:…	--
Malba05G006853	AP2/ERF-ERF	TF	AP2/ERF->AP2/ERF-ERF	-2.992	down	K09286 EREBP-like factor | (RefSeq) hypothetical protein (A)	Ethylene-responsive transcription factor [Morus notabilis]	RecName: Full=Ethylene-responsive transcription factor ERF110;	SubName: Full=Ethylene-responsive transcription factor {ECO:0000313|EMBL:EXC12328.1};	--	GO:0005634,nucleus; GO:0003677,DNA binding; GO:0003700,DNA-binding transcription factor activity; GO:0009873,ethylene-activated signaling pathway; GO:0045893,positive regulation of transcription, DNA-templated; GO:0048510,regulation of timing of transition from vegetative to reproductive phase; GO:0006351,transcription, DNA-templated	Spt20 family
Malba05G006903	bHLH	TF	bHLH	-2.938	down	K13422 transcription factor MYC2 | (RefSeq) transcription factor MYC2-like (A)	hypothetical protein L484_023853 [Morus notabilis]	RecName: Full=Transcription factor bHLH91; AltName: Full=Basic helix-loop-helix protein 91; Short=AtbHLH91; Short=bHLH 91; AltName: Full=Transcription factor EN 25; AltName: Full=bHLH transcription factor bHLH091;	SubName: Full=Uncharacterized protein {ECO:0000313|EMBL:EXB70667.1};	--	GO:0005634,nucleus; GO:0003677,DNA binding; GO:0003700,DNA-binding transcription factor activity; GO:0046983,protein dimerization activity; GO:0048658,anther wall tapetum development; GO:0052543,callose deposition in cell wall; GO:0009555,pollen development; GO:0006355,regulation of transcription, DNA-templated; GO:0006351,transcription, DNA-templated	Helix-loop-helix DNA-binding domain
Malba05G006924	B3	TF	B3->B3	1.198	up	--	B3 domain-containing protein [Morus notabilis]	RecName: Full=B3 domain-containing protein Os04g0386900;	SubName: Full=B3 domain-containing protein {ECO:0000313|EMBL:EXB70636.1};	--	GO:0005634,nucleus; GO:0003677,DNA binding; GO:0006355,regulation of transcription, DNA-templated; GO:0006351,transcription, DNA-templated	B3 DNA binding domain
Malba05G007002	C2H2	TF	C2H2	-1.148	down	K14412 alpha-1,4-fucosyltransferase [EC:2.4.1.65] | (RefSeq) uncharacterized LOC102714333 (A)	Protein SENSITIVE TO PROTON RHIZOTOXICITY 1 [Morus notabilis]	RecName: Full=Protein SENSITIVE TO PROTON RHIZOTOXICITY 1 {ECO:0000303|PubMed:17535918}; AltName: Full=Zinc finger protein STOP1 {ECO:0000303|PubMed:17535918};	SubName: Full=Protein SENSITIVE TO PROTON RHIZOTOXICITY 1 {ECO:0000313|EMBL:EXB57392.1};	FOG: Zn-finger	GO:0005634,nucleus; GO:0003700,DNA-binding transcription factor activity; GO:0046872,metal ion binding; GO:0003676,nucleic acid binding; GO:0006355,regulation of transcription, DNA-templated; GO:0010447,response to acidic pH; GO:0010044,response to aluminum ion; GO:0006351,transcription, DNA-templated	Zinc-finger double-stranded RNA-binding
Malba05G007048	NAC	TF	NAC	-3.416	down	K00521 ferric-chelate reductase [EC:1.16.1.7] | (RefSeq) ferric reduction oxidase 7, chloroplastic-like (A)	NAC domain-containing protein 7 [Morus notabilis]	RecName: Full=NAC domain-containing protein 30 {ECO:0000303|PubMed:15029955}; Short=ANAC030 {ECO:0000303|PubMed:15029955}; AltName: Full=Protein VASCULAR RELATED NAC-DOMAIN 7 {ECO:0000303|PubMed:16103214};	SubName: Full=NAC domain-containing protein 7 {ECO:0000313|EMBL:EXB57728.1};	--	GO:0005634,nucleus; GO:0003700,DNA-binding transcription factor activity; GO:0042802,identical protein binding; GO:0046982,protein heterodimerization activity; GO:0042803,protein homodimerization activity; GO:0043565,sequence-specific DNA binding; GO:0044212,transcription regulatory region DNA binding; GO:0071555,cell wall organization; GO:0071365,cellular response to auxin stimulus; GO:0050832,d…	No apical meristem (NAM) protein
Malba05G007315	C2C2-GATA	TF	C2C2->C2C2-GATA	1.124	up	K17895 GATA-binding protein 3 | (RefSeq) GATA transcription factor 9 (A)	GATA transcription factor 12-like [Arachis ipaensis]	RecName: Full=GATA transcription factor 12 {ECO:0000303|PubMed:15084732};	RecName: Full=GATA transcription factor {ECO:0000256|PIRNR:PIRNR016992};	GATA-4/5/6 transcription factors	GO:0005634,nucleus; GO:0005667,transcription factor complex; GO:0003682,chromatin binding; GO:0003700,DNA-binding transcription factor activity; GO:0000977,RNA polymerase II regulatory region sequence-specific DNA binding; GO:0001085,RNA polymerase II transcription factor binding; GO:0001228,DNA-binding transcription activator activity, RNA polymerase II-specific; GO:0008270,zinc ion binding; GO:…	GATA zinc finger
Malba05G007367	bHLH	TF	bHLH	4.251	up	K18485 myogenic factor 6 | (RefSeq) transcription factor bHLH96 (A)	hypothetical protein L484_026077 [Morus notabilis]	RecName: Full=Transcription factor bHLH96; AltName: Full=Basic helix-loop-helix protein 96; Short=AtbHLH96; Short=bHLH 96; AltName: Full=Transcription factor EN 15; AltName: Full=bHLH transcription factor bHLH096;	SubName: Full=Uncharacterized protein {ECO:0000313|EMBL:EXB75601.1};	--	GO:0005634,nucleus; GO:0003677,DNA binding; GO:0003700,DNA-binding transcription factor activity; GO:0046983,protein dimerization activity; GO:0006351,transcription, DNA-templated	Helix-loop-helix DNA-binding domain
Malba05G007387	zf-HD	TF	zf-HD	1.012	up	K15777 4,5-DOPA dioxygenase extradiol [EC:1.13.11.-] | (RefSeq) uncharacterized protein LOC110630336 (A)	hypothetical protein L484_026038 [Morus notabilis]	RecName: Full=Zinc-finger homeodomain protein 1; Short=OsZHD1;	SubName: Full=Uncharacterized protein {ECO:0000313|EMBL:EXB75566.1};	--	GO:0005634,nucleus; GO:0003677,DNA binding; GO:0046872,metal ion binding; GO:0006355,regulation of transcription, DNA-templated; GO:0006351,transcription, DNA-templated	--
Malba05G007452	MADS-MIKC	TF	MADS->MADS-MIKC	-1.924	down	K09264 MADS-box transcription factor, plant | (RefSeq) MADS-box transcription factor 23 (A)	PREDICTED: MADS-box transcription factor 23 isoform X2 [Theobroma cacao]	RecName: Full=Agamous-like MADS-box protein AGL16;	SubName: Full=MADS-box transcription factor 23-like isoform X1 {ECO:0000313|RefSeq:XP_016748923.1};	MADS box transcription factor	GO:0005634,nucleus; GO:0003700,DNA-binding transcription factor activity; GO:0042803,protein homodimerization activity; GO:0000977,RNA polymerase II regulatory region sequence-specific DNA binding; GO:0008134,transcription factor binding; GO:0009908,flower development; GO:0045944,positive regulation of transcription by RNA polymerase II; GO:0010440,stomatal lineage progression; GO:0006351,transcr…	SRF-type transcription factor (DNA-binding and dimerisation domain)
Malba05G007467	bHLH	TF	bHLH	2.518	up	K13422 transcription factor MYC2 | (RefSeq) transcription factor MYC2-like (A)	hypothetical protein L484_025535 [Morus notabilis]	RecName: Full=Transcription factor bHLH93; AltName: Full=Basic helix-loop-helix protein 93; Short=AtbHLH93; Short=bHLH 93; AltName: Full=Transcription factor EN 47; AltName: Full=bHLH transcription factor bHLH093;	SubName: Full=Uncharacterized protein {ECO:0000313|EMBL:EXC01159.1};	--	GO:0005634,nucleus; GO:0003677,DNA binding; GO:0003700,DNA-binding transcription factor activity; GO:0046983,protein dimerization activity; GO:0045487,gibberellin catabolic process; GO:0007275,multicellular organism development; GO:0010371,regulation of gibberellin biosynthetic process; GO:0006351,transcription, DNA-templated	Helix-loop-helix DNA-binding domain
Malba05G007530	MYB-related	TF	MYB->MYB-related	-1.015	down	K09422 transcription factor MYB, plant | (RefSeq) hypothetical protein (A)	Octamer-binding transcription factor, partial [Trema orientalis]	RecName: Full=Transcription factor MYB113; AltName: Full=Myb-related protein 113; Short=AtMYB113;	SubName: Full=Uncharacterized protein {ECO:0000313|EMBL:PKI48384.1};	Transcription factor, Myb superfamily	GO:0005634,nucleus; GO:0003700,DNA-binding transcription factor activity; GO:0000981,DNA-binding transcription factor activity, RNA polymerase II-specific; GO:0043565,sequence-specific DNA binding; GO:0001135,RNA polymerase II transcription regulator recruiting activity; GO:0044212,transcription regulatory region DNA binding; GO:0030154,cell differentiation; GO:0007275,multicellular organism deve…	Myb-like DNA-binding domain
Malba05G007550	bZIP	TF	bZIP	-1.484	down	K16241 transcription factor HY5 | (RefSeq) transcription factor HY5-like (A)	Transcription factor HY5 [Morus notabilis]	RecName: Full=Transcription factor HY5; AltName: Full=Protein LONG HYPOCOTYL 5; AltName: Full=bZIP transcription factor 56; Short=AtbZIP56;	SubName: Full=Transcription factor HY5 {ECO:0000313|EMBL:EXC71566.1};	Transcriptional activator FOSB/c-Fos and related bZIP transcription factors	GO:0005634,nucleus; GO:0032993,protein-DNA complex; GO:0003677,DNA binding; GO:0003700,DNA-binding transcription factor activity; GO:0003690,double-stranded DNA binding; GO:0000977,RNA polymerase II regulatory region sequence-specific DNA binding; GO:0043565,sequence-specific DNA binding; GO:0044212,transcription regulatory region DNA binding; GO:0009738,abscisic acid-activated signaling pathway;…	--
Malba05G007557	CPP	TF	CPP	2.671	up	K21776 protein lin-54 | (RefSeq) CRC domain-containing protein TSO1 isoform X1 (A)	hypothetical protein L484_005620 [Morus notabilis]	RecName: Full=CRC domain-containing protein TSO1;	SubName: Full=Uncharacterized protein {ECO:0000313|EMBL:EXC26038.1};	Metallothionein-like protein	GO:0005634,nucleus; GO:0003700,DNA-binding transcription factor activity; GO:0046872,metal ion binding; GO:0048444,floral organ morphogenesis; GO:0051302,regulation of cell division; GO:0009934,regulation of meristem structural organization	Tesmin/TSO1-like CXC domain, cysteine-rich domain
Malba05G007711	HB-HD-ZIP	TF	HB->HB-HD-ZIP	1.713	up	K09338 homeobox-leucine zipper protein | (RefSeq) homeobox-leucine zipper protein ATHB-6-like isoform X1 (A)	Homeobox-leucine zipper protein ATHB-16 [Morus notabilis]	RecName: Full=Homeobox-leucine zipper protein ATHB-16; AltName: Full=HD-ZIP protein ATHB-16; AltName: Full=Homeodomain transcription factor ATHB-16;	SubName: Full=Homeobox-leucine zipper protein ATHB-16 {ECO:0000313|EMBL:EXB75376.1};	Transcription factor HEX, contains HOX and HALZ domains	GO:0005634,nucleus; GO:0003700,DNA-binding transcription factor activity; GO:0043565,sequence-specific DNA binding; GO:0030308,negative regulation of cell growth; GO:0048573,photoperiodism, flowering; GO:0045893,positive regulation of transcription, DNA-templated; GO:0048510,regulation of timing of transition from vegetative to reproductive phase; GO:0009637,response to blue light; GO:0006351,tra…	--
Malba05G007729	MADS-MIKC	TF	MADS->MADS-MIKC	-2.284	down	K09260 MADS-box transcription enhancer factor 2A | (RefSeq) MADS-box transcription factor 26-like (A)	MADS-box transcription factor 26 [Capsicum chinense]	RecName: Full=MADS-box transcription factor 26; AltName: Full=FDRMADS3; AltName: Full=OsMADS26; AltName: Full=RMADS220;	SubName: Full=MADS-box transcription factor 26 {ECO:0000313|EMBL:PHU19866.1};	MADS box transcription factor	GO:0005634,nucleus; GO:0003700,DNA-binding transcription factor activity; GO:0046983,protein dimerization activity; GO:0000977,RNA polymerase II regulatory region sequence-specific DNA binding; GO:0045944,positive regulation of transcription by RNA polymerase II; GO:0006351,transcription, DNA-templated	--
Malba05G007805	C2H2	TF	C2H2	2.514	up	--	hypothetical protein L484_016042 [Morus notabilis]	--	SubName: Full=Uncharacterized protein {ECO:0000313|EMBL:EXC00976.1};	--	GO:0003676,nucleic acid binding	--
Malba05G007829	MADS-M-type	TF	MADS->MADS-M-type	-1.257	down	K09264 MADS-box transcription factor, plant | (RefSeq) hypothetical protein (A)	Floral homeotic protein APETALA 3 [Morus notabilis]	RecName: Full=Floral homeotic protein PMADS 1; AltName: Full=Green petal homeotic protein;	SubName: Full=Floral homeotic protein APETALA 3 {ECO:0000313|EMBL:EXC04210.1};	MADS box transcription factor	GO:0005634,nucleus; GO:0003700,DNA-binding transcription factor activity; GO:0046983,protein dimerization activity; GO:0000977,RNA polymerase II regulatory region sequence-specific DNA binding; GO:0007275,multicellular organism development; GO:0045944,positive regulation of transcription by RNA polymerase II; GO:0006351,transcription, DNA-templated	--
Malba05G007830	MADS-MIKC	TF	MADS->MADS-MIKC	-2.017	down	K09264 MADS-box transcription factor, plant | (RefSeq) MADS1; floral homeotic protein DEFICIENS (A)	Floral homeotic protein DEFICIENS [Morus notabilis]	RecName: Full=Floral homeotic protein PMADS 1; AltName: Full=Green petal homeotic protein;	SubName: Full=Floral homeotic protein DEFICIENS {ECO:0000313|EMBL:EXC04209.1};	MADS box transcription factor	GO:0005634,nucleus; GO:0003700,DNA-binding transcription factor activity; GO:0046983,protein dimerization activity; GO:0000977,RNA polymerase II regulatory region sequence-specific DNA binding; GO:0007275,multicellular organism development; GO:0045944,positive regulation of transcription by RNA polymerase II; GO:0006351,transcription, DNA-templated	--
Malba05G007916	zf-HD	TF	zf-HD	1.735	up	K15777 4,5-DOPA dioxygenase extradiol [EC:1.13.11.-] | (RefSeq) uncharacterized protein LOC110630336 (A)	hypothetical protein L484_009028 [Morus notabilis]	RecName: Full=Zinc-finger homeodomain protein 6; Short=AtZHD6; AltName: Full=Homeobox protein 24; Short=AtHB-24;	SubName: Full=Uncharacterized protein {ECO:0000313|EMBL:EXB91935.1};	--	GO:0005634,nucleus; GO:0003677,DNA binding; GO:0046872,metal ion binding; GO:0042803,protein homodimerization activity; GO:0006355,regulation of transcription, DNA-templated; GO:0006351,transcription, DNA-templated	ZF-HD protein dimerisation region
Malba05G007931	MYB-related	TF	MYB->MYB-related	2.541	up	K15397 3-ketoacyl-CoA synthase [EC:2.3.1.199] | (RefSeq) 3-ketoacyl-CoA synthase 17-like (A)	DnaJ homolog subfamily C member 2 [Morus notabilis]	RecName: Full=Protein RADIALIS-like 6; Short=AtRL6; Short=Protein RAD-like 6; AltName: Full=Protein RADIALIS-LIKE SANT/MYB 3; Short=Protein RSM3;	SubName: Full=DnaJ homolog subfamily C member 2 {ECO:0000313|EMBL:EXB91916.1};	Zuotin and related molecular chaperones (DnaJ superfamily), contains DNA-binding domains	GO:0005634,nucleus; GO:0003677,DNA binding; GO:0003700,DNA-binding transcription factor activity; GO:0006355,regulation of transcription, DNA-templated; GO:0006351,transcription, DNA-templated	--
Malba05G007950	OFP	TF	OFP	-1.467	down	K01870 isoleucyl-tRNA synthetase [EC:6.1.1.5] | (RefSeq) hypothetical protein (A)	hypothetical protein L484_021187 [Morus notabilis]	RecName: Full=Transcription repressor OFP7; AltName: Full=Ovate family protein 7; Short=AtOFP7;	SubName: Full=Uncharacterized protein {ECO:0000313|EMBL:EXC07280.1};	--	GO:0005634,nucleus; GO:0005886,plasma membrane; GO:0045892,negative regulation of transcription, DNA-templated; GO:0006351,transcription, DNA-templated	--
Malba05G008009	B3	TF	B3->B3	1.298	up	--	B3 domain-containing protein REM16 [Morus notabilis]	RecName: Full=B3 domain-containing protein REM16; AltName: Full=Auxin response factor 36; AltName: Full=Protein REPRODUCTIVE MERISTEM 16;	SubName: Full=B3 domain-containing protein REM16 {ECO:0000313|EMBL:EXB38618.1};	--	GO:0005634,nucleus; GO:0005773,vacuole; GO:0003677,DNA binding; GO:0006355,regulation of transcription, DNA-templated; GO:0006351,transcription, DNA-templated	B3 DNA binding domain
Malba05G008013	C2C2-Dof	TF	C2C2->C2C2-Dof	-1.117	down	K20043 clathrin coat assembly protein AP180 | (RefSeq) putative clathrin assembly protein At5g35200 (A)	Dof zinc finger protein [Morus notabilis]	RecName: Full=Dof zinc finger protein DOF3.4; Short=AtDOF3.4; AltName: Full=OBF-binding protein 1;	SubName: Full=Dof zinc finger protein {ECO:0000313|EMBL:EXB38622.1};	--	GO:0005634,nucleus; GO:0003677,DNA binding; GO:0003700,DNA-binding transcription factor activity; GO:0046872,metal ion binding; GO:0044212,transcription regulatory region DNA binding; GO:0042545,cell wall modification; GO:0045787,positive regulation of cell cycle; GO:0045893,positive regulation of transcription, DNA-templated; GO:0009733,response to auxin; GO:0009751,response to salicylic acid; G…	Dof domain, zinc finger
Malba05G008035	AP2/ERF-ERF	TF	AP2/ERF->AP2/ERF-ERF	2.346	up	K09286 EREBP-like factor | (RefSeq) EREB109; ethylene-responsive transcription factor RAP2-13-like (A)	Ethylene-responsive transcription factor [Morus notabilis]	RecName: Full=Ethylene-responsive transcription factor ERF003;	SubName: Full=Ethylene-responsive transcription factor {ECO:0000313|EMBL:EXB38642.1};	--	GO:0005634,nucleus; GO:0003677,DNA binding; GO:0003700,DNA-binding transcription factor activity; GO:0009873,ethylene-activated signaling pathway; GO:0006351,transcription, DNA-templated	AP2 domain
Malba05G008039	C2H2	TF	C2H2	-1.375	down	--	Zinc finger protein 3 [Morus notabilis]	RecName: Full=Zinc finger protein 3 {ECO:0000305};	SubName: Full=Zinc finger protein 3 {ECO:0000313|EMBL:EXB38646.1};	--	GO:0005634,nucleus; GO:0003700,DNA-binding transcription factor activity; GO:0046872,metal ion binding; GO:0044212,transcription regulatory region DNA binding; GO:0009738,abscisic acid-activated signaling pathway; GO:0009788,negative regulation of abscisic acid-activated signaling pathway; GO:0006355,regulation of transcription, DNA-templated	C2H2-type zinc finger
Malba05G008068	MYB-related	TF	MYB->MYB-related	-1.51	down	K09422 transcription factor MYB, plant | (RefSeq) transcription factor MYB12-like (A)	hypothetical protein L484_013199 [Morus notabilis]	RecName: Full=Transcription factor MYB111 {ECO:0000303|PubMed:11597504}; AltName: Full=Myb-related protein 111 {ECO:0000303|PubMed:11597504}; Short=AtMYB111 {ECO:0000303|PubMed:11597504}; AltName: Full=Protein PRODUCTION OF FLAVONOL GLYCOSIDES 3 {ECO:0000303|PubMed:17419845};	SubName: Full=Uncharacterized protein {ECO:0000313|EMBL:EXB86669.1};	Transcription factor, Myb superfamily	GO:0005634,nucleus; GO:0003700,DNA-binding transcription factor activity; GO:0000981,DNA-binding transcription factor activity, RNA polymerase II-specific; GO:0043565,sequence-specific DNA binding; GO:0001135,RNA polymerase II transcription regulator recruiting activity; GO:0044212,transcription regulatory region DNA binding; GO:0030154,cell differentiation; GO:0051555,flavonol biosynthetic proce…	Myb-like DNA-binding domain
Malba05G008144	AP2/ERF-ERF	TF	AP2/ERF->AP2/ERF-ERF	-1.873	down	K09286 EREBP-like factor | (RefSeq) ethylene-responsive transcription factor RAP2-1-like (A)	Ethylene-responsive transcription factor [Morus notabilis]	RecName: Full=Ethylene-responsive transcription factor RAP2-1; AltName: Full=Protein RELATED TO APETALA2 1;	SubName: Full=Dehydration responsive element binding transcription factor {ECO:0000313|EMBL:AHJ25969.1}; SubName: Full=Ethylene-responsive transcription factor {ECO:0000313|EMBL:EXB56492.1};	--	GO:0005634,nucleus; GO:0003677,DNA binding; GO:0003700,DNA-binding transcription factor activity; GO:0009873,ethylene-activated signaling pathway; GO:0045893,positive regulation of transcription, DNA-templated; GO:0009409,response to cold; GO:0009414,response to water deprivation; GO:0006351,transcription, DNA-templated	AP2 domain
Malba05G008214	LOB	TF	LOB	2.029	up	--	hypothetical protein L484_000182 [Morus notabilis]	RecName: Full=LOB domain-containing protein 39; AltName: Full=ASYMMETRIC LEAVES 2-like protein 41; Short=AS2-like protein 41;	SubName: Full=Uncharacterized protein {ECO:0000313|EMBL:EXC37886.1};	--	--	--
Malba05G008252	bZIP	TF	bZIP	3.901	up	K14432 ABA responsive element binding factor | (RefSeq) protein ABSCISIC ACID-INSENSITIVE 5 (A)	Protein ABSCISIC ACID-INSENSITIVE 5 [Morus notabilis]	RecName: Full=bZIP transcription factor 2 {ECO:0000305}; Short=AtbZIP2 {ECO:0000303|PubMed:11906833}; AltName: Full=G-box-binding factor 5 {ECO:0000303|Ref.1}; AltName: Full=Protein FLORAL TRANSITION AT THE MERISTEM 3 {ECO:0000303|PubMed:22319055};	SubName: Full=Protein ABSCISIC ACID-INSENSITIVE 5 {ECO:0000313|EMBL:EXC25266.1};	--	GO:0005634,nucleus; GO:0003677,DNA binding; GO:0003700,DNA-binding transcription factor activity; GO:0046982,protein heterodimerization activity; GO:0006351,transcription, DNA-templated	Domain of unknown function (DUF4200)
Malba05G008260	AP2/ERF-AP2	TF	AP2/ERF->AP2/ERF-AP2	2.086	up	K09285 AP2-like factor, ANT lineage | (RefSeq) AP2-like ethylene-responsive transcription factor ANT (A)	AP2-like ethylene-responsive transcription factor ANT [Morus notabilis]	RecName: Full=AP2-like ethylene-responsive transcription factor ANT; AltName: Full=Complementing a protein kinase C mutant protein 1; AltName: Full=Protein AINTEGUMENTA; AltName: Full=Protein DRAGON; AltName: Full=Protein OVULE MUTANT;	SubName: Full=AP2-like ethylene-responsive transcription factor ANT {ECO:0000313|EMBL:EXC22410.1};	--	GO:0005634,nucleus; GO:0003677,DNA binding; GO:0003700,DNA-binding transcription factor activity; GO:0043565,sequence-specific DNA binding; GO:0030154,cell differentiation; GO:0009908,flower development; GO:0019760,glucosinolate metabolic process; GO:0010492,maintenance of shoot apical meristem identity; GO:0042127,regulation of cell proliferation; GO:0006351,transcription, DNA-templated	AP2 domain
Malba05G008327	HSF	TF	HSF	-1.003	down	K09419 heat shock transcription factor, other eukaryote | (RefSeq) heat shock factor protein HSF30 (A)	Heat shock factor protein HSF30 [Morus notabilis]	RecName: Full=Heat shock factor protein HSF30; AltName: Full=Heat shock transcription factor 30; Short=HSTF 30; AltName: Full=Heat stress transcription factor;	SubName: Full=Heat shock factor protein HSF30 {ECO:0000313|EMBL:EXB66849.1};	Heat shock transcription factor	GO:0005634,nucleus; GO:0003700,DNA-binding transcription factor activity; GO:0043565,sequence-specific DNA binding; GO:0006351,transcription, DNA-templated	HSF-type DNA-binding
Malba05G008399	AP2/ERF-ERF	TF	AP2/ERF->AP2/ERF-ERF	6.129	up	K09286 EREBP-like factor | (RefSeq) hypothetical protein (A)	Ethylene-responsive transcription factor [Morus notabilis]	RecName: Full=Ethylene-responsive transcription factor ERF016;	SubName: Full=Dehydration responsive element binding transcription factor {ECO:0000313|EMBL:AHJ25974.1}; SubName: Full=Ethylene-responsive transcription factor {ECO:0000313|EMBL:EXB74920.1};	--	GO:0005634,nucleus; GO:0003677,DNA binding; GO:0003700,DNA-binding transcription factor activity; GO:0009873,ethylene-activated signaling pathway; GO:0006351,transcription, DNA-templated	AP2 domain
Malba05G008429	Others	TR	Others	1.61	up	K14492 two-component response regulator ARR-A family | (RefSeq) two-component response regulator ORR9-like (A)	Two-component response regulator [Morus notabilis]	RecName: Full=Two-component response regulator ORR4 {ECO:0000305}; AltName: Full=OsRR4 {ECO:0000303|PubMed:16919402};	SubName: Full=Two-component response regulator {ECO:0000313|EMBL:EXB60096.1};	GATA-4/5/6 transcription factors	GO:0005634,nucleus; GO:0009736,cytokinin-activated signaling pathway; GO:0000160,phosphorelay signal transduction system; GO:0006355,regulation of transcription, DNA-templated; GO:0006351,transcription, DNA-templated	Response regulator receiver domain
Malba05G008463	MADS-MIKC	TF	MADS->MADS-MIKC	-4.164	down	K09264 MADS-box transcription factor, plant | (RefSeq) CUM26; floral homeotic protein PMADS 2 (A)	Floral homeotic protein PMADS 2 [Morus notabilis]	RecName: Full=Floral homeotic protein PMADS 2;	SubName: Full=Floral homeotic protein PMADS 2 {ECO:0000313|EMBL:EXB28434.1};	MADS box transcription factor	GO:0005634,nucleus; GO:0003700,DNA-binding transcription factor activity; GO:0046983,protein dimerization activity; GO:0000977,RNA polymerase II regulatory region sequence-specific DNA binding; GO:0007275,multicellular organism development; GO:0045944,positive regulation of transcription by RNA polymerase II; GO:0006351,transcription, DNA-templated	Protein of unknown function (DUF730)
Malba05G008466	MADS-MIKC	TF	MADS->MADS-MIKC	-4.264	down	K09264 MADS-box transcription factor, plant | (RefSeq) uncharacterized LOC100499997 (A)	Floral homeotic protein PMADS 2 [Morus notabilis]	RecName: Full=Floral homeotic protein PMADS 2;	SubName: Full=Floral homeotic protein PMADS 2 {ECO:0000313|EMBL:EXB28439.1};	MADS box transcription factor	GO:0005634,nucleus; GO:0003700,DNA-binding transcription factor activity; GO:0046983,protein dimerization activity; GO:0000977,RNA polymerase II regulatory region sequence-specific DNA binding; GO:0007275,multicellular organism development; GO:0045944,positive regulation of transcription by RNA polymerase II; GO:0006351,transcription, DNA-templated	Sterile alpha motif (SAM)/Pointed domain
Malba05G008475	HB-KNOX	TF	HB->HB-KNOX	-1.328	down	K16670 homeobox protein Meis2 | (RefSeq) homeobox protein knotted-1-like 3 isoform X1 (A)	Homeobox protein knotted-1-like 3 [Morus notabilis]	RecName: Full=Homeobox protein knotted-1-like 3; AltName: Full=KNAP3;	SubName: Full=Homeobox protein knotted-1-like 3 {ECO:0000313|EMBL:EXB80752.1};	Transcription factor MEIS1 and related HOX domain proteins	GO:0005634,nucleus; GO:0003677,DNA binding; GO:0006355,regulation of transcription, DNA-templated	Homeobox domain
Malba05G008536	MADS-MIKC	TF	MADS->MADS-MIKC	4.551	up	K09264 MADS-box transcription factor, plant | (RAP-DB) Os01g0201700; Similar to M23 protein (Fragment). (A)	hypothetical protein OsJ_00774 [Oryza sativa Japonica Group]	RecName: Full=MADS-box transcription factor 3; AltName: Full=OsMADS3; AltName: Full=Protein AGAMOUS-like; AltName: Full=RMADS222;	SubName: Full=Uncharacterized protein {ECO:0000313|EMBL:EEE54067.1};	MADS box transcription factor	GO:0005634,nucleus; GO:0003700,DNA-binding transcription factor activity; GO:0046983,protein dimerization activity; GO:0000977,RNA polymerase II regulatory region sequence-specific DNA binding; GO:0030154,cell differentiation; GO:0045944,positive regulation of transcription by RNA polymerase II; GO:0010097,specification of stamen identity; GO:0006351,transcription, DNA-templated	--
Malba05G008548	ARID	TR	ARID	1.229	up	--	High mobility group B protein 9 [Morus notabilis]	RecName: Full=High mobility group B protein 9; AltName: Full=Nucleosome/chromatin assembly factor group D 09; Short=Nucleosome/chromatin assembly factor group D 9; AltName: Full=Protein NUCLEAR FUSION DEFECTIVE 9 {ECO:0000303|PubMed:16698901};	SubName: Full=High mobility group B protein 9 {ECO:0000313|EMBL:EXB88223.1};	HMG box-containing protein	GO:0005634,nucleus; GO:0003677,DNA binding; GO:0003700,DNA-binding transcription factor activity; GO:0000741,karyogamy; GO:0010197,polar nucleus fusion; GO:0006355,regulation of transcription, DNA-templated; GO:0006351,transcription, DNA-templated	--
Malba05G008604	ARID	TR	ARID	1.429	up	K11446 histone demethylase JARID1 [EC:1.14.11.-] | (RefSeq) JmjN/JmjC protein (A)	ARID DNA-binding domain containing protein [Parasponia andersonii]	RecName: Full=High mobility group B protein 9; AltName: Full=Nucleosome/chromatin assembly factor group D 09; Short=Nucleosome/chromatin assembly factor group D 9; AltName: Full=Protein NUCLEAR FUSION DEFECTIVE 9 {ECO:0000303|PubMed:16698901};	SubName: Full=High mobility group B protein 9 {ECO:0000313|EMBL:EXB88223.1};	DNA-binding proteins Bright/BRCAA1/RBP1 and related proteins containing BRIGHT domain	GO:0005634,nucleus; GO:0003677,DNA binding; GO:0003700,DNA-binding transcription factor activity; GO:0000741,karyogamy; GO:0010197,polar nucleus fusion; GO:0006355,regulation of transcription, DNA-templated; GO:0006351,transcription, DNA-templated	HMG-box domain
Malba05G008633	NAC	TF	NAC	4.381	up	K00521 ferric-chelate reductase [EC:1.16.1.7] | (RefSeq) ferric reduction oxidase 7, chloroplastic-like (A)	Protein CUP-SHAPED COTYLEDON 3 [Morus notabilis]	RecName: Full=Protein CUP-SHAPED COTYLEDON 3; AltName: Full=NAC domain-containing protein 31; Short=ANAC031; AltName: Full=NAC domain-containing protein CUC3;	SubName: Full=Protein CUP-SHAPED COTYLEDON 3 {ECO:0000313|EMBL:EXB56278.1};	--	GO:0005634,nucleus; GO:0003677,DNA binding; GO:0003700,DNA-binding transcription factor activity; GO:0010014,meristem initiation; GO:0007275,multicellular organism development; GO:0010199,organ boundary specification between lateral organs and the meristem; GO:0006351,transcription, DNA-templated	No apical meristem (NAM) protein
Malba05G008661	PLATZ	TF	PLATZ	-1.386	down	K04733 interleukin-1 receptor-associated kinase 4 [EC:2.7.11.1] | (RefSeq) probable L-type lectin-domain containing receptor kinase S.5 (A)	hypothetical protein L484_024781 [Morus notabilis]	--	SubName: Full=Uncharacterized protein {ECO:0000313|EMBL:EXB56244.1};	--	--	PLATZ transcription factor
Malba06G008707	C2H2	TF	C2H2	-3.861	down	K23480 zinc finger protein 362/384 | (RefSeq) zinc finger protein ZAT5 (A)	Zinc finger protein ZAT5 [Morus notabilis]	RecName: Full=Zinc finger protein ZAT5;	SubName: Full=Zinc finger protein ZAT5 {ECO:0000313|EMBL:EXC24912.1};	FOG: Zn-finger	GO:0005634,nucleus; GO:0003700,DNA-binding transcription factor activity; GO:0046872,metal ion binding; GO:0043565,sequence-specific DNA binding; GO:0006355,regulation of transcription, DNA-templated; GO:0006351,transcription, DNA-templated	C2H2-type zinc ribbon
Malba06G008729	PLATZ	TF	PLATZ	-3.902	down	K04733 interleukin-1 receptor-associated kinase 4 [EC:2.7.11.1] | (RefSeq) probable L-type lectin-domain containing receptor kinase S.5 (A)	hypothetical protein L484_011761 [Morus notabilis]	--	SubName: Full=Uncharacterized protein {ECO:0000313|EMBL:EXC24895.1};	--	--	PLATZ transcription factor
Malba06G008822	C2H2	TF	C2H2	-1.016	down	K23196 zinc finger and BTB domain-containing protein 18 | (RefSeq) zinc finger protein WIP5-like (A)	Protein TRANSPARENT TESTA 1 [Morus notabilis]	RecName: Full=Zinc finger protein WIP3; AltName: Full=WIP-domain protein 3 {ECO:0000303|PubMed:11782451}; Short=AtWIP3 {ECO:0000303|PubMed:11782451};	SubName: Full=Protein TRANSPARENT TESTA 1 {ECO:0000313|EMBL:EXB38459.1};	FOG: Zn-finger	GO:0005634,nucleus; GO:0003700,DNA-binding transcription factor activity; GO:0046872,metal ion binding; GO:0003676,nucleic acid binding; GO:0006355,regulation of transcription, DNA-templated; GO:0006351,transcription, DNA-templated	C2H2-type zinc finger
Malba06G008845	NF-YB	TF	NF-Y->NF-YB	1.246	up	K02326 DNA polymerase epsilon subunit 3 [EC:2.7.7.7] | (RefSeq) DNA polymerase epsilon subunit 3 (A)	DNA polymerase epsilon subunit 3 [Morus notabilis]	RecName: Full=Nuclear transcription factor Y subunit B-2; Short=AtNF-YB-2; AltName: Full=Transcriptional activator HAP3B;	SubName: Full=DNA polymerase epsilon subunit 3 {ECO:0000313|EMBL:EXB38434.1};	DNA polymerase epsilon, subunit D	GO:0005634,nucleus; GO:0003700,DNA-binding transcription factor activity; GO:0046982,protein heterodimerization activity; GO:0043565,sequence-specific DNA binding; GO:0003712,transcription coregulator activity; GO:0048574,long-day photoperiodism, flowering; GO:0006351,transcription, DNA-templated	Core histone H2A/H2B/H3/H4
Malba06G009178	bHLH	TF	bHLH	1.017	up	K18485 myogenic factor 6 | (RefSeq) transcription factor bHLH96 (A)	hypothetical protein L484_003559 [Morus notabilis]	RecName: Full=Transcription factor bHLH96; AltName: Full=Basic helix-loop-helix protein 96; Short=AtbHLH96; Short=bHLH 96; AltName: Full=Transcription factor EN 15; AltName: Full=bHLH transcription factor bHLH096;	SubName: Full=Uncharacterized protein {ECO:0000313|EMBL:EXC12235.1};	--	GO:0005634,nucleus; GO:0003677,DNA binding; GO:0003700,DNA-binding transcription factor activity; GO:0046983,protein dimerization activity; GO:0006351,transcription, DNA-templated	Helix-loop-helix DNA-binding domain
Malba06G009476	B3	TF	B3->B3	2.322	up	K14016 ubiquitin fusion degradation protein 1 | (RefSeq) B3 domain-containing protein At3g19184-like (A)	Putative B3 domain-containing protein [Morus notabilis]	RecName: Full=Putative B3 domain-containing protein At5g58280;	SubName: Full=Putative B3 domain-containing protein {ECO:0000313|EMBL:EXB56029.1};	--	GO:0005634,nucleus; GO:0003677,DNA binding; GO:0006355,regulation of transcription, DNA-templated; GO:0006351,transcription, DNA-templated	B3 DNA binding domain
Malba06G009500	bZIP	TF	bZIP	1.494	up	K20557 transcription factor VIP1 | (RefSeq) transcription factor VIP1 (A)	Transcription factor RF2b [Morus notabilis]	RecName: Full=Transcription factor RF2b;	SubName: Full=Transcription factor RF2b {ECO:0000313|EMBL:EXC19534.1};	--	GO:0005634,nucleus; GO:0003677,DNA binding; GO:0003700,DNA-binding transcription factor activity; GO:0006351,transcription, DNA-templated	Mitotic checkpoint protein
Malba06G009590	GNAT	TR	GNAT	-1.638	down	--	hypothetical protein L484_011679 [Morus notabilis]	RecName: Full=Probable N-acetyltransferase HLS1-like; EC=2.3.1.-;	SubName: Full=Uncharacterized protein {ECO:0000313|EMBL:EXB37957.1};	--	GO:0008080,N-acetyltransferase activity; GO:0016747,transferase activity, transferring acyl groups other than amino-acyl groups; GO:0006473,protein acetylation	Acetyltransferase (GNAT) domain
Malba06G009805	HB-WOX	TF	HB->HB-WOX	5.748	up	K14292 trimethylguanosine synthase [EC:2.1.1.-] | (RefSeq) uncharacterized LOC107850838 (A)	WUSCHEL-related homeobox 2 [Morus notabilis]	RecName: Full=WUSCHEL-related homeobox 2;	SubName: Full=WUSCHEL-related homeobox 2 {ECO:0000313|EMBL:EXC10622.1};	--	GO:0005634,nucleus; GO:0003677,DNA binding; GO:0003700,DNA-binding transcription factor activity; GO:0010654,apical cell fate commitment; GO:0090451,cotyledon boundary formation; GO:0048825,cotyledon development; GO:0009880,embryonic pattern specification; GO:0009942,longitudinal axis specification; GO:0008284,positive regulation of cell proliferation; GO:0080167,response to karrikin; GO:0006351,…	Homeobox domain
Malba06G009833	C2H2	TF	C2H2	-2.389	down	K23480 zinc finger protein 362/384 | (RefSeq) zinc finger protein ZAT5 (A)	Zinc finger protein ZAT8 [Morus notabilis]	RecName: Full=Zinc finger protein ZAT12; AltName: Full=Protein RESPONSIVE TO HIGH LIGHT 41;	SubName: Full=Zinc finger protein ZAT8 {ECO:0000313|EMBL:EXC35058.1};	FOG: Zn-finger	GO:0005634,nucleus; GO:0003700,DNA-binding transcription factor activity; GO:0046872,metal ion binding; GO:0043565,sequence-specific DNA binding; GO:0009631,cold acclimation; GO:0042538,hyperosmotic salinity response; GO:0009643,photosynthetic acclimation; GO:0010200,response to chitin; GO:0009409,response to cold; GO:0009408,response to heat; GO:0009416,response to light stimulus; GO:0006979,res…	C2H2 type zinc-finger (2 copies)
Malba06G009837	MYB-related	TF	MYB->MYB-related	1.133	up	K09422 transcription factor MYB, plant | (RefSeq) transcription factor MYB59-like isoform X1 (A)	Transcription factor [Morus notabilis]	RecName: Full=Transcription factor MYB48; AltName: Full=Myb-related protein 48; Short=AtMYB48;	SubName: Full=Transcription factor {ECO:0000313|EMBL:EXC35062.1};	Transcription factor, Myb superfamily	GO:0005634,nucleus; GO:0003700,DNA-binding transcription factor activity; GO:0000981,DNA-binding transcription factor activity, RNA polymerase II-specific; GO:0043565,sequence-specific DNA binding; GO:0001135,RNA polymerase II transcription regulator recruiting activity; GO:0044212,transcription regulatory region DNA binding; GO:0030154,cell differentiation; GO:0006357,regulation of transcription…	Nuclear RNA-splicing-associated protein
Malba06G009869	HB-WOX	TF	HB->HB-WOX	2.63	up	K14292 trimethylguanosine synthase [EC:2.1.1.-] | (RefSeq) uncharacterized LOC107850838 (A)	WUSCHEL-related homeobox 3 [Morus notabilis]	RecName: Full=WUSCHEL-related homeobox 3; AltName: Full=Protein PRESSED FLOWER;	SubName: Full=WUSCHEL-related homeobox 3 {ECO:0000313|EMBL:EXB53235.1};	--	GO:0005634,nucleus; GO:0003677,DNA binding; GO:0003700,DNA-binding transcription factor activity; GO:0009943,adaxial/abaxial axis specification; GO:0030154,cell differentiation; GO:0008283,cell proliferation; GO:0009947,centrolateral axis specification; GO:0009908,flower development; GO:0099402,plant organ development; GO:0010865,stipule development; GO:0006351,transcription, DNA-templated	Homeobox domain
Malba06G009906	LOB	TF	LOB	-2.029	down	K02725 20S proteasome subunit alpha 6 [EC:3.4.25.1] | (RefSeq) proteasome subunit alpha type-1-like (A)	hypothetical protein L484_014422 [Morus notabilis]	RecName: Full=LOB domain-containing protein 11; AltName: Full=ASYMMETRIC LEAVES 2-like protein 7; Short=AS2-like protein 7;	SubName: Full=Uncharacterized protein {ECO:0000313|EMBL:EXB98577.1};	--	--	Centromere protein H (CENP-H)
Malba06G009919	S1Fa-like	TF	S1Fa-like	-5.302	down	--	DNA-binding protein S1FA1 [Morus notabilis]	--	SubName: Full=DNA-binding protein S1FA1 {ECO:0000313|EMBL:EXB98562.1};	--	GO:0016021,integral component of membrane; GO:0005634,nucleus; GO:0003677,DNA binding; GO:0006355,regulation of transcription, DNA-templated	DNA binding protein S1FA
Malba06G009938	B3	TF	B3->B3	2.263	up	K18195 rhamnogalacturonan endolyase [EC:4.2.2.23] | (RefSeq) uncharacterized protein LOC104807150 isoform X1 (A)	B3 domain-containing transcription factor VRN1 [Morus notabilis]	RecName: Full=B3 domain-containing protein LOC_Os12g40080;	SubName: Full=B3 domain-containing transcription factor VRN1 {ECO:0000313|EMBL:EXB74662.1};	FOG: Reverse transcriptase	GO:0005634,nucleus; GO:0003677,DNA binding; GO:0006355,regulation of transcription, DNA-templated; GO:0006351,transcription, DNA-templated	Reverse transcriptase (RNA-dependent DNA polymerase)
Malba06G010094	GNAT	TR	GNAT	-3.464	down	--	putative N-acetyltransferase YoaA [Morus notabilis]	--	SubName: Full=Uncharacterized protein {ECO:0000313|EMBL:CCB58119.1};	--	GO:0008080,N-acetyltransferase activity	Acetyltransferase (GNAT) domain
Malba06G010139	bZIP	TF	bZIP	-1.16	down	K04450 cyclic AMP-dependent transcription factor ATF-2 | (RefSeq) light-inducible protein CPRF2-like (A)	Basic-leucine zipper transcription factor [Trema orientalis]	RecName: Full=Light-inducible protein CPRF2; AltName: Full=Common plant regulatory factor 2; Short=CPRF-2;	SubName: Full=light-inducible protein CPRF2-like isoform X1 {ECO:0000313|RefSeq:XP_018830240.1};	--	GO:0005634,nucleus; GO:0003677,DNA binding; GO:0003700,DNA-binding transcription factor activity; GO:0006351,transcription, DNA-templated	Uncharacterized coiled-coil protein (DUF2353)
Malba06G010145	AUX/IAA	TR	AUX/IAA	2.924	up	K14484 auxin-responsive protein IAA | (RefSeq) auxin-responsive protein IAA4 (A)	Auxin-responsive protein IAA3 [Morus notabilis]	RecName: Full=Auxin-responsive protein IAA3; AltName: Full=Indoleacetic acid-induced protein 3; AltName: Full=Short hypocotyl; AltName: Full=Suppressor of HY2;	RecName: Full=Auxin-responsive protein {ECO:0000256|RuleBase:RU004549};	--	GO:0005634,nucleus; GO:0003700,DNA-binding transcription factor activity; GO:0044212,transcription regulatory region DNA binding; GO:0009734,auxin-activated signaling pathway; GO:0009733,response to auxin; GO:0006351,transcription, DNA-templated	--
Malba06G010338	C3H	TF	C3H	1.18	up	--	Zinc finger CCCH domain-containing protein 55 [Morus notabilis]	RecName: Full=Zinc finger CCCH domain-containing protein 46; Short=AtC3H46; EC=3.1.-.-;	SubName: Full=Zinc finger CCCH domain-containing protein 55 {ECO:0000313|EMBL:EXB88173.1};	--	GO:0003677,DNA binding; GO:0046872,metal ion binding; GO:0003729,mRNA binding; GO:0004518,nuclease activity	Torus domain
Malba06G010373	PHD	TR	PHD	2.975	up	K02603 origin recognition complex subunit 1 | (RefSeq) origin of replication complex subunit 1A-like (A)	Origin recognition complex subunit 1 [Morus notabilis]	RecName: Full=Origin of replication complex subunit 1A {ECO:0000303|PubMed:16179646}; Short=AtORC1a {ECO:0000303|PubMed:16179646}; AltName: Full=Origin recognition complex subunit 1a {ECO:0000303|Ref.2};	SubName: Full=Origin recognition complex subunit 1 {ECO:0000313|EMBL:EXB93295.1};	Origin recognition complex, subunit 1, and related proteins	GO:0005634,nucleus; GO:0000808,origin recognition complex; GO:0005524,ATP binding; GO:0003682,chromatin binding; GO:0010385,double-stranded methylated DNA binding; GO:0046872,metal ion binding; GO:0006260,DNA replication; GO:0006355,regulation of transcription, DNA-templated; GO:0006351,transcription, DNA-templated	CDC6, C terminal winged helix domain
Malba06G010407	bHLH	TF	bHLH	-1.248	down	K04733 interleukin-1 receptor-associated kinase 4 [EC:2.7.11.1] | (RefSeq) probable serine/threonine-protein kinase PBL26 isoform X1 (A)	hypothetical protein L484_007964 [Morus notabilis]	RecName: Full=Transcription factor bHLH130; AltName: Full=Basic helix-loop-helix protein 130; Short=AtbHLH130; Short=bHLH 130; AltName: Full=Transcription factor EN 69; AltName: Full=bHLH transcription factor bHLH130;	SubName: Full=Uncharacterized protein {ECO:0000313|EMBL:EXB48386.1};	--	GO:0005634,nucleus; GO:0001046,core promoter sequence-specific DNA binding; GO:0003700,DNA-binding transcription factor activity; GO:0046983,protein dimerization activity; GO:0001228,DNA-binding transcription activator activity, RNA polymerase II-specific; GO:0048573,photoperiodism, flowering; GO:0006355,regulation of transcription, DNA-templated; GO:0006366,transcription by RNA polymerase II	Helix-loop-helix DNA-binding domain
Malba07G010606	MYB	TF	MYB->MYB	-3.444	down	K09422 transcription factor MYB, plant | (RefSeq) transcription factor MYB108-like (A)	Myb-related protein 305 [Morus notabilis]	RecName: Full=Transcription factor MYB2 {ECO:0000305}; AltName: Full=Myb-related protein 2 {ECO:0000305}; Short=OsMYB2 {ECO:0000303|PubMed:22301384};	SubName: Full=Myb-related protein 305 {ECO:0000313|EMBL:EXB55993.1};	Transcription factor, Myb superfamily	GO:0005634,nucleus; GO:0000981,DNA-binding transcription factor activity, RNA polymerase II-specific; GO:0043565,sequence-specific DNA binding; GO:0001135,RNA polymerase II transcription regulator recruiting activity; GO:0044212,transcription regulatory region DNA binding; GO:0030154,cell differentiation; GO:1901002,positive regulation of response to salt stress; GO:1902584,positive regulation of…	Myb-like DNA-binding domain
Malba07G010623	WRKY	TF	WRKY	-2.454	down	K12835 ATP-dependent RNA helicase DDX42 [EC:3.6.4.13] | (RefSeq) DEAD-box ATP-dependent RNA helicase 24 isoform X1 (A)	LOW QUALITY PROTEIN: WRKY domain containing protein [Trema orientalis]	RecName: Full=Probable WRKY transcription factor 23; AltName: Full=WRKY DNA-binding protein 23;	SubName: Full=DNA-binding WRKY {ECO:0000313|EMBL:OMO64022.1};	--	GO:0005634,nucleus; GO:0003700,DNA-binding transcription factor activity; GO:0043565,sequence-specific DNA binding; GO:0009733,response to auxin; GO:0009624,response to nematode; GO:0006351,transcription, DNA-templated	--
Malba07G010668	MYB	TF	MYB->MYB	1.429	up	K09422 transcription factor MYB, plant | (RefSeq) transcription factor MYB12 (A)	Transcription factor [Morus notabilis]	RecName: Full=Transcription factor MYB111 {ECO:0000303|PubMed:11597504}; AltName: Full=Myb-related protein 111 {ECO:0000303|PubMed:11597504}; Short=AtMYB111 {ECO:0000303|PubMed:11597504}; AltName: Full=Protein PRODUCTION OF FLAVONOL GLYCOSIDES 3 {ECO:0000303|PubMed:17419845};	SubName: Full=Transcription factor {ECO:0000313|EMBL:EXB59328.1};	Transcription factor, Myb superfamily	GO:0005634,nucleus; GO:0003700,DNA-binding transcription factor activity; GO:0000981,DNA-binding transcription factor activity, RNA polymerase II-specific; GO:0043565,sequence-specific DNA binding; GO:0001135,RNA polymerase II transcription regulator recruiting activity; GO:0044212,transcription regulatory region DNA binding; GO:0030154,cell differentiation; GO:0051555,flavonol biosynthetic proce…	Myb-like DNA-binding domain
Malba07G010743	bHLH	TF	bHLH	-1.362	down	K14963 COMPASS component SWD3 | (RefSeq) transcription factor bHLH18-like (A)	hypothetical protein L484_001114 [Morus notabilis]	RecName: Full=Transcription factor bHLH25; AltName: Full=Basic helix-loop-helix protein 25; Short=AtbHLH25; Short=bHLH 25; AltName: Full=Transcription factor EN 29; AltName: Full=bHLH transcription factor bHLH025;	SubName: Full=Uncharacterized protein {ECO:0000313|EMBL:EXC54482.1};	--	GO:0005634,nucleus; GO:0003677,DNA binding; GO:0003700,DNA-binding transcription factor activity; GO:0046983,protein dimerization activity; GO:0006355,regulation of transcription, DNA-templated; GO:0006351,transcription, DNA-templated	AKAP7 2'5' RNA ligase-like domain
Malba07G010786	CSD	TF	CSD	1.468	up	K18754 protein lin-28 | (RefSeq) cold shock protein 2-like (A)	Glycine-rich protein 2b [Morus notabilis]	RecName: Full=Glycine-rich protein 2;	SubName: Full=Glycine-rich protein 2b {ECO:0000313|EMBL:EXB39284.1};	Predicted RNA-binding protein containing PIN domain and invovled in translation or RNA processing	GO:0003677,DNA binding; GO:0003723,RNA binding; GO:0008270,zinc ion binding; GO:0006355,regulation of transcription, DNA-templated	GAG-polyprotein viral zinc-finger
Malba07G010869	TRAF	TR	TRAF	2.613	up	K08332 vacuolar protein 8 | (RefSeq) ARM REPEAT PROTEIN INTERACTING WITH ABF2-like (A)	RAN GTPase-activating protein 1 [Morus notabilis]	RecName: Full=ARM REPEAT PROTEIN INTERACTING WITH ABF2; Short=ARIA;	SubName: Full=RAN GTPase-activating protein 1 {ECO:0000313|EMBL:EXB39374.1};	FOG: Armadillo/beta-catenin-like repeats	GO:0005737,cytoplasm; GO:0005634,nucleus; GO:0005886,plasma membrane; GO:0010187,negative regulation of seed germination; GO:0016567,protein ubiquitination; GO:0009737,response to abscisic acid; GO:0009651,response to salt stress	HEAT-like repeat
Malba07G010918	Tify	TF	Tify	1.099	up	K13464 jasmonate ZIM domain-containing protein | (RefSeq) protein TIFY 6B-like isoform X1 (A)	Protein TIFY 4A [Morus notabilis]	RecName: Full=Protein TIFY 4A; AltName: Full=Protein PEAPOD 1;	SubName: Full=Protein TIFY 4A {ECO:0000313|EMBL:EXC43838.1};	--	GO:0005634,nucleus; GO:0003714,transcription corepressor activity; GO:0048366,leaf development; GO:1903507,negative regulation of nucleic acid-templated transcription; GO:0042127,regulation of cell proliferation; GO:0031347,regulation of defense response; GO:2000022,regulation of jasmonic acid mediated signaling pathway; GO:0009611,response to wounding	Divergent CCT motif
Malba07G010948	AUX/IAA	TR	AUX/IAA	3.101	up	K14484 auxin-responsive protein IAA | (RefSeq) auxin-induced protein AUX28 (A)	auxin-induced protein aux28 [Populus trichocarpa]	RecName: Full=Auxin-induced protein AUX28;	RecName: Full=Auxin-responsive protein {ECO:0000256|RuleBase:RU004549};	--	GO:0005634,nucleus; GO:0009734,auxin-activated signaling pathway; GO:0006355,regulation of transcription, DNA-templated; GO:0006351,transcription, DNA-templated	AUX/IAA family
Malba07G010963	AP2/ERF-ERF	TF	AP2/ERF->AP2/ERF-ERF	2.046	up	K09286 EREBP-like factor | (RefSeq) hypothetical protein (A)	Ethylene-responsive transcription factor 3 [Morus notabilis]	RecName: Full=Ethylene-responsive transcription factor 3; Short=AtERF3; AltName: Full=Ethylene-responsive element-binding factor 3; Short=EREBP-3;	SubName: Full=Ethylene-responsive transcription factor 3 {ECO:0000313|EMBL:EXB81318.1};	--	GO:0005634,nucleus; GO:0003700,DNA-binding transcription factor activity; GO:0043565,sequence-specific DNA binding; GO:0006952,defense response; GO:0009873,ethylene-activated signaling pathway; GO:0010105,negative regulation of ethylene-activated signaling pathway; GO:0006351,transcription, DNA-templated	--
Malba07G010980	C2H2	TF	C2H2	6.139	up	K08081 tropinone reductase I [EC:1.1.1.206] | (RefSeq) tropinone reductase homolog At5g06060-like (A)	Transcriptional regulator SUPERMAN [Morus notabilis]	RecName: Full=Zinc finger protein 11 {ECO:0000305}; Short=AtZFP11 {ECO:0000303|Ref.4};	SubName: Full=Transcriptional regulator SUPERMAN {ECO:0000313|EMBL:EXC31922.1};	--	GO:0005634,nucleus; GO:0003700,DNA-binding transcription factor activity; GO:0046872,metal ion binding; GO:0003676,nucleic acid binding; GO:0007275,multicellular organism development; GO:0040008,regulation of growth; GO:0006355,regulation of transcription, DNA-templated; GO:0006351,transcription, DNA-templated	Zinc finger, C2H2 type
Malba07G011020	NAC	TF	NAC	-2.359	down	K05941 glutathione gamma-glutamylcysteinyltransferase [EC:2.3.2.15] | (RefSeq) glutathione gamma-glutamylcysteinyltransferase 1-like (A)	NAC domain-containing protein [Morus notabilis]	RecName: Full=NAC domain-containing protein 21/22; Short=ANAC021/ANAC022;	SubName: Full=NAC domain-containing protein {ECO:0000313|EMBL:EXB88378.1};	--	GO:0005634,nucleus; GO:0003677,DNA binding; GO:0003700,DNA-binding transcription factor activity; GO:0009734,auxin-activated signaling pathway; GO:0048527,lateral root development; GO:0010072,primary shoot apical meristem specification; GO:0006351,transcription, DNA-templated	--
Malba07G011491	mTERF	TR	mTERF	1.319	up	K15032 mTERF domain-containing protein, mitochondrial | (RefSeq) transcription termination factor MTERF8, chloroplastic-like (A)	hypothetical protein L484_020491 [Morus notabilis]	--	SubName: Full=Uncharacterized protein {ECO:0000313|EMBL:EXC34718.1};	Mitochondrial transcription termination factor, mTERF	GO:0003690,double-stranded DNA binding; GO:0006355,regulation of transcription, DNA-templated	mTERF
Malba07G011501	C2H2	TF	C2H2	-1.101	down	K22410 PR domain zinc finger protein 16 | (RefSeq) protein indeterminate-domain 2-like (A)	Zinc finger protein MAGPIE [Morus notabilis]	RecName: Full=Protein indeterminate-domain 2 {ECO:0000303|PubMed:16784536};	SubName: Full=Zinc finger protein MAGPIE {ECO:0000313|EMBL:EXB40818.1};	FOG: Zn-finger	GO:0003677,DNA binding; GO:0003700,DNA-binding transcription factor activity; GO:0046872,metal ion binding; GO:0006355,regulation of transcription, DNA-templated; GO:0006351,transcription, DNA-templated	C2H2-type zinc finger
Malba07G011614	C2H2	TF	C2H2	-2.167	down	K22534 PR domain zinc finger protein 5 | (RefSeq) zinc finger protein ZAT4-like (A)	Zinc finger protein ZAT10 [Morus notabilis]	RecName: Full=Zinc finger protein ZAT10; AltName: Full=Salt-tolerance zinc finger;	SubName: Full=Zinc finger protein ZAT10 {ECO:0000313|EMBL:EXB80040.1};	FOG: Zn-finger	GO:0005634,nucleus; GO:0003700,DNA-binding transcription factor activity; GO:0046872,metal ion binding; GO:0043565,sequence-specific DNA binding; GO:0035264,multicellular organism growth; GO:0045892,negative regulation of transcription, DNA-templated; GO:0010117,photoprotection; GO:0015979,photosynthesis; GO:0009737,response to abscisic acid; GO:0010200,response to chitin; GO:0009409,response to …	C2H2-type zinc ribbon
Malba07G011638	SWI/SNF-BAF60b	TR	SWI/SNF-BAF60b	1.111	up	K15223 upstream activation factor subunit UAF30 | (RefSeq) upstream activation factor subunit UAF30 (A)	Upstream activation factor subunit spp27 [Morus notabilis]	--	SubName: Full=Upstream activation factor subunit spp27 {ECO:0000313|EMBL:EXB76660.1};	RNA polymerase I transcription factor UAF	--	SWIB/MDM2 domain
Malba07G011649	C3H	TF	C3H	-4.063	down	K10260 F-box and WD-40 domain protein 7 | (RefSeq) zinc finger CCCH domain-containing protein 48 (A)	Zinc finger CCCH domain-containing protein 48 [Morus notabilis]	RecName: Full=Zinc finger CCCH domain-containing protein 48; Short=AtC3H48; AltName: Full=Zinc finger CCCH domain and WD40 repeat-containing protein 1;	SubName: Full=Zinc finger CCCH domain-containing protein 48 {ECO:0000313|EMBL:EXB76645.1};	Cdc4 and related F-box and WD-40 proteins	GO:0003677,DNA binding; GO:0046872,metal ion binding	Zinc-finger containing family
Malba07G011896	MYB-related	TF	MYB->MYB-related	2.308	up	K15397 3-ketoacyl-CoA synthase [EC:2.3.1.199] | (RefSeq) 3-ketoacyl-CoA synthase 17-like (A)	PREDICTED: protein RADIALIS-like 3 [Ziziphus jujuba]	RecName: Full=Protein RADIALIS-like 6; Short=AtRL6; Short=Protein RAD-like 6; AltName: Full=Protein RADIALIS-LIKE SANT/MYB 3; Short=Protein RSM3;	SubName: Full=Uncharacterized protein {ECO:0000313|EMBL:EXB37135.1};	Zuotin and related molecular chaperones (DnaJ superfamily), contains DNA-binding domains	GO:0005634,nucleus; GO:0003677,DNA binding; GO:0003700,DNA-binding transcription factor activity; GO:0006355,regulation of transcription, DNA-templated; GO:0006351,transcription, DNA-templated	Myb-like DNA-binding domain
Malba07G011904	MYB-related	TF	MYB->MYB-related	1.916	up	K15397 3-ketoacyl-CoA synthase [EC:2.3.1.199] | (RefSeq) 3-ketoacyl-CoA synthase 17-like (A)	DnaJ homolog subfamily C member 2 [Morus notabilis]	RecName: Full=Protein RADIALIS-like 1; Short=AtRL1; Short=Protein RAD-like 1; AltName: Full=Protein RADIALIS-LIKE SANT/MYB 2; Short=Protein RSM2;	SubName: Full=DnaJ homolog subfamily C member 2 {ECO:0000313|EMBL:EXB37128.1};	Zuotin and related molecular chaperones (DnaJ superfamily), contains DNA-binding domains	GO:0005634,nucleus; GO:0003677,DNA binding; GO:0003700,DNA-binding transcription factor activity; GO:0006351,transcription, DNA-templated	--
Malba07G012002	Others	TR	Others	-1.481	down	--	hypothetical protein L484_008433 [Morus notabilis]	RecName: Full=B-box zinc finger protein 21 {ECO:0000303|PubMed:19920209}; Short=AtBBX21; AltName: Full=Protein LONG HYPOCOTYL UNDER SHADE {ECO:0000303|PubMed:21070414}; AltName: Full=Protein SALT TOLERANCE HOMOLOG 2;	SubName: Full=Uncharacterized protein {ECO:0000313|EMBL:EXC24662.1};	--	GO:0005634,nucleus; GO:0003700,DNA-binding transcription factor activity; GO:0043565,sequence-specific DNA binding; GO:0000989,NA; GO:0008270,zinc ion binding; GO:0009640,photomorphogenesis; GO:0006355,regulation of transcription, DNA-templated; GO:0009641,shade avoidance; GO:0006351,transcription, DNA-templated	B-box zinc finger
Malba07G012074	MADS-M-type	TF	MADS->MADS-M-type	-1.634	down	K09260 MADS-box transcription enhancer factor 2A | (RefSeq) MADS-box protein JOINTLESS-like isoform X1 (A)	MADS-box protein AGL24 [Morus notabilis]	RecName: Full=MADS-box protein AGL24; AltName: Full=Protein AGAMOUS-LIKE 24;	SubName: Full=MADS-box protein AGL24 {ECO:0000313|EMBL:EXB57290.1};	MADS box transcription factor	GO:0005737,cytoplasm; GO:0005634,nucleus; GO:0003700,DNA-binding transcription factor activity; GO:0046982,protein heterodimerization activity; GO:0000977,RNA polymerase II regulatory region sequence-specific DNA binding; GO:0043565,sequence-specific DNA binding; GO:0030154,cell differentiation; GO:0048438,floral whorl development; GO:0010077,maintenance of inflorescence meristem identity; GO:004…	SRF-type transcription factor (DNA-binding and dimerisation domain)
Malba08G012653	WRKY	TF	WRKY	-3.434	down	K12835 ATP-dependent RNA helicase DDX42 [EC:3.6.4.13] | (RefSeq) DEAD-box ATP-dependent RNA helicase 24 isoform X1 (A)	putative WRKY transcription factor 75 [Morus notabilis]	RecName: Full=Probable WRKY transcription factor 75; AltName: Full=WRKY DNA-binding protein 75;	SubName: Full=Putative WRKY transcription factor 75 {ECO:0000313|EMBL:EXB25259.1};	--	GO:0005634,nucleus; GO:0003700,DNA-binding transcription factor activity; GO:0000978,RNA polymerase II proximal promoter sequence-specific DNA binding; GO:0044212,transcription regulatory region DNA binding; GO:0010055,atrichoblast differentiation; GO:0048527,lateral root development; GO:0000122,negative regulation of transcription by RNA polymerase II; GO:0043620,regulation of DNA-templated tran…	WRKY DNA -binding domain
Malba08G012655	SBP	TF	SBP	1.316	up	K13415 protein brassinosteroid insensitive 1 [EC:2.7.10.1 2.7.11.1] | (RefSeq) uncharacterized LOC103401427 (A)	Squamosa promoter-binding-like protein 13 [Morus notabilis]	RecName: Full=Squamosa promoter-binding-like protein 13B;	SubName: Full=Squamosa promoter-binding-like protein 13 {ECO:0000313|EMBL:EXB25256.1};	--	GO:0005634,nucleus; GO:0003677,DNA binding; GO:0046872,metal ion binding; GO:0048653,anther development; GO:0006355,regulation of transcription, DNA-templated; GO:0006351,transcription, DNA-templated	SBP domain
Malba08G012972	bHLH	TF	bHLH	-1.021	down	K18878 BHLH transcription factor Upa20 | (RefSeq) Upa20; transcription factor bHLH137-like (A)	hypothetical protein L484_008942 [Morus notabilis]	RecName: Full=Transcription factor bHLH79; AltName: Full=Basic helix-loop-helix protein 79; Short=AtbHLH79; Short=bHLH 79; AltName: Full=Transcription factor EN 81; AltName: Full=bHLH transcription factor bHLH079;	SubName: Full=Uncharacterized protein {ECO:0000313|EMBL:EXB29778.1};	--	GO:0005634,nucleus; GO:0003700,DNA-binding transcription factor activity; GO:0046983,protein dimerization activity; GO:0043565,sequence-specific DNA binding; GO:0006355,regulation of transcription, DNA-templated; GO:0006351,transcription, DNA-templated	Helix-loop-helix DNA-binding domain
Malba08G013001	E2F-DP	TF	E2F-DP	3.118	up	K09391 transcription factor E2F7/8 | (RefSeq) E2F transcription factor-like E2FE (A)	E2F transcription factor-like E2FE [Morus notabilis]	RecName: Full=E2F transcription factor-like E2FE; AltName: Full=DP-E2F-like protein 1; AltName: Full=E2F-like repressor E2L3;	SubName: Full=E2F transcription factor-like E2FE {ECO:0000313|EMBL:EXC32245.1};	Transcription factor E2F/dimerization partner (TDP)-like proteins	GO:0005634,nucleus; GO:0005667,transcription factor complex; GO:0003677,DNA binding; GO:0003700,DNA-binding transcription factor activity; GO:0042023,DNA endoreduplication; GO:0032876,negative regulation of DNA endoreduplication; GO:0006351,transcription, DNA-templated	E2F/DP family winged-helix DNA-binding domain
Malba08G013022	HB-HD-ZIP	TF	HB->HB-HD-ZIP	-1.42	down	K09338 homeobox-leucine zipper protein | (RefSeq) homeobox-leucine zipper protein HAT5 (A)	Homeobox-leucine zipper protein HAT5 [Morus notabilis]	RecName: Full=Homeobox-leucine zipper protein HAT5; AltName: Full=HD-ZIP protein ATHB-1; AltName: Full=Homeodomain transcription factor ATHB-1; AltName: Full=Homeodomain-leucine zipper protein HAT5; Short=HD-ZIP protein 5;	SubName: Full=Homeobox-leucine zipper protein HAT5 {ECO:0000313|EMBL:EXC34235.1};	Transcription factor HEX, contains HOX and HALZ domains	GO:0005634,nucleus; GO:0003700,DNA-binding transcription factor activity; GO:0042803,protein homodimerization activity; GO:0043565,sequence-specific DNA binding; GO:0009965,leaf morphogenesis; GO:0045893,positive regulation of transcription, DNA-templated; GO:0009637,response to blue light; GO:0009651,response to salt stress; GO:0006351,transcription, DNA-templated	--
Malba08G013084	MYB	TF	MYB->MYB	-1.159	down	K09422 transcription factor MYB, plant | (RefSeq) myb-related protein 306 (A)	Myb-related protein 306 [Morus notabilis]	RecName: Full=Myb-related protein 306;	SubName: Full=Myb-related protein 306 {ECO:0000313|EMBL:EXB44684.1};	Transcription factor, Myb superfamily	GO:0005634,nucleus; GO:0003677,DNA binding; GO:0006355,regulation of transcription, DNA-templated; GO:0006351,transcription, DNA-templated	Myb-like DNA-binding domain
Malba08G013109	NAC	TF	NAC	-1.585	down	K00521 ferric-chelate reductase [EC:1.16.1.7] | (RefSeq) ferric reduction oxidase 7, chloroplastic-like (A)	NAC domain-containing protein 100 [Morus notabilis]	RecName: Full=NAC domain-containing protein 100 {ECO:0000303|PubMed:15029955}; Short=ANAC100 {ECO:0000303|PubMed:15029955}; Short=AtNAC5;	SubName: Full=NAC domain-containing protein 100 {ECO:0000313|EMBL:EXB54322.1};	--	GO:0005634,nucleus; GO:0003677,DNA binding; GO:0003700,DNA-binding transcription factor activity; GO:0006351,transcription, DNA-templated	--
Malba08G013196	C2H2	TF	C2H2	-1.162	down	K23480 zinc finger protein 362/384 | (RefSeq) zinc finger protein ZAT5 (A)	Zinc finger protein ZAT4 [Morus notabilis]	RecName: Full=Zinc finger protein ZAT4;	SubName: Full=Zinc finger protein ZAT4 {ECO:0000313|EMBL:EXC11035.1};	FOG: Zn-finger	GO:0005634,nucleus; GO:0003700,DNA-binding transcription factor activity; GO:0046872,metal ion binding; GO:0003676,nucleic acid binding; GO:0006355,regulation of transcription, DNA-templated; GO:0006351,transcription, DNA-templated	Zinc-finger of C2H2 type
Malba08G013370	TCP	TF	TCP	-1.573	down	--	hypothetical protein L484_011087 [Morus notabilis]	RecName: Full=Transcription factor TCP12; AltName: Full=Protein BRANCHED 2;	SubName: Full=Uncharacterized protein {ECO:0000313|EMBL:EXC21922.1};	--	GO:0005634,nucleus; GO:0003677,DNA binding; GO:0003700,DNA-binding transcription factor activity; GO:0007275,multicellular organism development; GO:2000032,regulation of secondary shoot formation; GO:0006355,regulation of transcription, DNA-templated; GO:0006351,transcription, DNA-templated	TCP family transcription factor
Malba08G013392	B3	TF	B3->B3	4.926	up	K21554 CREB3 regulatory factor | (RefSeq) B3 domain-containing transcription factor VRN1-like (A)	B3 domain-containing protein [Morus notabilis]	RecName: Full=B3 domain-containing protein At1g49475;	SubName: Full=B3 domain-containing protein {ECO:0000313|EMBL:EXC28044.1};	--	GO:0005634,nucleus; GO:0003677,DNA binding; GO:0006355,regulation of transcription, DNA-templated; GO:0006351,transcription, DNA-templated	--
Malba08G013534	HB-WOX	TF	HB->HB-WOX	1.395	up	K14292 trimethylguanosine synthase [EC:2.1.1.-] | (RefSeq) uncharacterized LOC107850838 (A)	WUSCHEL-related homeobox 1 [Morus notabilis]	RecName: Full=WUSCHEL-related homeobox 1; AltName: Full=PFS2-like protein;	SubName: Full=WUSCHEL-related homeobox 1 {ECO:0000313|EMBL:EXB69100.1};	--	GO:0005829,cytosol; GO:0005634,nucleus; GO:0003677,DNA binding; GO:0003700,DNA-binding transcription factor activity; GO:0099402,plant organ development; GO:0006351,transcription, DNA-templated	Homeobox domain
Malba08G013633	MYB-related	TF	MYB->MYB-related	-2.512	down	K09422 transcription factor MYB, plant | (RefSeq) transcription factor MYB108 (A)	Transcription factor [Morus notabilis]	RecName: Full=Transcription factor MYB62 {ECO:0000303|PubMed:9839469}; AltName: Full=Myb-related protein 62 {ECO:0000303|PubMed:9839469}; Short=AtMYB62 {ECO:0000303|PubMed:9839469};	SubName: Full=Transcription factor {ECO:0000313|EMBL:EXB56907.1};	Transcription factor, Myb superfamily	GO:0005634,nucleus; GO:0003700,DNA-binding transcription factor activity; GO:0000981,DNA-binding transcription factor activity, RNA polymerase II-specific; GO:0043565,sequence-specific DNA binding; GO:0001135,RNA polymerase II transcription regulator recruiting activity; GO:0044212,transcription regulatory region DNA binding; GO:0030154,cell differentiation; GO:0016036,cellular response to phosph…	Myb-like DNA-binding domain
Malba08G013634	bHLH	TF	bHLH	-1.337	down	K04733 interleukin-1 receptor-associated kinase 4 [EC:2.7.11.1] | (RefSeq) F15H18.11 (A)	hypothetical protein L484_019953 [Morus notabilis]	RecName: Full=Transcription factor BEE 1; AltName: Full=Basic helix-loop-helix protein 44; Short=AtbHLH44; Short=bHLH 44; AltName: Full=Protein Brassinosteroid enhanced expression 1; AltName: Full=Transcription factor EN 77; AltName: Full=bHLH transcription factor bHLH044;	SubName: Full=Uncharacterized protein {ECO:0000313|EMBL:EXB56908.1};	--	GO:0005634,nucleus; GO:0003677,DNA binding; GO:0003700,DNA-binding transcription factor activity; GO:0046983,protein dimerization activity; GO:1902448,positive regulation of shade avoidance; GO:0006355,regulation of transcription, DNA-templated; GO:0006351,transcription, DNA-templated	Helix-loop-helix DNA-binding domain
Malba08G013711	zf-HD	TF	zf-HD	2.084	up	K08026 one cut domain, family member 1, hepatocyte nuclear factor 6 | (RefSeq) zinc-finger homeodomain protein 9-like (A)	hypothetical protein PHAVU_002G332400g [Phaseolus vulgaris]	RecName: Full=Zinc-finger homeodomain protein 2; Short=AtZHD2; AltName: Full=Homeobox protein 22; Short=AtHB-22; AltName: Full=Protein MATERNAL EFFECT EMBRYO ARREST 68;	SubName: Full=Uncharacterized protein {ECO:0000313|EMBL:ESW32559.1};	--	GO:0005634,nucleus; GO:0003677,DNA binding; GO:0046872,metal ion binding; GO:0042803,protein homodimerization activity; GO:0009793,embryo development ending in seed dormancy; GO:0006355,regulation of transcription, DNA-templated; GO:0006351,transcription, DNA-templated	Protein of unknown function (DUF4031)
Malba08G013728	HB-HD-ZIP	TF	HB->HB-HD-ZIP	1.303	up	K09338 homeobox-leucine zipper protein | (RefSeq) homeobox-leucine zipper protein HDG11 (A)	Homeobox-leucine zipper protein HDG11 [Morus notabilis]	RecName: Full=Homeobox-leucine zipper protein HDG11 {ECO:0000305}; AltName: Full=HD-ZIP protein HDG11 {ECO:0000305}; AltName: Full=Homeodomain GLABRA 2-like protein 11 {ECO:0000303|PubMed:10809443}; AltName: Full=Homeodomain transcription factor HDG11 {ECO:0000305}; AltName: Full=Protein ENHANCED DROUGHT TOLERANCE 1 {ECO:0000303|PubMed:18451323}; AltName: Full=Protein HOMEODOMAIN GLABROUS 11 {ECO…	SubName: Full=Homeobox-leucine zipper protein HDG11 {ECO:0000313|EMBL:EXB80256.1};	--	GO:0005634,nucleus; GO:0003700,DNA-binding transcription factor activity; GO:0008289,lipid binding; GO:0000976,transcription regulatory region sequence-specific DNA binding; GO:0009828,plant-type cell wall loosening; GO:0006351,transcription, DNA-templated; GO:0010091,trichome branching	Homeobox KN domain
Malba08G013754	NF-YB	TF	NF-Y->NF-YB	-6.608	down	K21751 down-regulator of transcription 1 | (RefSeq) protein Dr1 homolog isoform X1 (A)	Nuclear transcription factor Y subunit B [Trema orientalis]	RecName: Full=Protein Dr1 homolog; AltName: Full=Negative cofactor 2-beta homolog; Short=NC2-beta homolog;	SubName: Full=Protein Dr1-like protein {ECO:0000313|EMBL:EXC28037.1};	Class 2 transcription repressor NC2, beta subunit (Dr1)	GO:0005634,nucleus; GO:0003700,DNA-binding transcription factor activity; GO:0046982,protein heterodimerization activity; GO:0006355,regulation of transcription, DNA-templated; GO:0006351,transcription, DNA-templated	Histone-like transcription factor (CBF/NF-Y) and archaeal histone
Malba08G013758	B3	TF	B3->B3	-1.068	down	K21554 CREB3 regulatory factor | (RefSeq) B3 domain-containing transcription factor VRN1-like (A)	B3 domain-containing protein [Morus notabilis]	RecName: Full=B3 domain-containing protein At3g18960;	SubName: Full=B3 domain-containing protein {ECO:0000313|EMBL:EXC28044.1};	--	GO:0005634,nucleus; GO:0003677,DNA binding; GO:0006355,regulation of transcription, DNA-templated; GO:0006351,transcription, DNA-templated	B3 DNA binding domain
Malba09G013771	NAC	TF	NAC	-2.014	down	K00521 ferric-chelate reductase [EC:1.16.1.7] | (RefSeq) ferric reduction oxidase 7, chloroplastic-like (A)	NAC domain-containing protein [Morus notabilis]	RecName: Full=NAC domain-containing protein 21/22; Short=ANAC021/ANAC022;	SubName: Full=NAC domain-containing protein {ECO:0000313|EMBL:EXB27051.1};	--	GO:0005634,nucleus; GO:0003677,DNA binding; GO:0003700,DNA-binding transcription factor activity; GO:0009734,auxin-activated signaling pathway; GO:0048527,lateral root development; GO:0010072,primary shoot apical meristem specification; GO:0006351,transcription, DNA-templated	--
Malba09G013827	LFY	TF	LFY	3.278	up	--	Floricaula/leafy protein [Trema orientalis]	RecName: Full=Floricaula/leafy homolog 2; AltName: Full=NFL2;	SubName: Full=Floricaula/leafy-like protein {ECO:0000313|EMBL:EXC05171.1};	--	GO:0005634,nucleus; GO:0003677,DNA binding; GO:0007275,multicellular organism development; GO:0006355,regulation of transcription, DNA-templated; GO:0006351,transcription, DNA-templated	DNA Binding Domain (C-terminal) Leafy/Floricaula
Malba09G013964	TCP	TF	TCP	2.075	up	--	hypothetical protein L484_018699 [Morus notabilis]	RecName: Full=Transcription factor PCF5;	SubName: Full=Uncharacterized protein {ECO:0000313|EMBL:EXC18518.1};	--	GO:0005634,nucleus; GO:0003677,DNA binding; GO:0007275,multicellular organism development; GO:0006355,regulation of transcription, DNA-templated; GO:0006351,transcription, DNA-templated	TCP family transcription factor
Malba09G014070	PHD	TR	PHD	3.492	up	K11380 NuA3 HAT complex component NTO1 | (RefSeq) protein Jade-1 (A)	Protein Jade-1 [Morus notabilis]	RecName: Full=Histone-lysine N-methyltransferase TRX1 {ECO:0000305}; Short=OsTrx1 {ECO:0000303|PubMed:24420930}; EC=2.1.1.43 {ECO:0000269|PubMed:24420930}; AltName: Full=Protein SET DOMAIN GROUP 723 {ECO:0000305}; AltName: Full=SET family protein 33 {ECO:0000305}; Short=OsSET33 {ECO:0000303|PubMed:23762371};	SubName: Full=Protein Jade-1 {ECO:0000313|EMBL:EXB74713.1};	PHD finger protein BR140/LIN-49	GO:0005634,nucleus; GO:0042054,histone methyltransferase activity; GO:0018024,histone-lysine N-methyltransferase activity; GO:0046872,metal ion binding; GO:0009908,flower development; GO:0035556,intracellular signal transduction; GO:0048578,positive regulation of long-day photoperiodism, flowering	PHD-finger
Malba09G014093	MADS-MIKC	TF	MADS->MADS-MIKC	-1.202	down	K09264 MADS-box transcription factor, plant | (RefSeq) agamous-like MADS-box protein AGL6 (A)	MADS-box transcription factor 6 [Morus notabilis]	RecName: Full=MADS-box transcription factor 6; AltName: Full=OsMADS6; AltName: Full=Protein MOSAIC FLORAL ORGANS 1;	SubName: Full=MADS-box transcription factor 6 {ECO:0000313|EMBL:EXC11717.1};	MADS box transcription factor	GO:0005634,nucleus; GO:0003677,DNA binding; GO:0003700,DNA-binding transcription factor activity; GO:0046983,protein dimerization activity; GO:0000977,RNA polymerase II regulatory region sequence-specific DNA binding; GO:0030154,cell differentiation; GO:0009553,embryo sac development; GO:0010582,floral meristem determinacy; GO:0048437,floral organ development; GO:0048449,floral organ formation; G…	SRF-type transcription factor (DNA-binding and dimerisation domain)
Malba09G014195	WRKY	TF	WRKY	1.014	up	K13425 WRKY transcription factor 22 | (RefSeq) WRKY transcription factor 22 (A)	WRKY transcription factor 22 [Morus notabilis]	RecName: Full=WRKY transcription factor 22; AltName: Full=WRKY DNA-binding protein 22;	SubName: Full=WRKY transcription factor 22 {ECO:0000313|EMBL:EXB51621.1};	--	GO:0005634,nucleus; GO:0003700,DNA-binding transcription factor activity; GO:0043565,sequence-specific DNA binding; GO:0006952,defense response; GO:0010150,leaf senescence; GO:0010200,response to chitin; GO:0006351,transcription, DNA-templated	--
Malba09G014373	NAC	TF	NAC	-1.424	down	K00521 ferric-chelate reductase [EC:1.16.1.7] | (RefSeq) ferric reduction oxidase 7, chloroplastic-like (A)	NAC domain-containing protein 72 [Morus notabilis]	RecName: Full=NAC domain-containing protein 72; Short=ANAC072; AltName: Full=Protein RESPONSIVE TO DESICCATION 26;	SubName: Full=NAC domain-containing protein 72 {ECO:0000313|EMBL:EXB37906.1};	--	GO:0005634,nucleus; GO:0003677,DNA binding; GO:0006355,regulation of transcription, DNA-templated; GO:0006351,transcription, DNA-templated	--
Malba09G014485	LOB	TF	LOB	-2.613	down	K21994 LOB domain-containing protein 18 | (RefSeq) LOB domain-containing protein 19-like (A)	hypothetical protein L484_022437 [Morus notabilis]	RecName: Full=LOB domain-containing protein 31; AltName: Full=ASYMMETRIC LEAVES 2-like protein 22; Short=AS2-like protein 22;	SubName: Full=Uncharacterized protein {ECO:0000313|EMBL:EXB52660.1};	--	--	Lateral organ boundaries (LOB) domain
Malba09G014486	LOB	TF	LOB	-3.037	down	K21994 LOB domain-containing protein 18 | (RefSeq) hypothetical protein (A)	hypothetical protein L484_022439 [Morus notabilis]	RecName: Full=LOB domain-containing protein 18; AltName: Full=ASYMMETRIC LEAVES 2-like protein 20; Short=AS2-like protein 20;	SubName: Full=Uncharacterized protein {ECO:0000313|EMBL:EXB52662.1};	--	GO:0005634,nucleus; GO:0010311,lateral root formation; GO:0045893,positive regulation of transcription, DNA-templated; GO:0010089,xylem development	Lateral organ boundaries (LOB) domain
Malba09G014600	B3-ARF	TF	B3->B3-ARF	1.232	up	K14486 auxin response factor | (RefSeq) auxin response factor 18 isoform X1 (A)	Auxin response factor 18 [Morus notabilis]	RecName: Full=Auxin response factor 9;	RecName: Full=Auxin response factor {ECO:0000256|RuleBase:RU004561};	--	GO:0005634,nucleus; GO:0003700,DNA-binding transcription factor activity; GO:0043565,sequence-specific DNA binding; GO:0009734,auxin-activated signaling pathway; GO:0006351,transcription, DNA-templated	AUX/IAA family
Malba09G014630	HB-HD-ZIP	TF	HB->HB-HD-ZIP	-1.849	down	K09338 homeobox-leucine zipper protein | (Kazusa) Lj0g3v0072079.1; - (A)	PREDICTED: homeobox-leucine zipper protein ATHB-12-like [Vigna angularis]	RecName: Full=Homeobox-leucine zipper protein ATHB-7; AltName: Full=HD-ZIP protein ATHB-7; AltName: Full=Homeodomain transcription factor ATHB-7;	SubName: Full=Uncharacterized protein {ECO:0000313|EMBL:BAT98148.1};	Transcription factor HEX, contains HOX and HALZ domains	GO:0005634,nucleus; GO:0003700,DNA-binding transcription factor activity; GO:0043565,sequence-specific DNA binding; GO:0045893,positive regulation of transcription, DNA-templated; GO:0009737,response to abscisic acid; GO:0009414,response to water deprivation; GO:0006351,transcription, DNA-templated	--
Malba09G014634	bHLH	TF	bHLH	2.281	up	K13422 transcription factor MYC2 | (RefSeq) transcription factor bHLH14 (A)	hypothetical protein L484_023447 [Morus notabilis]	RecName: Full=Transcription factor MYC4; Short=AtMYC4; AltName: Full=Basic helix-loop-helix protein 4; Short=AtbHLH4; Short=bHLH 4; AltName: Full=Transcription factor EN 37; AltName: Full=bHLH transcription factor bHLH004;	SubName: Full=Uncharacterized protein {ECO:0000313|EMBL:EXB83840.1};	--	GO:0005634,nucleus; GO:0043425,bHLH transcription factor binding; GO:0003677,DNA binding; GO:0003700,DNA-binding transcription factor activity; GO:0046983,protein dimerization activity; GO:0009718,anthocyanin-containing compound biosynthetic process; GO:0006952,defense response; GO:0045893,positive regulation of transcription, DNA-templated; GO:0006355,regulation of transcription, DNA-templated; …	Helix-loop-helix DNA-binding domain
Malba09G014689	NAC	TF	NAC	2.225	up	--	NAC domain-containing protein 1 [Morus notabilis]	RecName: Full=NAC domain-containing protein 1 {ECO:0000303|PubMed:15029955}; Short=ANAC001 {ECO:0000303|PubMed:15029955}; AltName: Full=Protein NTM1-like 10 {ECO:0000303|PubMed:17158162};	SubName: Full=NAC domain-containing protein 1 {ECO:0000313|EMBL:EXC13639.1};	--	GO:0016021,integral component of membrane; GO:0005634,nucleus; GO:0003677,DNA binding; GO:0003700,DNA-binding transcription factor activity; GO:0006351,transcription, DNA-templated	--
Malba09G014691	NAC	TF	NAC	1.352	up	--	NAC domain-containing protein 1 [Morus notabilis]	RecName: Full=NAC domain-containing protein 4; Short=ANAC004;	SubName: Full=NAC domain-containing protein 1 {ECO:0000313|EMBL:EXC13639.1};	--	GO:0005634,nucleus; GO:0003677,DNA binding; GO:0003700,DNA-binding transcription factor activity; GO:0006351,transcription, DNA-templated	--
Malba09G014697	NAC	TF	NAC	1.273	up	K00521 ferric-chelate reductase [EC:1.16.1.7] | (RefSeq) ferric reduction oxidase 7, chloroplastic-like (A)	NAC domain-containing protein 69 [Morus notabilis]	RecName: Full=NAC domain-containing protein 14 {ECO:0000303|PubMed:15029955}; Short=ANAC014 {ECO:0000303|PubMed:15029955}; AltName: Full=Protein NTM1-like 2 {ECO:0000303|PubMed:17158162};	SubName: Full=NAC domain-containing protein 69 {ECO:0000313|EMBL:EXC13634.1};	--	GO:0016021,integral component of membrane; GO:0005634,nucleus; GO:0003677,DNA binding; GO:0003700,DNA-binding transcription factor activity; GO:0006351,transcription, DNA-templated	No apical meristem (NAM) protein
Malba09G014798	GNAT	TR	GNAT	-1.098	down	K20793 N-alpha-acetyltransferase 50 [EC:2.3.1.258] | (RefSeq) uncharacterized LOC103427988 (A)	FkbH domain containing protein [Parasponia andersonii]	--	SubName: Full=uncharacterized protein LOC109008554 isoform X1 {ECO:0000313|RefSeq:XP_018844239.1};	--	--	Acetyltransferase (GNAT) domain
Malba09G014810	GRF	TF	GRF	1.824	up	K22382 WD repeat-containing protein 26 | (RefSeq) WD repeat-containing protein 26 homolog (A)	hypothetical protein L484_027365 [Morus notabilis]	RecName: Full=Growth-regulating factor 5; Short=AtGRF5; AltName: Full=Transcription activator GRF5;	SubName: Full=Uncharacterized protein {ECO:0000313|EMBL:EXB38930.1};	--	GO:0005634,nucleus; GO:0005524,ATP binding; GO:0048366,leaf development; GO:0006355,regulation of transcription, DNA-templated; GO:0006351,transcription, DNA-templated	Mucin-like glycoprotein
Malba09G014889	C2C2-GATA	TF	C2C2->C2C2-GATA	1.151	up	K21630 GATA-type zinc finger protein 1 | (RefSeq) GATA zinc finger domain-containing protein 8 (A)	Putative GATA transcription factor 22 [Morus notabilis]	RecName: Full=GATA transcription factor 21;	SubName: Full=Putative GATA transcription factor 22 {ECO:0000313|EMBL:EXB38836.1};	GATA-4/5/6 transcription factors	GO:0005634,nucleus; GO:0005667,transcription factor complex; GO:0003682,chromatin binding; GO:0003700,DNA-binding transcription factor activity; GO:0000977,RNA polymerase II regulatory region sequence-specific DNA binding; GO:0001085,RNA polymerase II transcription factor binding; GO:0044212,transcription regulatory region DNA binding; GO:0001228,DNA-binding transcription activator activity, RNA …	GATA zinc finger
Malba09G014938	MYB-related	TF	MYB->MYB-related	1.373	up	K09422 transcription factor MYB, plant | (RefSeq) transcription factor MYB36-like (A)	Transcription factor RAX1 [Morus notabilis]	RecName: Full=Transcription factor RAX2; AltName: Full=Myb-related protein 38; Short=AtMYB38; AltName: Full=Protein REGULATOR OF AXILLARY MERISTEMS 2;	SubName: Full=Transcription factor RAX1 {ECO:0000313|EMBL:EXB24691.1};	Transcription factor, Myb superfamily	GO:0005634,nucleus; GO:0003700,DNA-binding transcription factor activity; GO:0000981,DNA-binding transcription factor activity, RNA polymerase II-specific; GO:0043565,sequence-specific DNA binding; GO:0001135,RNA polymerase II transcription regulator recruiting activity; GO:0044212,transcription regulatory region DNA binding; GO:0009785,blue light signaling pathway; GO:0030154,cell differentiatio…	Myb-like DNA-binding domain
Malba09G015045	MYB-related	TF	MYB->MYB-related	1.977	up	K09420 transcriptional activator Myb | (RefSeq) myb-related protein 3R-1-like isoform X1 (A)	Myb-related protein 3R-1 [Morus notabilis]	RecName: Full=Transcription factor MYB3R-4 {ECO:0000303|PubMed:11597504}; AltName: Full=Myb-related protein 3R-4 {ECO:0000303|PubMed:11597504}; AltName: Full=Protein ENHANCED DEFECTIVE CYTOKINESIS {ECO:0000303|PubMed:25806785};	SubName: Full=Myb-related protein 3R-1 {ECO:0000313|EMBL:EXB37516.1};	Transcription factor, Myb superfamily	GO:0005634,nucleus; GO:0003700,DNA-binding transcription factor activity; GO:0000981,DNA-binding transcription factor activity, RNA polymerase II-specific; GO:0043565,sequence-specific DNA binding; GO:0003713,transcription coactivator activity; GO:0001135,RNA polymerase II transcription regulator recruiting activity; GO:0044212,transcription regulatory region DNA binding; GO:0030154,cell differen…	--
Malba09G015061	HSF	TF	HSF	1.064	up	K11816 indole-3-pyruvate monooxygenase [EC:1.14.13.168] | (RefSeq) indole-3-pyruvate monooxygenase YUCCA2 (A)	Flavin-containing monooxygenase YUCCA2 [Morus notabilis]	RecName: Full=Indole-3-pyruvate monooxygenase YUCCA2; EC=1.14.13.168; AltName: Full=Flavin-containing monooxygenase YUCCA2;	RecName: Full=Flavin-containing monooxygenase {ECO:0000256|RuleBase:RU361177}; EC=1.-.-.- {ECO:0000256|RuleBase:RU361177};	Flavin-containing monooxygenase	GO:0050660,flavin adenine dinucleotide binding; GO:0103075,indole-3-pyruvate monooxygenase activity; GO:0004499,N,N-dimethylaniline monooxygenase activity; GO:0050661,NADP binding; GO:0009851,auxin biosynthetic process	FAD binding domain
Malba09G015114	C2C2-YABBY	TF	C2C2->C2C2-YABBY	2.261	up	--	hypothetical protein L484_020870 [Morus notabilis]	RecName: Full=Axial regulator YABBY 1; AltName: Full=Fl-54; AltName: Full=Protein ABNORMAL FLORAL ORGANS; AltName: Full=Protein FILAMENTOUS FLOWER; AltName: Full=Protein antherless;	SubName: Full=Uncharacterized protein {ECO:0000313|EMBL:EXB37079.1};	--	GO:0005634,nucleus; GO:0003677,DNA binding; GO:0003700,DNA-binding transcription factor activity; GO:0046872,metal ion binding; GO:0010158,abaxial cell fate specification; GO:0045165,cell fate commitment; GO:0010154,fruit development; GO:0010450,inflorescence meristem growth; GO:0009933,meristem structural organization; GO:0009944,polarity specification of adaxial/abaxial axis; GO:0009909,regulat…	HMG (high mobility group) box
Malba09G015140	C2H2	TF	C2H2	3.092	up	K23480 zinc finger protein 362/384 | (RefSeq) zinc finger protein ZAT5 (A)	Zinc finger protein ZAT3 [Morus notabilis]	RecName: Full=Zinc finger protein ZAT3 {ECO:0000305}; AltName: Full=Protein DUO1-ACTIVATED ZINC FINGER 2 {ECO:0000303|PubMed:21285328};	SubName: Full=Zinc finger protein ZAT3 {ECO:0000313|EMBL:EXB37568.1};	FOG: Zn-finger	GO:0005634,nucleus; GO:0003700,DNA-binding transcription factor activity; GO:0046872,metal ion binding; GO:0003676,nucleic acid binding; GO:0048235,pollen sperm cell differentiation; GO:0006355,regulation of transcription, DNA-templated; GO:0006351,transcription, DNA-templated	Zinc-finger of C2H2 type
Malba09G015144	bHLH	TF	bHLH	-1.286	down	--	Transcription factor UNE10 [Morus notabilis]	RecName: Full=Transcription factor UNE10; AltName: Full=Basic helix-loop-helix protein 16; Short=AtbHLH16; Short=bHLH 16; AltName: Full=Protein UNFERTILIZED EMBRYO SAC 10; AltName: Full=Transcription factor EN 108; AltName: Full=bHLH transcription factor bHLH016;	SubName: Full=Transcription factor UNE10 {ECO:0000313|EMBL:EXB37572.1};	--	GO:0005634,nucleus; GO:0009506,plasmodesma; GO:0003677,DNA binding; GO:0003700,DNA-binding transcription factor activity; GO:0046983,protein dimerization activity; GO:0009567,double fertilization forming a zygote and endosperm; GO:0006355,regulation of transcription, DNA-templated; GO:0006351,transcription, DNA-templated	Helix-loop-helix DNA-binding domain
Malba09G015150	C2C2-GATA	TF	C2C2->C2C2-GATA	1.008	up	K17895 GATA-binding protein 3 | (RefSeq) GATA transcription factor 9 (A)	GATA transcription factor 2 [Morus notabilis]	RecName: Full=GATA transcription factor 4; Short=AtGATA-4;	SubName: Full=GATA transcription factor 2 {ECO:0000313|EMBL:EXB37576.1};	GATA-4/5/6 transcription factors	GO:0005634,nucleus; GO:0005667,transcription factor complex; GO:0003682,chromatin binding; GO:0003700,DNA-binding transcription factor activity; GO:0000977,RNA polymerase II regulatory region sequence-specific DNA binding; GO:0001085,RNA polymerase II transcription factor binding; GO:0001228,DNA-binding transcription activator activity, RNA polymerase II-specific; GO:0008270,zinc ion binding; GO:…	GATA zinc finger
Malba09G015155	SBP	TF	SBP	1.455	up	K13415 protein brassinosteroid insensitive 1 [EC:2.7.10.1 2.7.11.1] | (RefSeq) uncharacterized LOC103401427 (A)	Squamosa promoter-binding-like protein 7 [Morus notabilis]	RecName: Full=Squamosa promoter-binding-like protein 7;	SubName: Full=Squamosa promoter-binding-like protein 7 {ECO:0000313|EMBL:EXB37582.1};	--	GO:0005634,nucleus; GO:0003677,DNA binding; GO:0046872,metal ion binding; GO:0006355,regulation of transcription, DNA-templated; GO:0006351,transcription, DNA-templated	SBP domain
Malba09G015156	SBP	TF	SBP	1.252	up	K13415 protein brassinosteroid insensitive 1 [EC:2.7.10.1 2.7.11.1] | (RefSeq) uncharacterized LOC103401427 (A)	Squamosa promoter-binding-like protein 8 [Morus notabilis]	RecName: Full=Squamosa promoter-binding-like protein 8;	SubName: Full=Squamosa promoter-binding-like protein 8 {ECO:0000313|EMBL:EXB37583.1};	--	GO:0005737,cytoplasm; GO:0005634,nucleus; GO:0003677,DNA binding; GO:0046872,metal ion binding; GO:0048653,anther development; GO:0030154,cell differentiation; GO:0009554,megasporogenesis; GO:0009556,microsporogenesis; GO:0006355,regulation of transcription, DNA-templated; GO:0006351,transcription, DNA-templated	SBP domain
Malba09G015222	MYB	TF	MYB->MYB	-4.016	down	K09422 transcription factor MYB, plant | (RefSeq) transcription repressor MYB5-like (A)	Transcription repressor [Morus notabilis]	RecName: Full=Transcription repressor MYB5; AltName: Full=AtM2; AltName: Full=Myb-related protein 5; Short=AtMYB5;	SubName: Full=Transcription repressor {ECO:0000313|EMBL:EXC32450.1};	Transcription factor, Myb superfamily	GO:0005634,nucleus; GO:0003700,DNA-binding transcription factor activity; GO:0000981,DNA-binding transcription factor activity, RNA polymerase II-specific; GO:0043565,sequence-specific DNA binding; GO:0001135,RNA polymerase II transcription regulator recruiting activity; GO:0044212,transcription regulatory region DNA binding; GO:0048354,mucilage biosynthetic process involved in seed coat developm…	Myb DNA-binding like
Malba09G015250	Whirly	TF	Whirly	1.179	up	--	Protein BEARSKIN1 [Morus notabilis]	RecName: Full=Single-stranded DNA-binding protein WHY2, mitochondrial; AltName: Full=Protein WHIRLY 2; Short=StWHY2; Flags: Precursor;	SubName: Full=Protein BEARSKIN1 {ECO:0000313|EMBL:EXC32481.1};	--	GO:0005739,mitochondrion; GO:0003677,DNA binding; GO:0003697,single-stranded DNA binding; GO:0006952,defense response; GO:0006281,DNA repair; GO:0006355,regulation of transcription, DNA-templated	Whirly transcription factor
Malba10G015355	TCP	TF	TCP	-1.206	down	K16221 transcription factor TCP21 (protein CCA1 HIKING EXPEDITION) | (RefSeq) transcription factor TCP7-like (A)	hypothetical protein L484_010801 [Morus notabilis]	RecName: Full=Transcription factor TCP20;	SubName: Full=Uncharacterized protein {ECO:0000313|EMBL:EXC33391.1};	--	GO:0005634,nucleus; GO:0003677,DNA binding; GO:0003700,DNA-binding transcription factor activity; GO:0000987,proximal promoter sequence-specific DNA binding; GO:0043565,sequence-specific DNA binding; GO:0009653,anatomical structure morphogenesis; GO:0006351,transcription, DNA-templated	TCP family transcription factor
Malba10G015360	WRKY	TF	WRKY	-1.948	down	K12835 ATP-dependent RNA helicase DDX42 [EC:3.6.4.13] | (RefSeq) DEAD-box ATP-dependent RNA helicase 24 isoform X1 (A)	putative WRKY transcription factor 75 [Morus notabilis]	RecName: Full=Probable WRKY transcription factor 75; AltName: Full=WRKY DNA-binding protein 75;	SubName: Full=Putative WRKY transcription factor 75 {ECO:0000313|EMBL:EXC33385.1};	--	GO:0005634,nucleus; GO:0003700,DNA-binding transcription factor activity; GO:0000978,RNA polymerase II proximal promoter sequence-specific DNA binding; GO:0044212,transcription regulatory region DNA binding; GO:0010055,atrichoblast differentiation; GO:0048527,lateral root development; GO:0000122,negative regulation of transcription by RNA polymerase II; GO:0043620,regulation of DNA-templated tran…	WRKY DNA -binding domain
Malba10G015491	NAC	TF	NAC	1.546	up	--	NAC domain-containing protein 8 [Morus notabilis]	RecName: Full=SUPPRESSOR OF GAMMA RESPONSE 1 {ECO:0000303|PubMed:19549833}; AltName: Full=NAC domain-containing protein 8 {ECO:0000303|PubMed:15029955}; Short=ANAC008 {ECO:0000303|PubMed:15029955}; AltName: Full=Protein SOG1; AltName: Full=SUPPRESSOR OF GAMMA RADIATION 1;	SubName: Full=NAC domain-containing protein 8 {ECO:0000313|EMBL:EXC20358.1};	--	GO:0005634,nucleus; GO:0003700,DNA-binding transcription factor activity; GO:0043565,sequence-specific DNA binding; GO:0000077,DNA damage checkpoint; GO:0040020,regulation of meiotic nuclear division; GO:0010332,response to gamma radiation; GO:0006351,transcription, DNA-templated	--
Malba10G015510	LOB	TF	LOB	-1.44	down	K13944 LOB domain-containing protein 16 | (RefSeq) LOB domain-containing protein 16-like (A)	hypothetical protein L484_020555 [Morus notabilis]	RecName: Full=LOB domain-containing protein 25; AltName: Full=ASYMMETRIC LEAVES 2-like protein 3; Short=AS2-like protein 3;	SubName: Full=Uncharacterized protein {ECO:0000313|EMBL:EXC20334.1};	--	--	Lateral organ boundaries (LOB) domain
Malba10G015618	E2F-DP	TF	E2F-DP	1.798	up	K09391 transcription factor E2F7/8 | (RefSeq) E2F transcription factor-like E2FF isoform X1 (A)	E2F transcription factor-like E2FF [Morus notabilis]	RecName: Full=E2F transcription factor-like E2FF; AltName: Full=DP-E2F-like protein 3; AltName: Full=E2F-like repressor E2L2;	SubName: Full=E2F transcription factor-like E2FF {ECO:0000313|EMBL:EXB47723.1};	Transcription factor E2F/dimerization partner (TDP)-like proteins	GO:0005737,cytoplasm; GO:0005634,nucleus; GO:0005667,transcription factor complex; GO:0003677,DNA binding; GO:0003700,DNA-binding transcription factor activity; GO:0007049,cell cycle; GO:0006351,transcription, DNA-templated	B-block binding subunit of TFIIIC
Malba10G015719	NAC	TF	NAC	-1.446	down	K00521 ferric-chelate reductase [EC:1.16.1.7] | (RefSeq) ferric reduction oxidase 7, chloroplastic-like (A)	NAC domain-containing protein 78 [Morus notabilis]	RecName: Full=NAC domain-containing protein 45 {ECO:0000312|EMBL:AEE73912.1};	SubName: Full=NAC domain-containing protein 78 {ECO:0000313|EMBL:EXC05202.1};	--	GO:0005634,nucleus; GO:0003700,DNA-binding transcription factor activity; GO:0044212,transcription regulatory region DNA binding; GO:0090603,sieve element differentiation; GO:0090602,sieve element enucleation; GO:0006351,transcription, DNA-templated	--
Malba10G015786	NAC	TF	NAC	-1.766	down	K00521 ferric-chelate reductase [EC:1.16.1.7] | (RefSeq) ferric reduction oxidase 7, chloroplastic-like (A)	NAC domain-containing protein 100 [Morus notabilis]	RecName: Full=NAC domain-containing protein 100 {ECO:0000303|PubMed:15029955}; Short=ANAC100 {ECO:0000303|PubMed:15029955}; Short=AtNAC5;	SubName: Full=NAC domain-containing protein 100 {ECO:0000313|EMBL:EXB31943.1};	--	GO:0005634,nucleus; GO:0003677,DNA binding; GO:0003700,DNA-binding transcription factor activity; GO:0006351,transcription, DNA-templated	No apical meristem (NAM) protein
Malba10G015834	C2H2	TF	C2H2	1.221	up	--	Zinc finger protein ZAT9 [Morus notabilis]	RecName: Full=Zinc finger protein ZAT9;	SubName: Full=Zinc finger protein ZAT9 {ECO:0000313|EMBL:EXB38081.1};	FOG: Zn-finger	GO:0005634,nucleus; GO:0003700,DNA-binding transcription factor activity; GO:0046872,metal ion binding; GO:0044212,transcription regulatory region DNA binding; GO:0006355,regulation of transcription, DNA-templated; GO:0006351,transcription, DNA-templated	Zinc ribbon domain
Malba10G016004	MYB	TF	MYB->MYB	2.425	up	K09422 transcription factor MYB, plant | (RefSeq) protein rough sheath 2 homolog (A)	unnamed protein product [Coffea canephora]	RecName: Full=Transcription factor AS1 {ECO:0000303|PubMed:11140682}; AltName: Full=Myb-related protein 91 {ECO:0000303|PubMed:9839469}; Short=AtMYB91 {ECO:0000303|PubMed:9839469}; AltName: Full=Protein ASYMMETRIC LEAVES 1 {ECO:0000303|PubMed:11140682}; AltName: Full=Protein PHANTASTICA {ECO:0000303|PubMed:10102816}; Short=AtPHAN {ECO:0000303|PubMed:10102816};	SubName: Full=Uncharacterized protein {ECO:0000313|EMBL:CDP02800.1};	Transcription factor, Myb superfamily	GO:0000793,condensed chromosome; GO:0005730,nucleolus; GO:0005634,nucleus; GO:0003677,DNA binding; GO:0003700,DNA-binding transcription factor activity; GO:0042803,protein homodimerization activity; GO:0000981,DNA-binding transcription factor activity, RNA polymerase II-specific; GO:0043565,sequence-specific DNA binding; GO:0001135,RNA polymerase II transcription regulator recruiting activity; GO…	--
Malba10G016005	MYB-related	TF	MYB->MYB-related	2.355	up	K09422 transcription factor MYB, plant | (RefSeq) protein rough sheath 2 homolog (A)	leaf dorsal-ventral developmental protein [Morus alba]	RecName: Full=Protein rough sheath 2 homolog; AltName: Full=OsPHAN; AltName: Full=OsRS2; AltName: Full=Protein PHANTASTICA homolog;	SubName: Full=Leaf dorsal-ventral developmental protein {ECO:0000313|EMBL:ACI96070.1};	Transcription factor, Myb superfamily	GO:0000793,condensed chromosome; GO:0005730,nucleolus; GO:0005634,nucleus; GO:0042803,protein homodimerization activity; GO:0000981,DNA-binding transcription factor activity, RNA polymerase II-specific; GO:0043565,sequence-specific DNA binding; GO:0001135,RNA polymerase II transcription regulator recruiting activity; GO:0044212,transcription regulatory region DNA binding; GO:0008356,asymmetric ce…	Myb-like DNA-binding domain
Malba10G016134	GRAS	TF	GRAS	4.788	up	K14494 DELLA protein | (RefSeq) DELLA protein GAIP-like (A)	hypothetical protein L484_018298 [Morus notabilis]	RecName: Full=Scarecrow-like protein 32; Short=AtSCL32; AltName: Full=GRAS family protein 18; Short=AtGRAS-18;	SubName: Full=Uncharacterized protein {ECO:0000313|EMBL:EXC23167.1};	--	GO:0005634,nucleus; GO:0003700,DNA-binding transcription factor activity; GO:0043565,sequence-specific DNA binding; GO:0006355,regulation of transcription, DNA-templated; GO:0006351,transcription, DNA-templated	GRAS domain family
Malba10G016160	MYB-related	TF	MYB->MYB-related	1.225	up	K09422 transcription factor MYB, plant | (RefSeq) MYB-like transcription factor ETC3 isoform X1 (A)	Transcription factor CPC [Morus notabilis]	RecName: Full=Transcription factor CPC; AltName: Full=Protein CAPRICE;	SubName: Full=Transcription factor CPC {ECO:0000313|EMBL:EXC23129.1};	--	GO:0005634,nucleus; GO:0003700,DNA-binding transcription factor activity; GO:0000981,DNA-binding transcription factor activity, RNA polymerase II-specific; GO:0043565,sequence-specific DNA binding; GO:0001135,RNA polymerase II transcription regulator recruiting activity; GO:0044212,transcription regulatory region DNA binding; GO:0009913,epidermal cell differentiation; GO:0007275,multicellular org…	Myb-like DNA-binding domain
Malba10G016161	HB-HD-ZIP	TF	HB->HB-HD-ZIP	1.497	up	K09338 homeobox-leucine zipper protein | (RefSeq) hypothetical protein (A)	Homeobox-leucine zipper protein HDG2 [Morus notabilis]	RecName: Full=Homeobox-leucine zipper protein HDG2; AltName: Full=HD-ZIP protein HDG2; AltName: Full=Homeodomain GLABRA 2-like protein 2; AltName: Full=Homeodomain transcription factor HDG2; AltName: Full=Protein HOMEODOMAIN GLABROUS 2;	SubName: Full=Homeobox-leucine zipper protein HDG2 {ECO:0000313|EMBL:EXC23121.1};	--	GO:0005634,nucleus; GO:0003700,DNA-binding transcription factor activity; GO:0008289,lipid binding; GO:0043565,sequence-specific DNA binding; GO:0048497,maintenance of floral organ identity; GO:0006351,transcription, DNA-templated; GO:0010090,trichome morphogenesis	Homeobox KN domain
Malba10G016193	SNF2	TR	SNF2	1.199	up	K15083 DNA repair protein RAD16 | (RefSeq) ATP-dependent helicase rhp16 (A)	TNF receptor-associated factor [Trema orientalis]	RecName: Full=Helicase-like transcription factor CHR28 {ECO:0000305}; EC=3.6.4.- {ECO:0000305}; AltName: Full=Protein CHROMATIN REMODELING 28 {ECO:0000305}; AltName: Full=Protein SNF2-RING-HELICASE-LIKE 2 {ECO:0000303|PubMed:25425661};	SubName: Full=Uncharacterized protein {ECO:0000313|EMBL:ONI18436.1};	Nucleotide excision repair protein RAD16	GO:0005737,cytoplasm; GO:0005634,nucleus; GO:0005524,ATP binding; GO:0003677,DNA binding; GO:0004386,helicase activity; GO:0046872,metal ion binding; GO:0016569,covalent chromatin modification; GO:0006355,regulation of transcription, DNA-templated; GO:0080188,RNA-directed DNA methylation; GO:0006351,transcription, DNA-templated	zinc finger of C3HC4-type, RING
Malba10G016201	WRKY	TF	WRKY	-1.297	down	K01892 histidyl-tRNA synthetase [EC:6.1.1.21] | (RefSeq) WRKY family transcription factor (A)	WRKY transcription factor 6 [Morus notabilis]	RecName: Full=WRKY transcription factor 6 {ECO:0000303|PubMed:11722756}; AltName: Full=WRKY DNA-binding protein 6 {ECO:0000303|PubMed:11722756}; Short=AtWRKY6 {ECO:0000303|PubMed:11722756};	SubName: Full=WRKY transcription factor 6 {ECO:0000313|EMBL:EXB37867.1};	--	GO:0005634,nucleus; GO:0003700,DNA-binding transcription factor activity; GO:0043565,sequence-specific DNA binding; GO:0044212,transcription regulatory region DNA binding; GO:0080169,cellular response to boron-containing substance deprivation; GO:0016036,cellular response to phosphate starvation; GO:0009873,ethylene-activated signaling pathway; GO:0045892,negative regulation of transcription, DNA…	WRKY DNA -binding domain
Malba10G016214	C2H2	TF	C2H2	-1.236	down	K14016 ubiquitin fusion degradation protein 1 | (RefSeq) uncharacterized protein LOC107496751 (A)	Ubiquitin fusion degradation protein 1-like protein [Morus notabilis]	--	SubName: Full=Ubiquitin fusion degradation protein 1-like protein {ECO:0000313|EMBL:EXB37852.1};	Ubiquitin fusion-degradation protein	GO:0006511,ubiquitin-dependent protein catabolic process	Ubiquitin fusion degradation protein UFD1
Malba10G016271	SBP	TF	SBP	2.063	up	K13415 protein brassinosteroid insensitive 1 [EC:2.7.10.1 2.7.11.1] | (RefSeq) uncharacterized LOC103401427 (A)	Squamosa promoter-binding-like protein 5 [Morus notabilis]	RecName: Full=Squamosa promoter-binding-like protein 5;	SubName: Full=Squamosa promoter-binding-like protein 5 {ECO:0000313|EMBL:EXB44631.1};	--	GO:0005737,cytoplasm; GO:0005634,nucleus; GO:0003677,DNA binding; GO:0003700,DNA-binding transcription factor activity; GO:0046872,metal ion binding; GO:0006355,regulation of transcription, DNA-templated; GO:0010321,regulation of vegetative phase change; GO:0006351,transcription, DNA-templated	SBP domain
Malba10G016325	bZIP	TF	bZIP	1.693	up	K04374 cyclic AMP-dependent transcription factor ATF-4 | (RefSeq) basic leucine zipper 61-like (A)	Transcription factor VIP1 [Morus notabilis]	RecName: Full=Basic leucine zipper 61 {ECO:0000303|PubMed:11906833}; Short=AtbZIP61 {ECO:0000303|PubMed:11906833}; Short=bZIP protein 61;	SubName: Full=Transcription factor VIP1 {ECO:0000313|EMBL:EXB79005.1};	--	GO:0005634,nucleus; GO:0003677,DNA binding; GO:0003700,DNA-binding transcription factor activity; GO:0000977,RNA polymerase II regulatory region sequence-specific DNA binding; GO:0045893,positive regulation of transcription, DNA-templated; GO:0006351,transcription, DNA-templated	Striatin family
Malba10G016332	TCP	TF	TCP	1.566	up	--	hypothetical protein L484_002986 [Morus notabilis]	RecName: Full=Transcription factor TCP3;	SubName: Full=Uncharacterized protein {ECO:0000313|EMBL:EXB28787.1};	--	GO:0005634,nucleus; GO:0003677,DNA binding; GO:0003700,DNA-binding transcription factor activity; GO:0030154,cell differentiation; GO:0048366,leaf development; GO:0009965,leaf morphogenesis; GO:0045962,positive regulation of development, heterochronic; GO:0006355,regulation of transcription, DNA-templated; GO:0009733,response to auxin; GO:0006351,transcription, DNA-templated	TCP family transcription factor
Malba10G016410	WRKY	TF	WRKY	-1.836	down	K12835 ATP-dependent RNA helicase DDX42 [EC:3.6.4.13] | (RefSeq) DEAD-box ATP-dependent RNA helicase 24 isoform X1 (A)	putative WRKY transcription factor 28 [Morus notabilis]	RecName: Full=Probable WRKY transcription factor 71; AltName: Full=WRKY DNA-binding protein 71;	SubName: Full=Putative WRKY transcription factor 28 {ECO:0000313|EMBL:EXB92394.1};	--	GO:0005634,nucleus; GO:0003700,DNA-binding transcription factor activity; GO:1990837,sequence-specific double-stranded DNA binding; GO:0045893,positive regulation of transcription, DNA-templated; GO:0006351,transcription, DNA-templated; GO:0010228,vegetative to reproductive phase transition of meristem	--
Malba10G016442	MADS-MIKC	TF	MADS->MADS-MIKC	3.305	up	K09264 MADS-box transcription factor, plant | (RefSeq) MADS-box transcription factor 3-like isoform X1 (A)	hypothetical protein LR48_Vigan09g228200 [Vigna angularis]	RecName: Full=MADS-box transcription factor 3; AltName: Full=OsMADS3; AltName: Full=Protein AGAMOUS-like; AltName: Full=RMADS222;	SubName: Full=Uncharacterized protein {ECO:0000313|EMBL:KOM53623.1};	MADS box transcription factor	GO:0005634,nucleus; GO:0003700,DNA-binding transcription factor activity; GO:0046983,protein dimerization activity; GO:0000977,RNA polymerase II regulatory region sequence-specific DNA binding; GO:0030154,cell differentiation; GO:0045944,positive regulation of transcription by RNA polymerase II; GO:0010097,specification of stamen identity; GO:0006351,transcription, DNA-templated	--
Malba10G016498	GARP-G2-like	TF	GARP->GARP-G2-like	-6.439	down	K08026 one cut domain, family member 1, hepatocyte nuclear factor 6 | (RefSeq) probable transcription factor KAN2 (A)	Putative Myb family transcription factor [Morus notabilis]	RecName: Full=Putative Myb family transcription factor At1g14600;	SubName: Full=Putative Myb family transcription factor {ECO:0000313|EMBL:EXB53668.1};	--	GO:0005634,nucleus; GO:0003677,DNA binding; GO:0003700,DNA-binding transcription factor activity; GO:0006355,regulation of transcription, DNA-templated; GO:0006351,transcription, DNA-templated	Survival motor neuron (SMN) interacting protein 1 (SIP1)
Malba10G016558	Others	TR	Others	2.289	up	--	PREDICTED: protein TIFY 5A-like [Pyrus x bretschneideri]	RecName: Full=Protein TIFY 5A {ECO:0000303|PubMed:17499004}; AltName: Full=Jasmonate ZIM domain-containing protein 8 {ECO:0000303|PubMed:17637675};	SubName: Full=Uncharacterized protein {ECO:0000313|EMBL:CBI18787.3};	--	GO:0005634,nucleus; GO:0003714,transcription corepressor activity; GO:0006952,defense response; GO:1903507,negative regulation of nucleic acid-templated transcription; GO:0031347,regulation of defense response; GO:2000022,regulation of jasmonic acid mediated signaling pathway; GO:0006355,regulation of transcription, DNA-templated; GO:0009611,response to wounding; GO:0006351,transcription, DNA-tem…	Divergent CCT motif
Malba10G016722	GNAT	TR	GNAT	1.631	up	K00670 N-alpha-acetyltransferase 30 [EC:2.3.1.256] | (RefSeq) N-acetyltransferase MAK3 (A)	FkbH domain containing protein [Parasponia andersonii]	RecName: Full=N-terminal acetyltransferase A complex catalytic subunit NAA10 {ECO:0000303|PubMed:25966763}; Short=AtNAA10 {ECO:0000303|PubMed:25966763}; EC=2.3.1.255 {ECO:0000269|PubMed:25966763};	SubName: Full=Uncharacterized protein {ECO:0000313|EMBL:EMJ16296.1};	N-acetyltransferase	GO:0005829,cytosol; GO:0022626,cytosolic ribosome; GO:0031415,NatA complex; GO:0008080,N-acetyltransferase activity; GO:1990190,peptide-glutamate-N-acetyltransferase activity; GO:1990189,peptide-serine-N-acetyltransferase activity; GO:0009793,embryo development ending in seed dormancy; GO:0006475,internal protein amino acid acetylation; GO:0018002,N-terminal peptidyl-glutamic acid acetylation; GO…	Putative acetyl-transferase
Malba10G016842	MYB	TF	MYB->MYB	1.189	up	K09422 transcription factor MYB, plant | (RefSeq) protein ODORANT1-like (A)	Protein ODORANT1 [Morus notabilis]	RecName: Full=Transcription factor MYB20 {ECO:0000305}; AltName: Full=Myb-related protein 20 {ECO:0000303|PubMed:16463103}; Short=AtMYB20 {ECO:0000303|PubMed:11597504};	SubName: Full=Protein ODORANT1 {ECO:0000313|EMBL:EXC20625.1};	Transcription factor, Myb superfamily	GO:0005634,nucleus; GO:0001046,core promoter sequence-specific DNA binding; GO:0003700,DNA-binding transcription factor activity; GO:0000981,DNA-binding transcription factor activity, RNA polymerase II-specific; GO:0043565,sequence-specific DNA binding; GO:0001135,RNA polymerase II transcription regulator recruiting activity; GO:0044212,transcription regulatory region DNA binding; GO:0030154,cell…	Myb-like DNA-binding domain
Malba11G017065	PHD	TR	PHD	2.724	up	K11643 chromodomain-helicase-DNA-binding protein 4 [EC:3.6.4.12] | (RefSeq) SNF2 super family (A)	Histone-lysine N-methyltransferase [Morus notabilis]	RecName: Full=Histone-lysine N-methyltransferase ATXR6; EC=2.1.1.43; AltName: Full=Protein SET DOMAIN GROUP 34; AltName: Full=Trithorax-related protein 6; Short=TRX-related protein 6;	SubName: Full=Histone-lysine N-methyltransferase {ECO:0000313|EMBL:EXC21411.1};	Putative transcription factor ASH1/LIN-59	GO:0005634,nucleus; GO:0046976,histone methyltransferase activity (H3-K27 specific); GO:0046872,metal ion binding; GO:0009901,anther dehiscence; GO:0070734,histone H3-K27 methylation; GO:0051726,regulation of cell cycle; GO:0006275,regulation of DNA replication	SET domain
Malba11G017140	bHLH	TF	bHLH	-1.334	down	K20558 transcription factor SPEECHLESS | (RefSeq) transcription factor SPEECHLESS (A)	hypothetical protein L484_011459 [Morus notabilis]	RecName: Full=Transcription factor SPEECHLESS; AltName: Full=Basic helix-loop-helix protein 98; Short=AtbHLH98; Short=bHLH 98; AltName: Full=Transcription factor EN 19; AltName: Full=bHLH transcription factor bHLH098;	SubName: Full=Uncharacterized protein {ECO:0000313|EMBL:EXB72457.1};	--	GO:0005634,nucleus; GO:0003677,DNA binding; GO:0003700,DNA-binding transcription factor activity; GO:0046983,protein dimerization activity; GO:0006355,regulation of transcription, DNA-templated; GO:0010374,stomatal complex development; GO:0006351,transcription, DNA-templated	Helix-loop-helix DNA-binding domain
Malba11G017149	AP2/ERF-ERF	TF	AP2/ERF->AP2/ERF-ERF	1.579	up	K13434 pathogenesis-related genes transcriptional activator PTI6 | (RefSeq) ethylene-responsive transcription factor CRF6-like (A)	Ethylene-responsive transcription factor CRF4 [Morus notabilis]	RecName: Full=Ethylene-responsive transcription factor CRF4; AltName: Full=Protein CYTOKININ RESPONSE FACTOR 4;	SubName: Full=Ethylene-responsive transcription factor CRF4 {ECO:0000313|EMBL:EXB72466.1};	--	GO:0005737,cytoplasm; GO:0005634,nucleus; GO:0003677,DNA binding; GO:0003700,DNA-binding transcription factor activity; GO:0009736,cytokinin-activated signaling pathway; GO:0009873,ethylene-activated signaling pathway; GO:0048366,leaf development; GO:0006351,transcription, DNA-templated	AP2 domain
Malba11G017210	GRAS	TF	GRAS	-1.32	down	K14777 ATP-dependent RNA helicase DDX47/RRP3 [EC:3.6.4.13] | (RefSeq) scarecrow-like protein 8 (A)	hypothetical protein L484_003031 [Morus notabilis]	RecName: Full=Scarecrow-like protein 8; Short=AtSCL8; AltName: Full=GRAS family protein 30; Short=AtGRAS-30;	SubName: Full=Uncharacterized protein {ECO:0000313|EMBL:EXB66275.1};	--	GO:0005737,cytoplasm; GO:0005634,nucleus; GO:0003700,DNA-binding transcription factor activity; GO:0043565,sequence-specific DNA binding; GO:0006355,regulation of transcription, DNA-templated; GO:0006351,transcription, DNA-templated	--
Malba11G017337	MADS-MIKC	TF	MADS->MADS-MIKC	-1.013	down	K09260 MADS-box transcription enhancer factor 2A | (RefSeq) MADS21; MADS-box protein SOC1-like (A)	MADS-box transcription factor [Trema orientalis]	RecName: Full=MADS-box protein AGL42; AltName: Full=Protein AGAMOUS-LIKE 42; AltName: Full=Protein FOREVER YOUNG FLOWER {ECO:0000303|PubMed:21689171};	SubName: Full=MADS-box protein SOC1 {ECO:0000313|EMBL:EXC26322.1};	MADS box transcription factor	GO:0005634,nucleus; GO:0003700,DNA-binding transcription factor activity; GO:0046983,protein dimerization activity; GO:0000977,RNA polymerase II regulatory region sequence-specific DNA binding; GO:0009838,abscission; GO:0030154,cell differentiation; GO:0080187,floral organ senescence; GO:0010150,leaf senescence; GO:0045944,positive regulation of transcription by RNA polymerase II; GO:0009909,regu…	K-box region
Malba11G017341	MADS-MIKC	TF	MADS->MADS-MIKC	-1.668	down	K09260 MADS-box transcription enhancer factor 2A | (RefSeq) SOC1-like protein 2 (A)	MADS-box transcription factor [Trema orientalis]	RecName: Full=MADS-box protein AGL42; AltName: Full=Protein AGAMOUS-LIKE 42; AltName: Full=Protein FOREVER YOUNG FLOWER {ECO:0000303|PubMed:21689171};	SubName: Full=MADS-box protein SOC1 {ECO:0000313|EMBL:EXC26322.1};	MADS box transcription factor	GO:0005634,nucleus; GO:0003700,DNA-binding transcription factor activity; GO:0046983,protein dimerization activity; GO:0000977,RNA polymerase II regulatory region sequence-specific DNA binding; GO:0009838,abscission; GO:0030154,cell differentiation; GO:0080187,floral organ senescence; GO:0010150,leaf senescence; GO:0045944,positive regulation of transcription by RNA polymerase II; GO:0009909,regu…	K-box region
Malba11G017535	WRKY	TF	WRKY	-1.164	down	K19613 leucine-rich repeat protein SHOC2 | (RefSeq) uncharacterized protein LOC111313103 isoform X1 (A)	WRKY transcription factor 55 [Morus notabilis]	RecName: Full=WRKY transcription factor 55; AltName: Full=WRKY DNA-binding protein 55;	SubName: Full=WRKY transcription factor 55 {ECO:0000313|EMBL:EXB96548.1};	--	GO:0005634,nucleus; GO:0003700,DNA-binding transcription factor activity; GO:0043565,sequence-specific DNA binding; GO:0006351,transcription, DNA-templated	--
Malba11G017611	SNF2	TR	SNF2	1.97	up	K10875 DNA repair and recombination protein RAD54 and RAD54-like protein [EC:3.6.4.-] | (RefSeq) SNF2 domain-containing protein CLASSY 1-like (A)	DNA repair protein rhp54 [Morus notabilis]	RecName: Full=SNF2 domain-containing protein CLASSY 2; AltName: Full=Protein CHROMATIN REMODELING 42;	SubName: Full=DNA repair protein rhp54 {ECO:0000313|EMBL:EXB29273.1};	DNA repair protein, SNF2 family	GO:0005634,nucleus; GO:0005524,ATP binding; GO:0004386,helicase activity	Type III restriction enzyme, res subunit
Malba11G017752	HB-BELL	TF	HB->HB-BELL	1.476	up	K15613 homeobox protein Meis1 | (RefSeq) BEL1-like homeodomain protein 9 (A)	BEL1-like homeodomain protein 9 [Morus notabilis]	RecName: Full=BEL1-like homeodomain protein 9; Short=BEL1-like protein 9; AltName: Full=Protein BELLRINGER; AltName: Full=Protein LARSON; AltName: Full=Protein PENNYWISE; AltName: Full=Protein REPLUMLESS; AltName: Full=Protein VAAMANA;	SubName: Full=BEL1-like homeodomain protein 9 {ECO:0000313|EMBL:EXC19374.1};	Transcription factor MEIS1 and related HOX domain proteins	GO:0005829,cytosol; GO:0005634,nucleus; GO:0003700,DNA-binding transcription factor activity; GO:0043565,sequence-specific DNA binding; GO:0048457,floral whorl morphogenesis; GO:0010154,fruit development; GO:0080006,internode patterning; GO:0010076,maintenance of floral meristem identity; GO:0010077,maintenance of inflorescence meristem identity; GO:0045892,negative regulation of transcription, D…	Homeobox domain
Malba11G017844	C2C2-Dof	TF	C2C2->C2C2-Dof	-1.52	down	K04733 interleukin-1 receptor-associated kinase 4 [EC:2.7.11.1] | (RefSeq) putative receptor-like protein kinase At5g39000 isoform X1 (A)	Dof zinc finger protein [Morus notabilis]	RecName: Full=Dof zinc finger protein DOF5.1; Short=AtDOF5.1;	SubName: Full=Dof zinc finger protein {ECO:0000313|EMBL:EXC20162.1};	--	GO:0005634,nucleus; GO:0003677,DNA binding; GO:0003700,DNA-binding transcription factor activity; GO:0046872,metal ion binding; GO:0006355,regulation of transcription, DNA-templated; GO:0006351,transcription, DNA-templated	Dof domain, zinc finger
Malba11G017861	C2H2	TF	C2H2	-2.277	down	K14841 ribosome biogenesis protein NSA1 | (RefSeq) WD repeat-containing protein DDB_G0290555 (A)	Zinc finger protein ZAT11 [Morus notabilis]	RecName: Full=Zinc finger protein ZAT11;	SubName: Full=Zinc finger protein ZAT11 {ECO:0000313|EMBL:EXB65294.1};	FOG: Zn-finger	GO:0005634,nucleus; GO:0003700,DNA-binding transcription factor activity; GO:0046872,metal ion binding; GO:0003676,nucleic acid binding; GO:0071289,cellular response to nickel ion; GO:2000280,regulation of root development; GO:0006355,regulation of transcription, DNA-templated; GO:0010200,response to chitin; GO:0006351,transcription, DNA-templated	C2H2 type zinc-finger (2 copies)
Malba11G018056	TAZ	TR	TAZ	-4.194	down	K04498 E1A/CREB-binding protein [EC:2.3.1.48] | (RefSeq) histone acetyltransferase HAC12-like isoform X1 (A)	putative histone acetyltransferase HAC-like 1 [Morus notabilis]	RecName: Full=Probable histone acetyltransferase HAC-like 1; EC=2.3.1.48 {ECO:0000250|UniProtKB:Q9C5X9};	SubName: Full=Putative histone acetyltransferase HAC-like 1 {ECO:0000313|EMBL:EXC32920.1};	CREB binding protein/P300 and related TAZ Zn-finger proteins	GO:0005634,nucleus; GO:0004402,histone acetyltransferase activity; GO:0003712,transcription coregulator activity; GO:0008270,zinc ion binding; GO:0006355,regulation of transcription, DNA-templated; GO:0006351,transcription, DNA-templated	Histone acetylation protein
Malba11G018093	C2H2	TF	C2H2	-2.987	down	K23480 zinc finger protein 362/384 | (RefSeq) zinc finger protein ZAT5 (A)	Zinc finger protein ZAT5 [Morus notabilis]	RecName: Full=Zinc finger protein ZAT5;	SubName: Full=Zinc finger protein ZAT5 {ECO:0000313|EMBL:EXB96158.1};	FOG: Zn-finger	GO:0005634,nucleus; GO:0003700,DNA-binding transcription factor activity; GO:0046872,metal ion binding; GO:0043565,sequence-specific DNA binding; GO:0006355,regulation of transcription, DNA-templated; GO:0006351,transcription, DNA-templated	C2H2-type zinc ribbon
Malba11G018164	MADS-M-type	TF	MADS->MADS-M-type	-4.502	down	K04454 MADS-box transcription enhancer factor 2C | (RefSeq) agamous-like MADS-box protein AGL80 (A)	Agamous-like MADS-box protein AGL80 [Morus notabilis]	RecName: Full=Agamous-like MADS-box protein AGL80;	SubName: Full=Agamous-like MADS-box protein AGL80 {ECO:0000313|EMBL:EXB36938.1};	MADS box transcription factor	GO:0005634,nucleus; GO:0043078,polar nucleus; GO:0003700,DNA-binding transcription factor activity; GO:0046983,protein dimerization activity; GO:0000987,proximal promoter sequence-specific DNA binding; GO:0043565,sequence-specific DNA binding; GO:0000982,transcription factor activity, RNA polymerase II proximal promoter sequence-specific DNA binding; GO:0045944,positive regulation of transcriptio…	SRF-type transcription factor (DNA-binding and dimerisation domain)
Malba11G018233	SWI/SNF-BAF60b	TR	SWI/SNF-BAF60b	1.256	up	K15223 upstream activation factor subunit UAF30 | (RefSeq) upstream activation factor subunit spp27-like (A)	Upstream activation factor subunit spp27 [Morus notabilis]	--	SubName: Full=Upstream activation factor subunit spp27 {ECO:0000313|EMBL:EXB39581.1};	RNA polymerase I transcription factor UAF	--	SWIB/MDM2 domain
Malba11G018369	Others	TR	Others	-1.682	down	K14492 two-component response regulator ARR-A family | (RefSeq) two-component response regulator ARR8-like (A)	Two-component response regulator [Morus notabilis]	RecName: Full=Two-component response regulator ORR9 {ECO:0000305}; AltName: Full=OsRR9 {ECO:0000303|PubMed:16919402}; AltName: Full=OsRRA1 {ECO:0000303|PubMed:16891544};	SubName: Full=Two-component response regulator {ECO:0000313|EMBL:EXB62661.1};	GATA-4/5/6 transcription factors	GO:0005622,intracellular; GO:0009736,cytokinin-activated signaling pathway; GO:0000160,phosphorelay signal transduction system; GO:0006355,regulation of transcription, DNA-templated; GO:0006351,transcription, DNA-templated	Viral DNA topoisomerase I, N-terminal
Malba11G018431	GARP-G2-like	TF	GARP->GARP-G2-like	-1.046	down	K06236 collagen, type I, alpha | (RefSeq) hypothetical protein (A)	Myb family transcription factor APL [Morus notabilis]	RecName: Full=Myb family transcription factor APL {ECO:0000303|PubMed:14614507}; Short=AtAPL {ECO:0000303|PubMed:14614507}; AltName: Full=Protein ALTERED PHLOEM DEVELOPMENT {ECO:0000303|PubMed:14614507}; AltName: Full=Protein FE {ECO:0000303|PubMed:26239308}; AltName: Full=Protein PHOSPHATE STARVATION RESPONSE 2 {ECO:0000303|PubMed:15592750}; Short=AtPHR2 {ECO:0000303|PubMed:15592750}; AltName: F…	SubName: Full=Myb family transcription factor APL {ECO:0000313|EMBL:EXB51246.1};	--	GO:0005634,nucleus; GO:0003677,DNA binding; GO:0003700,DNA-binding transcription factor activity; GO:0009908,flower development; GO:0010088,phloem development; GO:0045893,positive regulation of transcription, DNA-templated; GO:0006355,regulation of transcription, DNA-templated; GO:0006351,transcription, DNA-templated; GO:0010089,xylem development	Myb-like DNA-binding domain
Malba12G018501	E2F-DP	TF	E2F-DP	1.769	up	K04683 transcription factor Dp-1 | (RefSeq) transcription factor-like protein DPA isoform X1 (A)	Transcription factor-like protein DPB [Morus notabilis]	RecName: Full=Transcription factor-like protein DPB; AltName: Full=DP-like protein B; Short=AtDPbB; AltName: Full=E2F dimerization partner protein B;	SubName: Full=Transcription factor-like protein DPB {ECO:0000313|EMBL:EXC31007.1};	E2F-like protein	GO:0005737,cytoplasm; GO:0005634,nucleus; GO:0005667,transcription factor complex; GO:0003677,DNA binding; GO:0046982,protein heterodimerization activity; GO:0000981,DNA-binding transcription factor activity, RNA polymerase II-specific; GO:0042023,DNA endoreduplication; GO:0000082,G1/S transition of mitotic cell cycle; GO:0006357,regulation of transcription by RNA polymerase II; GO:0006351,transc…	E2F/DP family winged-helix DNA-binding domain
Malba12G018535	WRKY	TF	WRKY	-1.061	down	K08956 AFG3 family protein [EC:3.4.24.-] | (RefSeq) ATP-dependent zinc metalloprotease FTSH 10, mitochondrial (A)	putative WRKY transcription factor 49 [Morus notabilis]	RecName: Full=Probable WRKY transcription factor 49; AltName: Full=WRKY DNA-binding protein 49;	SubName: Full=Putative WRKY transcription factor 49 {ECO:0000313|EMBL:EXC14783.1};	--	GO:0005634,nucleus; GO:0003700,DNA-binding transcription factor activity; GO:0043565,sequence-specific DNA binding; GO:0006351,transcription, DNA-templated	--
Malba12G018615	ARID	TR	ARID	1.646	up	--	Putative high mobility group B protein 11 [Morus notabilis]	RecName: Full=Putative high mobility group B protein 11; AltName: Full=Nucleosome/chromatin assembly factor group D 11;	SubName: Full=Putative high mobility group B protein 11 {ECO:0000313|EMBL:EXB90005.1};	DNA-binding proteins Bright/BRCAA1/RBP1 and related proteins containing BRIGHT domain	GO:0009507,chloroplast; GO:0005634,nucleus; GO:0003677,DNA binding; GO:0003700,DNA-binding transcription factor activity; GO:0006351,transcription, DNA-templated	Histidine phosphotransferase C-terminal domain
Malba12G018711	Trihelix	TF	Trihelix	-2.032	down	--	Trihelix transcription factor GT-3b [Morus notabilis]	RecName: Full=Trihelix transcription factor GT-3a; AltName: Full=Trihelix DNA-binding protein GT-3a;	SubName: Full=Trihelix transcription factor GT-3b {ECO:0000313|EMBL:EXB99431.1};	Transcription factor GT-2 and related proteins, contains trihelix DNA-binding/SANT domain	GO:0005634,nucleus; GO:0003700,DNA-binding transcription factor activity; GO:0042802,identical protein binding; GO:0000981,DNA-binding transcription factor activity, RNA polymerase II-specific; GO:0043565,sequence-specific DNA binding; GO:0006355,regulation of transcription, DNA-templated; GO:0006351,transcription, DNA-templated	Alcohol dehydrogenase transcription factor Myb/SANT-like
Malba12G018796	OFP	TF	OFP	-1.479	down	K01870 isoleucyl-tRNA synthetase [EC:6.1.1.5] | (RefSeq) hypothetical protein (A)	hypothetical protein L484_021958 [Morus notabilis]	RecName: Full=Transcription repressor OFP1; AltName: Full=Ovate family protein 1; Short=AtOFP1;	SubName: Full=Uncharacterized protein {ECO:0000313|EMBL:EXB42366.1};	--	GO:0005856,cytoskeleton; GO:0005730,nucleolus; GO:0003677,DNA binding; GO:0006281,DNA repair; GO:0045892,negative regulation of transcription, DNA-templated; GO:0051510,regulation of unidimensional cell growth; GO:0006351,transcription, DNA-templated	DNA-binding domain
Malba12G018909	GRAS	TF	GRAS	2.265	up	K14494 DELLA protein | (RefSeq) DELLA protein GAI (A)	hypothetical protein L484_022753 [Morus notabilis]	RecName: Full=Protein SCARECROW; Short=PnSCR;	SubName: Full=Uncharacterized protein {ECO:0000313|EMBL:EXC35199.1};	--	GO:0005634,nucleus; GO:0007275,multicellular organism development; GO:0006355,regulation of transcription, DNA-templated; GO:0006351,transcription, DNA-templated	GRAS domain family
Malba12G019077	HB-other	TF	HB->HB-other	1.345	up	K09338 homeobox-leucine zipper protein | (RefSeq) homeobox-leucine zipper protein HDG4 (A)	Homeobox-leucine zipper protein ROC3 [Morus notabilis]	RecName: Full=Homeobox-leucine zipper protein ROC3; AltName: Full=GLABR 2-like homeobox protein 3; AltName: Full=HD-ZIP protein ROC3; AltName: Full=Homeodomain transcription factor ROC3; AltName: Full=Protein RICE OUTERMOST CELL-SPECIFIC 3;	SubName: Full=Homeobox-leucine zipper protein ROC3 {ECO:0000313|EMBL:EXB66508.1};	--	GO:0005634,nucleus; GO:0008289,lipid binding; GO:0043565,sequence-specific DNA binding; GO:0006355,regulation of transcription, DNA-templated; GO:0006351,transcription, DNA-templated	START domain
Malba12G019112	bHLH	TF	bHLH	3.421	up	K18485 myogenic factor 6 | (RefSeq) transcription factor bHLH96 (A)	hypothetical protein L484_001866 [Morus notabilis]	RecName: Full=Transcription factor bHLH96; AltName: Full=Basic helix-loop-helix protein 96; Short=AtbHLH96; Short=bHLH 96; AltName: Full=Transcription factor EN 15; AltName: Full=bHLH transcription factor bHLH096;	SubName: Full=Uncharacterized protein {ECO:0000313|EMBL:EXB64912.1};	--	GO:0005634,nucleus; GO:0003677,DNA binding; GO:0003700,DNA-binding transcription factor activity; GO:0046983,protein dimerization activity; GO:0006351,transcription, DNA-templated	Helix-loop-helix DNA-binding domain
Malba12G019161	NAC	TF	NAC	1.064	up	K00521 ferric-chelate reductase [EC:1.16.1.7] | (RefSeq) ferric reduction oxidase 7, chloroplastic-like (A)	NAC domain-containing protein 74 [Morus notabilis]	RecName: Full=NAC domain-containing protein 71 {ECO:0000303|PubMed:15029955}; Short=ANAC071 {ECO:0000303|PubMed:15029955};	SubName: Full=NAC domain-containing protein 74 {ECO:0000313|EMBL:EXB99766.1};	--	GO:0005634,nucleus; GO:0003700,DNA-binding transcription factor activity; GO:0043565,sequence-specific DNA binding; GO:0008283,cell proliferation; GO:0071365,cellular response to auxin stimulus; GO:0006351,transcription, DNA-templated	--
Malba12G019255	AP2/ERF-AP2	TF	AP2/ERF->AP2/ERF-AP2	2.598	up	K09286 EREBP-like factor | (RefSeq) ethylene-responsive transcription factor 5-like (A)	Ethylene-responsive transcription factor 5 [Morus notabilis]	RecName: Full=Ethylene-responsive transcription factor 6; Short=AtERF6; AltName: Full=Ethylene-responsive element-binding factor 6; Short=EREBP-6;	SubName: Full=Ethylene-responsive transcription factor 5 {ECO:0000313|EMBL:EXC02051.1};	--	GO:0005634,nucleus; GO:0003677,DNA binding; GO:0003700,DNA-binding transcription factor activity; GO:0051301,cell division; GO:0006952,defense response; GO:0009873,ethylene-activated signaling pathway; GO:0010087,phloem or xylem histogenesis; GO:0010200,response to chitin; GO:0009644,response to high light intensity; GO:0000302,response to reactive oxygen species; GO:0006351,transcription, DNA-te…	AP2 domain
Malba12G019261	AP2/ERF-ERF	TF	AP2/ERF->AP2/ERF-ERF	-1.01	down	K09286 EREBP-like factor | (RefSeq) ethylene-responsive transcription factor 5-like (A)	Ethylene-responsive transcription factor 6 [Morus notabilis]	RecName: Full=Ethylene-responsive transcription factor 6; Short=AtERF6; AltName: Full=Ethylene-responsive element-binding factor 6; Short=EREBP-6;	SubName: Full=Ethylene-responsive transcription factor 6 {ECO:0000313|EMBL:EXC54525.1};	--	GO:0005634,nucleus; GO:0003677,DNA binding; GO:0003700,DNA-binding transcription factor activity; GO:0051301,cell division; GO:0006952,defense response; GO:0009873,ethylene-activated signaling pathway; GO:0010087,phloem or xylem histogenesis; GO:0010200,response to chitin; GO:0009644,response to high light intensity; GO:0000302,response to reactive oxygen species; GO:0006351,transcription, DNA-te…	AP2 domain
Malba12G019262	AP2/ERF-ERF	TF	AP2/ERF->AP2/ERF-ERF	-9.508	down	K09286 EREBP-like factor | (RefSeq) ethylene-responsive transcription factor 5-like (A)	Ethylene-responsive transcription factor 5 [Morus notabilis]	RecName: Full=Ethylene-responsive transcription factor 5; Short=AtERF5; AltName: Full=Ethylene-responsive element-binding factor 5; Short=EREBP-5;	SubName: Full=Ethylene-responsive transcription factor 5 {ECO:0000313|EMBL:EXC02051.1};	--	GO:0005634,nucleus; GO:0003700,DNA-binding transcription factor activity; GO:0043565,sequence-specific DNA binding; GO:0006952,defense response; GO:0009873,ethylene-activated signaling pathway; GO:0010200,response to chitin; GO:0009409,response to cold; GO:0006351,transcription, DNA-templated	AP2 domain
Malba12G019403	C2C2-Dof	TF	C2C2->C2C2-Dof	-1.367	down	K04733 interleukin-1 receptor-associated kinase 4 [EC:2.7.11.1] | (RefSeq) putative receptor-like protein kinase At5g39000 isoform X1 (A)	Dof zinc finger protein [Morus notabilis]	RecName: Full=Dof zinc finger protein DOF4.6; Short=AtDOF4.6;	SubName: Full=Dof zinc finger protein {ECO:0000313|EMBL:EXC07927.1};	--	GO:0005634,nucleus; GO:0003677,DNA binding; GO:0003700,DNA-binding transcription factor activity; GO:0046872,metal ion binding; GO:0006355,regulation of transcription, DNA-templated; GO:0006351,transcription, DNA-templated	Dof domain, zinc finger
Malba12G019467	AP2/ERF-ERF	TF	AP2/ERF->AP2/ERF-ERF	-1.602	down	K09286 EREBP-like factor | (RefSeq) ethylene-responsive transcription factor RAP2-4 (A)	Ethylene-responsive transcription factor [Morus notabilis]	RecName: Full=Ethylene-responsive transcription factor ERF061;	SubName: Full=Dehydration responsive element binding transcription factor {ECO:0000313|EMBL:AHJ25972.1}; SubName: Full=Ethylene-responsive transcription factor {ECO:0000313|EMBL:EXB66082.1};	--	GO:0005634,nucleus; GO:0003677,DNA binding; GO:0003700,DNA-binding transcription factor activity; GO:0009873,ethylene-activated signaling pathway; GO:0010200,response to chitin; GO:0006351,transcription, DNA-templated	AP2 domain
Malba12G019498	AP2/ERF-ERF	TF	AP2/ERF->AP2/ERF-ERF	2.169	up	K13434 pathogenesis-related genes transcriptional activator PTI6 | (RefSeq) pathogenesis-related genes transcriptional activator PTI6-like (A)	Ethylene-responsive transcription factor CRF2 [Morus notabilis]	RecName: Full=Ethylene-responsive transcription factor CRF2; AltName: Full=Protein CYTOKININ RESPONSE FACTOR 2;	SubName: Full=Ethylene-responsive transcription factor CRF2 {ECO:0000313|EMBL:EXC02952.1};	--	GO:0005737,cytoplasm; GO:0005634,nucleus; GO:0003700,DNA-binding transcription factor activity; GO:0042802,identical protein binding; GO:0043565,sequence-specific DNA binding; GO:0048825,cotyledon development; GO:0009736,cytokinin-activated signaling pathway; GO:0009873,ethylene-activated signaling pathway; GO:0048364,root development; GO:0006351,transcription, DNA-templated	AP2 domain
Malba12G019532	MYB	TF	MYB->MYB	-1.623	down	K09422 transcription factor MYB, plant | (RefSeq) myb-related protein 330-like (A)	Transcription factor [Morus notabilis]	RecName: Full=Transcription factor MYB26 {ECO:0000305}; AltName: Full=Myb-related protein 26 {ECO:0000305}; Short=AtMYB26 {ECO:0000303|PubMed:11597504}; AltName: Full=Protein MALE STERILE 35 {ECO:0000303|PubMed:12753590};	SubName: Full=Transcription factor {ECO:0000313|EMBL:EXB37296.1};	Transcription factor, Myb superfamily	GO:0005634,nucleus; GO:0003700,DNA-binding transcription factor activity; GO:0000981,DNA-binding transcription factor activity, RNA polymerase II-specific; GO:0043565,sequence-specific DNA binding; GO:0001135,RNA polymerase II transcription regulator recruiting activity; GO:0044212,transcription regulatory region DNA binding; GO:0030154,cell differentiation; GO:0009834,plant-type secondary cell w…	Myb-like DNA-binding domain
Malba12G019549	Others	TR	Others	1.638	up	K03539 ribonuclease P/MRP protein subunit RPP1 [EC:3.1.26.5] | (RefSeq) uncharacterized LOC105046161 (A)	Zinc finger protein CONSTANS-LIKE 3 [Morus notabilis]	RecName: Full=Zinc finger protein CO3 {ECO:0000305}; AltName: Full=Protein CONSTANS-like CO3; Short=OsCO3 {ECO:0000303|PubMed:18449564};	SubName: Full=Zinc finger protein CONSTANS-LIKE 3 {ECO:0000313|EMBL:EXB37317.1};	--	GO:0005634,nucleus; GO:0003677,DNA binding; GO:0008270,zinc ion binding; GO:0009908,flower development; GO:0048577,negative regulation of short-day photoperiodism, flowering; GO:0009909,regulation of flower development; GO:0006355,regulation of transcription, DNA-templated; GO:0006351,transcription, DNA-templated	CCT motif
Malba12G019621	HSF	TF	HSF	-1.193	down	K09419 heat shock transcription factor, other eukaryote | (RefSeq) heat stress transcription factor B-2b (A)	heat stress transcription factor B-2b [Jatropha curcas]	RecName: Full=Heat stress transcription factor B-2b; Short=AtHsfB2b; AltName: Full=AtHsf-11; AltName: Full=Heat shock factor protein 7; Short=HSF 7; AltName: Full=Heat shock transcription factor 7; Short=HSTF 7;	SubName: Full=Uncharacterized protein {ECO:0000313|EMBL:KDP25483.1};	Heat shock transcription factor	GO:0005634,nucleus; GO:0003700,DNA-binding transcription factor activity; GO:0043565,sequence-specific DNA binding; GO:0045892,negative regulation of transcription, DNA-templated; GO:0010200,response to chitin; GO:0006351,transcription, DNA-templated	HSF-type DNA-binding
Malba12G019635	GRAS	TF	GRAS	2.284	up	K14494 DELLA protein | (RefSeq) DELLA protein GAI1-like (A)	hypothetical protein L484_010570 [Morus notabilis]	RecName: Full=Scarecrow-like protein 28; Short=AtSCL28; AltName: Full=GRAS family protein 8; Short=AtGRAS-8;	SubName: Full=Uncharacterized protein {ECO:0000313|EMBL:EXC34112.1};	--	GO:0005634,nucleus; GO:0003700,DNA-binding transcription factor activity; GO:0043565,sequence-specific DNA binding; GO:1900459,positive regulation of brassinosteroid mediated signaling pathway; GO:0006355,regulation of transcription, DNA-templated; GO:0006351,transcription, DNA-templated	GRAS domain family
Malba12G019645	AP2/ERF-ERF	TF	AP2/ERF->AP2/ERF-ERF	2.292	up	K09286 EREBP-like factor | (RefSeq) ethylene-responsive transcription factor TINY-like isoform X1 (A)	Ethylene-responsive transcription factor [Morus notabilis]	RecName: Full=Ethylene-responsive transcription factor ERF027;	SubName: Full=Dehydration responsive element binding transcription factor {ECO:0000313|EMBL:AHJ25963.1}; SubName: Full=Ethylene-responsive transcription factor {ECO:0000313|EMBL:EXB19758.1};	--	GO:0005634,nucleus; GO:0003700,DNA-binding transcription factor activity; GO:0043565,sequence-specific DNA binding; GO:0009873,ethylene-activated signaling pathway; GO:0019760,glucosinolate metabolic process; GO:0006351,transcription, DNA-templated	AP2 domain
Malba12G019682	GRF	TF	GRF	2.519	up	K22382 WD repeat-containing protein 26 | (RefSeq) WD repeat-containing protein 26 homolog (A)	hypothetical protein L484_023167 [Morus notabilis]	RecName: Full=Growth-regulating factor 12; Short=OsGRF12; AltName: Full=Transcription activator GRF12;	SubName: Full=Uncharacterized protein {ECO:0000313|EMBL:EXC17813.1};	--	GO:0005634,nucleus; GO:0005524,ATP binding; GO:0032502,developmental process; GO:0006355,regulation of transcription, DNA-templated; GO:0006351,transcription, DNA-templated	QLQ
Malba12G019760	C2C2-YABBY	TF	C2C2->C2C2-YABBY	3.492	up	--	hypothetical protein L484_019011 [Morus notabilis]	RecName: Full=Axial regulator YABBY 1; AltName: Full=Fl-54; AltName: Full=Protein ABNORMAL FLORAL ORGANS; AltName: Full=Protein FILAMENTOUS FLOWER; AltName: Full=Protein antherless;	SubName: Full=Uncharacterized protein {ECO:0000313|EMBL:EXB54452.1};	--	GO:0005634,nucleus; GO:0003677,DNA binding; GO:0003700,DNA-binding transcription factor activity; GO:0046872,metal ion binding; GO:0010158,abaxial cell fate specification; GO:0045165,cell fate commitment; GO:0010154,fruit development; GO:0010450,inflorescence meristem growth; GO:0009933,meristem structural organization; GO:0009944,polarity specification of adaxial/abaxial axis; GO:0009909,regulat…	HMG (high mobility group) box
Malba13G019866	RWP-RK	TF	RWP-RK	1.389	up	K23460 Rab proteins geranylgeranyltransferase component A | (RefSeq) uncharacterized LOC101497150 (A)	hypothetical protein L484_007076 [Morus notabilis]	RecName: Full=Protein RKD5; Short=AtRKD5; AltName: Full=RWP-RK domain-containing protein 5;	SubName: Full=Uncharacterized protein {ECO:0000313|EMBL:EXB95129.1};	--	GO:0005634,nucleus; GO:0003677,DNA binding; GO:0003700,DNA-binding transcription factor activity; GO:0006355,regulation of transcription, DNA-templated; GO:0006351,transcription, DNA-templated	RWP-RK domain
Malba13G019968	Others	TR	Others	1.874	up	K19691 osomolarity two-component system, sensor histidine kinase NIK1 [EC:2.7.13.3] | (RefSeq) hypothetical protein (A)	Histidine kinase 1 [Morus notabilis]	RecName: Full=Histidine kinase 1; EC=2.7.13.3; AltName: Full=Arabidopsis histidine kinase 1; Short=AtHK1; AltName: Full=Protein AUTHENTIC HIS-KINASE 1;	SubName: Full=Histidine kinase 1 {ECO:0000313|EMBL:EXC35337.1};	Sensory transduction histidine kinase	GO:0016021,integral component of membrane; GO:0005622,intracellular; GO:0005886,plasma membrane; GO:0009927,histidine phosphotransfer kinase activity; GO:0005034,osmosensor activity; GO:0000155,phosphorelay sensor kinase activity; GO:0009738,abscisic acid-activated signaling pathway; GO:0006970,response to osmotic stress; GO:0009414,response to water deprivation; GO:0010431,seed maturation; GO:00…	Cache domain
Malba13G019997	HB-WOX	TF	HB->HB-WOX	-1.147	down	K14292 trimethylguanosine synthase [EC:2.1.1.-] | (RefSeq) uncharacterized LOC107850838 (A)	Protein WUSCHEL [Morus notabilis]	RecName: Full=Protein WUSCHEL; AltName: Full=Protein ROSULATA;	SubName: Full=Protein WUSCHEL {ECO:0000313|EMBL:EXC35365.1};	--	GO:0005634,nucleus; GO:0003677,DNA binding; GO:0030154,cell differentiation; GO:0009908,flower development; GO:0006355,regulation of transcription, DNA-templated; GO:0006351,transcription, DNA-templated	--
Malba13G020055	bHLH	TF	bHLH	3.046	up	K13422 transcription factor MYC2 | (RefSeq) transcription factor MYC2-like (A)	hypothetical protein L484_016107 [Morus notabilis]	RecName: Full=Transcription factor bHLH93; AltName: Full=Basic helix-loop-helix protein 93; Short=AtbHLH93; Short=bHLH 93; AltName: Full=Transcription factor EN 47; AltName: Full=bHLH transcription factor bHLH093;	SubName: Full=Uncharacterized protein {ECO:0000313|EMBL:EXC03903.1};	--	GO:0005634,nucleus; GO:0003677,DNA binding; GO:0003700,DNA-binding transcription factor activity; GO:0046983,protein dimerization activity; GO:0045487,gibberellin catabolic process; GO:0007275,multicellular organism development; GO:0010371,regulation of gibberellin biosynthetic process; GO:0006351,transcription, DNA-templated	Helix-loop-helix DNA-binding domain
Malba13G020058	AUX/IAA	TR	AUX/IAA	1.749	up	K14484 auxin-responsive protein IAA | (RefSeq) auxin-responsive protein IAA9-like (A)	Auxin-responsive protein IAA9 [Morus notabilis]	RecName: Full=Auxin-responsive protein IAA9; AltName: Full=Indoleacetic acid-induced protein 9;	RecName: Full=Auxin-responsive protein {ECO:0000256|RuleBase:RU004549};	--	GO:0005634,nucleus; GO:0003700,DNA-binding transcription factor activity; GO:0043565,sequence-specific DNA binding; GO:0009734,auxin-activated signaling pathway; GO:0009733,response to auxin; GO:0006351,transcription, DNA-templated	AUX/IAA family
Malba13G020069	bHLH	TF	bHLH	1.535	up	K14963 COMPASS component SWD3 | (RefSeq) transcription factor bHLH18-like (A)	hypothetical protein L484_016091 [Morus notabilis]	RecName: Full=Transcription factor bHLH25; AltName: Full=Basic helix-loop-helix protein 25; Short=AtbHLH25; Short=bHLH 25; AltName: Full=Transcription factor EN 29; AltName: Full=bHLH transcription factor bHLH025;	SubName: Full=Uncharacterized protein {ECO:0000313|EMBL:EXC03887.1};	--	GO:0005634,nucleus; GO:0003677,DNA binding; GO:0003700,DNA-binding transcription factor activity; GO:0046983,protein dimerization activity; GO:0006355,regulation of transcription, DNA-templated; GO:0006351,transcription, DNA-templated	Helix-loop-helix DNA-binding domain
Malba13G020083	HB-HD-ZIP	TF	HB->HB-HD-ZIP	-1.072	down	K09338 homeobox-leucine zipper protein | (RefSeq) homeobox-leucine zipper protein HAT22-like (A)	Homeobox-leucine zipper protein HAT22 [Morus notabilis]	RecName: Full=Homeobox-leucine zipper protein HAT22; AltName: Full=Homeodomain-leucine zipper protein HAT22; Short=HD-ZIP protein 22;	SubName: Full=Homeobox-leucine zipper protein HAT22 {ECO:0000313|EMBL:EXB78249.1};	Transcription factor HEX, contains HOX and HALZ domains	GO:0005634,nucleus; GO:0003700,DNA-binding transcription factor activity; GO:0043565,sequence-specific DNA binding; GO:0009738,abscisic acid-activated signaling pathway; GO:0009737,response to abscisic acid; GO:0009735,response to cytokinin; GO:0009414,response to water deprivation; GO:0006351,transcription, DNA-templated	--
Malba13G020089	MYB	TF	MYB->MYB	-4.501	down	K09422 transcription factor MYB, plant | (RefSeq) transcription factor RAX3 (A)	Transcription factor RAX3 [Morus notabilis]	RecName: Full=Transcription factor RAX3; AltName: Full=Myb-related protein 84; Short=AtMYB84; AltName: Full=Protein REGULATOR OF AXILLARY MERISTEMS 3;	SubName: Full=Transcription factor RAX3 {ECO:0000313|EMBL:EXB78256.1};	Transcription factor, Myb superfamily	GO:0005634,nucleus; GO:0003700,DNA-binding transcription factor activity; GO:0000981,DNA-binding transcription factor activity, RNA polymerase II-specific; GO:0043565,sequence-specific DNA binding; GO:0001135,RNA polymerase II transcription regulator recruiting activity; GO:0044212,transcription regulatory region DNA binding; GO:0030154,cell differentiation; GO:0007275,multicellular organism deve…	Myb-like DNA-binding domain
Malba13G020106	bZIP	TF	bZIP	1.992	up	K09060 plant G-box-binding factor | (RefSeq) common plant regulatory factor 1-like isoform X1 (A)	Ocs element-binding factor 1 [Morus notabilis]	RecName: Full=bZIP transcription factor 2 {ECO:0000305}; Short=AtbZIP2 {ECO:0000303|PubMed:11906833}; AltName: Full=G-box-binding factor 5 {ECO:0000303|Ref.1}; AltName: Full=Protein FLORAL TRANSITION AT THE MERISTEM 3 {ECO:0000303|PubMed:22319055};	SubName: Full=Ocs element-binding factor 1 {ECO:0000313|EMBL:EXC12620.1};	--	GO:0005634,nucleus; GO:0003677,DNA binding; GO:0003700,DNA-binding transcription factor activity; GO:0046982,protein heterodimerization activity; GO:0006351,transcription, DNA-templated	Protein of unknown function (DUF737)
Malba13G020134	GRAS	TF	GRAS	2.712	up	K14494 DELLA protein | (RefSeq) DELLA protein RGL3 (A)	hypothetical protein L484_009387 [Morus notabilis]	RecName: Full=Protein SHORT-ROOT; Short=AtSHR; AltName: Full=GRAS family protein 26; Short=AtGRAS-26; AltName: Full=Protein SHOOT GRAVITROPISM 7;	SubName: Full=Uncharacterized protein {ECO:0000313|EMBL:EXB94043.1};	--	GO:0005769,early endosome; GO:0005770,late endosome; GO:0005634,nucleus; GO:0055037,recycling endosome; GO:0003700,DNA-binding transcription factor activity; GO:0043565,sequence-specific DNA binding; GO:0008356,asymmetric cell division; GO:0055072,iron ion homeostasis; GO:0048366,leaf development; GO:0045930,negative regulation of mitotic cell cycle; GO:0009956,radial pattern formation; GO:003235…	GRAS domain family
Malba13G020146	TAZ	TR	TAZ	1.138	up	K10523 speckle-type POZ protein | (RefSeq) BTB/POZ and TAZ domain-containing protein 1-like (A)	BTB/POZ and TAZ domain-containing protein 4 [Morus notabilis]	RecName: Full=BTB/POZ and TAZ domain-containing protein 4; AltName: Full=BTB and TAZ domain protein 4;	SubName: Full=BTB/POZ and TAZ domain-containing protein 4 {ECO:0000313|EMBL:EXB94057.1};	CREB binding protein/P300 and related TAZ Zn-finger proteins	GO:0005737,cytoplasm; GO:0005634,nucleus; GO:0019005,SCF ubiquitin ligase complex; GO:0005774,vacuolar membrane; GO:0005516,calmodulin binding; GO:0004402,histone acetyltransferase activity; GO:0003712,transcription coregulator activity; GO:0031625,ubiquitin protein ligase binding; GO:0008270,zinc ion binding; GO:0043161,proteasome-mediated ubiquitin-dependent protein catabolic process; GO:004278…	TAZ zinc finger
Malba13G020152	GNAT	TR	GNAT	-3.961	down	--	hypothetical protein L484_005908 [Morus notabilis]	RecName: Full=Probable N-acetyltransferase HLS1-like; EC=2.3.1.-;	SubName: Full=Uncharacterized protein {ECO:0000313|EMBL:EXB25085.1};	--	GO:0008080,N-acetyltransferase activity; GO:0016747,transferase activity, transferring acyl groups other than amino-acyl groups; GO:0006473,protein acetylation	--
Malba13G020156	LOB	TF	LOB	-1.046	down	K21994 LOB domain-containing protein 18 | (RefSeq) LOB domain-containing protein 19-like (A)	hypothetical protein L484_005914 [Morus notabilis]	RecName: Full=LOB domain-containing protein 39; AltName: Full=ASYMMETRIC LEAVES 2-like protein 41; Short=AS2-like protein 41;	SubName: Full=Uncharacterized protein {ECO:0000313|EMBL:EXB25090.1};	--	--	Lateral organ boundaries (LOB) domain
Malba13G020297	bHLH	TF	bHLH	1.62	up	K10863 aprataxin [EC:3.1.11.7 3.1.11.8 3.1.12.2] | (RefSeq) basic helix-loop-helix family protein (A)	hypothetical protein L484_011057 [Morus notabilis]	RecName: Full=Transcription factor HEC1; AltName: Full=Basic helix-loop-helix protein 88; Short=AtbHLH88; Short=bHLH 88; AltName: Full=Protein HECATE 1; AltName: Full=Transcription factor EN 118; AltName: Full=bHLH transcription factor bHLH088;	SubName: Full=Uncharacterized protein {ECO:0000313|EMBL:EXB54395.1};	--	GO:0005634,nucleus; GO:0003700,DNA-binding transcription factor activity; GO:0046983,protein dimerization activity; GO:0043565,sequence-specific DNA binding; GO:0048462,carpel formation; GO:0045893,positive regulation of transcription, DNA-templated; GO:0010468,regulation of gene expression; GO:0006355,regulation of transcription, DNA-templated; GO:0006351,transcription, DNA-templated; GO:0010500…	Helix-loop-helix DNA-binding domain
Malba13G020306	HSF	TF	HSF	-1.849	down	K09419 heat shock transcription factor, other eukaryote | (RefSeq) heat shock factor protein HSF24 (A)	Heat shock factor protein HSF24 [Morus notabilis]	RecName: Full=Heat shock factor protein HSF24; AltName: Full=Heat shock transcription factor 24; Short=HSTF 24; AltName: Full=Heat stress transcription factor;	SubName: Full=Heat shock factor protein HSF24 {ECO:0000313|EMBL:EXB54408.1};	Heat shock transcription factor	GO:0005634,nucleus; GO:0003700,DNA-binding transcription factor activity; GO:0043565,sequence-specific DNA binding; GO:0006351,transcription, DNA-templated	PDZ domain of MCC-2 bdg protein for Usher syndrome
Malba13G020407	GRAS	TF	GRAS	-1.691	down	K14494 DELLA protein | (RefSeq) DELLA protein RGA-like (A)	hypothetical protein L484_009050 [Morus notabilis]	RecName: Full=Scarecrow-like protein 15; Short=AtSCL15; AltName: Full=GRAS family protein 25; Short=AtGRAS-25;	SubName: Full=Uncharacterized protein {ECO:0000313|EMBL:EXB80596.1};	--	GO:0005634,nucleus; GO:0003700,DNA-binding transcription factor activity; GO:0043565,sequence-specific DNA binding; GO:0030154,cell differentiation; GO:0048831,regulation of shoot system development; GO:0006355,regulation of transcription, DNA-templated; GO:0006351,transcription, DNA-templated	GRAS domain family
Malba13G020419	OFP	TF	OFP	1.55	up	K01870 isoleucyl-tRNA synthetase [EC:6.1.1.5] | (RefSeq) hypothetical protein (A)	hypothetical protein L484_014618 [Morus notabilis]	RecName: Full=Transcription repressor OFP7; AltName: Full=Ovate family protein 7; Short=AtOFP7;	SubName: Full=Uncharacterized protein {ECO:0000313|EMBL:EXB59123.1};	--	GO:0005634,nucleus; GO:0005886,plasma membrane; GO:0045892,negative regulation of transcription, DNA-templated; GO:0006351,transcription, DNA-templated	Domain of unknown function (DUF4710)
Malba13G020439	MYB-related	TF	MYB->MYB-related	1.163	up	K15397 3-ketoacyl-CoA synthase [EC:2.3.1.199] | (RefSeq) 3-ketoacyl-CoA synthase 17-like (A)	hypothetical protein L484_014592 [Morus notabilis]	RecName: Full=Protein RADIALIS-like 6; Short=AtRL6; Short=Protein RAD-like 6; AltName: Full=Protein RADIALIS-LIKE SANT/MYB 3; Short=Protein RSM3;	SubName: Full=Uncharacterized protein {ECO:0000313|EMBL:EXB59098.1};	Zuotin and related molecular chaperones (DnaJ superfamily), contains DNA-binding domains	GO:0005634,nucleus; GO:0003677,DNA binding; GO:0003700,DNA-binding transcription factor activity; GO:0006355,regulation of transcription, DNA-templated; GO:0006351,transcription, DNA-templated	Myb-like DNA-binding domain
Malba13G020472	C2C2-Dof	TF	C2C2->C2C2-Dof	1.189	up	K20043 clathrin coat assembly protein AP180 | (RefSeq) putative clathrin assembly protein At5g35200 (A)	Dof zinc finger protein [Morus notabilis]	RecName: Full=Dof zinc finger protein DOF5.3; Short=AtDOF5.3;	SubName: Full=Dof zinc finger protein {ECO:0000313|EMBL:EXB37212.1};	--	GO:0005634,nucleus; GO:0003700,DNA-binding transcription factor activity; GO:0046872,metal ion binding; GO:0044212,transcription regulatory region DNA binding; GO:0006355,regulation of transcription, DNA-templated; GO:0048364,root development; GO:0006351,transcription, DNA-templated	--
Malba13G020486	C2C2-Dof	TF	C2C2->C2C2-Dof	1.344	up	K20043 clathrin coat assembly protein AP180 | (RefSeq) putative clathrin assembly protein At5g35200 (A)	Zinc finger, Dof-type [Trema orientalis]	RecName: Full=Dof zinc finger protein DOF3.4; Short=AtDOF3.4; AltName: Full=OBF-binding protein 1;	SubName: Full=Uncharacterized protein {ECO:0000313|EMBL:ONH96631.1};	--	GO:0005634,nucleus; GO:0003677,DNA binding; GO:0003700,DNA-binding transcription factor activity; GO:0046872,metal ion binding; GO:0044212,transcription regulatory region DNA binding; GO:0042545,cell wall modification; GO:0045787,positive regulation of cell cycle; GO:0045893,positive regulation of transcription, DNA-templated; GO:0009733,response to auxin; GO:0009751,response to salicylic acid; G…	Dof domain, zinc finger
Malba13G020507	LOB	TF	LOB	-2.378	down	K04733 interleukin-1 receptor-associated kinase 4 [EC:2.7.11.1] | (RefSeq) uncharacterized protein LOC100501207 isoform X1 (A)	hypothetical protein L484_013233 [Morus notabilis]	RecName: Full=LOB domain-containing protein 36; AltName: Full=ASYMMETRIC LEAVES 2-like protein 1; Short=AS2-like protein 1;	SubName: Full=Uncharacterized protein {ECO:0000313|EMBL:EXC24867.1};	--	GO:0009965,leaf morphogenesis; GO:0048441,petal development; GO:0009954,proximal/distal pattern formation; GO:0006355,regulation of transcription, DNA-templated	Lateral organ boundaries (LOB) domain
Malba13G020559	B3	TF	B3->B3	1.524	up	K21554 CREB3 regulatory factor | (RefSeq) B3 domain-containing transcription factor VRN1-like (A)	B3 domain-containing transcription factor VRN1 [Morus notabilis]	RecName: Full=B3 domain-containing transcription factor VRN1; AltName: Full=Protein VERNALIZATION 1;	SubName: Full=B3 domain-containing transcription factor VRN1 {ECO:0000313|EMBL:EXC35446.1};	--	GO:0005654,nucleoplasm; GO:0003677,DNA binding; GO:0043565,sequence-specific DNA binding; GO:0009909,regulation of flower development; GO:0006355,regulation of transcription, DNA-templated; GO:0006351,transcription, DNA-templated; GO:0010048,vernalization response	B3 DNA binding domain
Malba13G020608	C2C2-Dof	TF	C2C2->C2C2-Dof	1.222	up	K20043 clathrin coat assembly protein AP180 | (RefSeq) putative clathrin assembly protein At5g35200 (A)	Dof zinc finger protein [Morus notabilis]	RecName: Full=Dof zinc finger protein DOF5.3; Short=AtDOF5.3;	SubName: Full=Dof zinc finger protein {ECO:0000313|EMBL:EXC35495.1};	--	GO:0005634,nucleus; GO:0003700,DNA-binding transcription factor activity; GO:0046872,metal ion binding; GO:0044212,transcription regulatory region DNA binding; GO:0006355,regulation of transcription, DNA-templated; GO:0048364,root development; GO:0006351,transcription, DNA-templated	Dof domain, zinc finger
Malba13G020614	SRS	TF	SRS	1.1	up	K14491 two-component response regulator ARR-B family | (RefSeq) uncharacterized protein LOC111290300 (A)	hypothetical protein L484_026809 [Morus notabilis]	RecName: Full=Protein SHI RELATED SEQUENCE 1; AltName: Full=Protein STYLISH 1;	SubName: Full=Uncharacterized protein {ECO:0000313|EMBL:EXC35502.1};	--	GO:0005634,nucleus; GO:0003677,DNA binding; GO:0046872,metal ion binding; GO:0046982,protein heterodimerization activity; GO:0009851,auxin biosynthetic process; GO:0009734,auxin-activated signaling pathway; GO:0007275,multicellular organism development; GO:0045893,positive regulation of transcription, DNA-templated	Domain of unknown function (DUF702)
Malba13G020629	SNF2	TR	SNF2	1.335	up	K19001 ATP-dependent DNA helicase | (RefSeq) ATP-dependent DNA helicase DDM1 (A)	ATP-dependent DNA helicase DDM1 [Morus notabilis]	RecName: Full=ATP-dependent DNA helicase DDM1; EC=3.6.4.12; AltName: Full=Protein CHROMATIN REMODELING 1 {ECO:0000303|PubMed:16547115}; Short=AtCHR1; Short=CHR01; AltName: Full=Protein DECREASED DNA METHYLATION 1; Short=AtDDM1; AltName: Full=Protein SOMNIFEROUS 1; AltName: Full=SWI/SNF2-related matrix-associated actin-dependent regulator of chromatin DDM1;	SubName: Full=ATP-dependent DNA helicase DDM1 {ECO:0000313|EMBL:EXC35516.1};	Chromatin remodeling complex WSTF-ISWI, small subunit	GO:0000786,nucleosome; GO:0005634,nucleus; GO:0005524,ATP binding; GO:0004003,ATP-dependent DNA helicase activity; GO:0016887,ATPase activity; GO:0003677,DNA binding; GO:0009294,DNA mediated transformation; GO:0006344,maintenance of chromatin silencing; GO:0006346,methylation-dependent chromatin silencing; GO:0090241,negative regulation of histone H4 acetylation; GO:0051574,positive regulation of…	DEAD/DEAH box helicase
Malba13G020641	MADS-M-type	TF	MADS->MADS-M-type	1.02	up	K09260 MADS-box transcription enhancer factor 2A | (RefSeq) MADS-box protein JOINTLESS (A)	K-box region and MADS-box transcription factor family protein, partial [Glycine max]	RecName: Full=MADS-box protein SVP {ECO:0000303|PubMed:10758486}; AltName: Full=Protein SHORT VEGETATIVE PHASE {ECO:0000303|PubMed:10758486};	SubName: Full=K-box region and MADS-box transcription factor family protein {ECO:0000313|EMBL:AGP03644.1}; Flags: Fragment;	MADS box transcription factor	GO:0005634,nucleus; GO:0003700,DNA-binding transcription factor activity; GO:0046983,protein dimerization activity; GO:0000977,RNA polymerase II regulatory region sequence-specific DNA binding; GO:0043565,sequence-specific DNA binding; GO:0000900,translation repressor activity, mRNA regulatory element binding; GO:0030154,cell differentiation; GO:0048438,floral whorl development; GO:0009910,negati…	--
Malba13G020651	zf-HD	TF	zf-HD	1.654	up	K08026 one cut domain, family member 1, hepatocyte nuclear factor 6 | (RefSeq) zinc-finger homeodomain protein 9-like (A)	Octamer-binding transcription factor [Parasponia andersonii]	RecName: Full=Zinc-finger homeodomain protein 1;	SubName: Full=Zinc finger homeodomain protein 1 {ECO:0000313|EMBL:KGN48718.1};	--	GO:0005634,nucleus; GO:0003677,DNA binding; GO:0046872,metal ion binding; GO:0006355,regulation of transcription, DNA-templated; GO:0006351,transcription, DNA-templated	--
Malba13G020751	AP2/ERF-ERF	TF	AP2/ERF->AP2/ERF-ERF	-1.714	down	K09286 EREBP-like factor | (RefSeq) ethylene-responsive transcription factor ERF060 (A)	Ethylene-responsive transcription factor [Morus notabilis]	RecName: Full=Ethylene-responsive transcription factor ERF060;	SubName: Full=Dehydration responsive element binding transcription factor {ECO:0000313|EMBL:AHJ25981.1}; SubName: Full=Ethylene-responsive transcription factor {ECO:0000313|EMBL:EXB93691.1};	--	GO:0005634,nucleus; GO:0003677,DNA binding; GO:0003700,DNA-binding transcription factor activity; GO:0009873,ethylene-activated signaling pathway; GO:0006351,transcription, DNA-templated	AP2 domain
Malba13G020809	bZIP	TF	bZIP	-2.71	down	K14431 transcription factor TGA | (RefSeq) transcription factor TGA4-like (A)	Transcription factor TGA1 [Morus notabilis]	RecName: Full=Transcription factor TGA1; AltName: Full=DNA-binding protein TGA1a-like protein; AltName: Full=bZIP transcription factor 47; Short=AtbZIP47;	SubName: Full=Transcription factor TGA1 {ECO:0000313|EMBL:EXB80848.1};	--	GO:0005634,nucleus; GO:0003700,DNA-binding transcription factor activity; GO:0043565,sequence-specific DNA binding; GO:0044212,transcription regulatory region DNA binding; GO:0042742,defense response to bacterium; GO:0006351,transcription, DNA-templated	Basic region leucine zipper
Malba13G020827	NF-YB	TF	NF-Y->NF-YB	3.289	up	K08065 nuclear transcription Y subunit beta | (RefSeq) nuclear transcription factor Y subunit B-8-like (A)	Nuclear transcription factor Y subunit B-3 [Morus notabilis]	RecName: Full=Nuclear transcription factor Y subunit B-3; Short=AtNF-YB-3; AltName: Full=Transcriptional activator HAP3C;	SubName: Full=Nuclear transcription factor Y subunit B-3 {ECO:0000313|EMBL:EXB80825.1};	CCAAT-binding factor, subunit A (HAP3)	GO:0005634,nucleus; GO:0003700,DNA-binding transcription factor activity; GO:0046982,protein heterodimerization activity; GO:0043565,sequence-specific DNA binding; GO:0006351,transcription, DNA-templated	Centromere kinetochore component CENP-T histone fold
Malba13G020875	WRKY	TF	WRKY	-1.36	down	K13424 WRKY transcription factor 33 | (RAP-DB) Os05g0474800, WRKY70, WRKY_GENE_70; WRKY transcription factor 70. (A)	putative WRKY transcription factor 13 [Morus notabilis]	RecName: Full=Probable WRKY transcription factor 13; AltName: Full=WRKY DNA-binding protein 13;	SubName: Full=Putative WRKY transcription factor 13 {ECO:0000313|EMBL:EXB24793.1};	--	GO:0005634,nucleus; GO:0003700,DNA-binding transcription factor activity; GO:0000978,RNA polymerase II proximal promoter sequence-specific DNA binding; GO:0044212,transcription regulatory region DNA binding; GO:1904369,positive regulation of sclerenchyma cell differentiation; GO:0045893,positive regulation of transcription, DNA-templated; GO:1901141,regulation of lignin biosynthetic process; GO:0…	WRKY DNA -binding domain
Malba13G020891	AP2/ERF-ERF	TF	AP2/ERF->AP2/ERF-ERF	-1.797	down	K09286 EREBP-like factor | (RefSeq) RAP2.6; related to AP2 6 (A)	Ethylene-responsive transcription factor [Morus notabilis]	RecName: Full=Ethylene-responsive transcription factor ERF112;	SubName: Full=Ethylene-responsive transcription factor {ECO:0000313|EMBL:EXB64474.1};	--	GO:0005634,nucleus; GO:0003677,DNA binding; GO:0003700,DNA-binding transcription factor activity; GO:0009873,ethylene-activated signaling pathway; GO:0006351,transcription, DNA-templated	--
Malba13G020909	IWS1	TR	IWS1	-1.03	down	--	hypothetical protein L484_016512 [Morus notabilis]	RecName: Full=Probable mediator of RNA polymerase II transcription subunit 26c;	SubName: Full=Uncharacterized protein {ECO:0000313|EMBL:EXB36907.1};	--	GO:0005829,cytosol; GO:0070449,elongin complex; GO:0003746,translation elongation factor activity; GO:0006355,regulation of transcription, DNA-templated; GO:0006368,transcription elongation from RNA polymerase II promoter	TFIIS helical bundle-like domain
Malba13G020915	SNF2	TR	SNF2	1.29	up	K20093 DNA excision repair protein ERCC-6-like [EC:3.6.4.12] | (RefSeq) protein CHROMATIN REMODELING 24 (A)	DNA excision repair protein ERCC-6-like protein [Morus notabilis]	RecName: Full=Protein CHROMATIN REMODELING 24 {ECO:0000303|PubMed:16547115}; Short=AtCHR24; EC=3.6.4.-; AltName: Full=DNA excision repair protein CHR24 {ECO:0000250|UniProtKB:Q2NKX8};	SubName: Full=DNA excision repair protein ERCC-6-like protein {ECO:0000313|EMBL:EXB36902.1};	Transcription-coupled repair protein CSB/RAD26 (contains SNF2 family DNA-dependent ATPase domain)	GO:0005634,nucleus; GO:0005524,ATP binding; GO:0003677,DNA binding; GO:0004386,helicase activity; GO:0006310,DNA recombination; GO:0045951,positive regulation of mitotic recombination; GO:0046686,response to cadmium ion	P-loop containing NTP hydrolase pore-1
Malba13G020929	NAC	TF	NAC	1.23	up	K00521 ferric-chelate reductase [EC:1.16.1.7] | (RefSeq) ferric reduction oxidase 7, chloroplastic-like (A)	Putative NAC domain-containing protein 94 [Morus notabilis]	RecName: Full=NAC domain-containing protein 35 {ECO:0000303|PubMed:15029955}; Short=ANAC035 {ECO:0000303|PubMed:15029955}; AltName: Full=Protein LONG VEGETATIVE PHASE 1 {ECO:0000303|PubMed:17653269}; Short=AtLOV1 {ECO:0000303|PubMed:17653269};	SubName: Full=Putative NAC domain-containing protein 94 {ECO:0000313|EMBL:EXB36883.1};	--	GO:0005634,nucleus; GO:0003677,DNA binding; GO:0003700,DNA-binding transcription factor activity; GO:0009908,flower development; GO:0006351,transcription, DNA-templated	No apical meristem (NAM) protein
Malba13G020986	Trihelix	TF	Trihelix	-1.89	down	K01051 pectinesterase [EC:3.1.1.11] | (RefSeq) probable pectinesterase/pectinesterase inhibitor 58 (A)	Trihelix transcription factor GT-2 [Morus notabilis]	RecName: Full=Trihelix transcription factor GT-2; AltName: Full=Trihelix DNA-binding protein GT-2;	SubName: Full=Trihelix transcription factor GT-2 {ECO:0000313|EMBL:EXB76035.1};	Transcription factor GT-2 and related proteins, contains trihelix DNA-binding/SANT domain	GO:0005634,nucleus; GO:0003677,DNA binding; GO:0003700,DNA-binding transcription factor activity; GO:0006351,transcription, DNA-templated	Caspase recruitment domain
Malba13G021054	NAC	TF	NAC	-1.271	down	K05941 glutathione gamma-glutamylcysteinyltransferase [EC:2.3.2.15] | (RefSeq) glutathione gamma-glutamylcysteinyltransferase 1-like (A)	NAC domain-containing protein 29 [Morus notabilis]	RecName: Full=NAC domain-containing protein 104 {ECO:0000305}; Short=ANAC104 {ECO:0000303|PubMed:15029955}; AltName: Full=Protein XYLEM NAC DOMAIN 1 {ECO:0000312|EMBL:AED97913.1};	SubName: Full=NAC domain-containing protein 29 {ECO:0000313|EMBL:EXB40955.1};	--	GO:0005634,nucleus; GO:0003677,DNA binding; GO:0003700,DNA-binding transcription factor activity; GO:0043067,regulation of programmed cell death; GO:0048367,shoot system development; GO:0006351,transcription, DNA-templated; GO:0010089,xylem development	--
Malba14G021139	AP2/ERF-ERF	TF	AP2/ERF->AP2/ERF-ERF	-1.582	down	K09286 EREBP-like factor | (RefSeq) ethylene-responsive transcription factor RAP2-6-like isoform X1 (A)	Ethylene-responsive transcription factor [Morus notabilis]	RecName: Full=Ethylene-responsive transcription factor ERF113; AltName: Full=Protein RELATED TO AP2 6L {ECO:0000305};	SubName: Full=Ethylene-responsive transcription factor {ECO:0000313|EMBL:EXB81200.1};	--	GO:0005634,nucleus; GO:0003700,DNA-binding transcription factor activity; GO:0043565,sequence-specific DNA binding; GO:0071497,cellular response to freezing; GO:0009873,ethylene-activated signaling pathway; GO:0019760,glucosinolate metabolic process; GO:0045893,positive regulation of transcription, DNA-templated; GO:0009737,response to abscisic acid; GO:0009723,response to ethylene; GO:0009753,re…	--
Malba14G021143	SET	TR	SET	1.762	up	K11420 euchromatic histone-lysine N-methyltransferase [EC:2.1.1.43] | (RefSeq) histone-lysine N-methyltransferase, H3 lysine-9 specific SUVH4-like (A)	Histone-lysine N-methyltransferase, H3 lysine-9 specific SUVH4 [Morus notabilis]	RecName: Full=Histone-lysine N-methyltransferase, H3 lysine-9 specific SUVH4; EC=2.1.1.43; AltName: Full=Histone H3-K9 methyltransferase 4; Short=H3-K9-HMTase 4; AltName: Full=Protein KRYPTONITE; AltName: Full=Protein SET DOMAIN GROUP 33; AltName: Full=Suppressor of variegation 3-9 homolog protein 4; Short=Su(var)3-9 homolog protein 4;	SubName: Full=Histone-lysine N-methyltransferase, H3 lysine-9 specific SUVH4 {ECO:0000313|EMBL:EXB81203.1};	Histone H3 (Lys9) methyltransferase SUV39H1/Clr4, required for transcriptional silencing	GO:0000775,chromosome, centromeric region; GO:0005634,nucleus; GO:0010385,double-stranded methylated DNA binding; GO:0046974,histone methyltransferase activity (H3-K9 specific); GO:0008327,methyl-CpG binding; GO:0010428,methyl-CpNpG binding; GO:0010429,methyl-CpNpN binding; GO:0008270,zinc ion binding; GO:0051567,histone H3-K9 methylation; GO:0016571,histone methylation; GO:0010216,maintenance of…	SET domain
Malba14G021159	bHLH	TF	bHLH	-2.486	down	K18878 BHLH transcription factor Upa20 | (RefSeq) Upa20; transcription factor bHLH137-like (A)	hypothetical protein L484_013161 [Morus notabilis]	RecName: Full=Transcription factor BHLH094 {ECO:0000305}; AltName: Full=Basic helix-loop-helix protein 94 {ECO:0000303|PubMed:16896230}; Short=OsbHLH094 {ECO:0000303|PubMed:16896230}; AltName: Full=bHLH transcription factor bHLH094 {ECO:0000305};	SubName: Full=Uncharacterized protein {ECO:0000313|EMBL:EXB81220.1};	--	GO:0005634,nucleus; GO:0003677,DNA binding; GO:0046983,protein dimerization activity; GO:0006355,regulation of transcription, DNA-templated; GO:0006351,transcription, DNA-templated	Helix-loop-helix DNA-binding domain
Malba14G021178	NAC	TF	NAC	-1.559	down	K00521 ferric-chelate reductase [EC:1.16.1.7] | (RefSeq) ferric reduction oxidase 7, chloroplastic-like (A)	NAC domain-containing protein 29 [Morus notabilis]	RecName: Full=NAC domain-containing protein 83 {ECO:0000303|PubMed:15029955}; Short=ANAC083 {ECO:0000303|PubMed:15029955}; AltName: Full=Protein VND-INTERACTING 2 {ECO:0000303|PubMed:20388856};	SubName: Full=NAC domain-containing protein 29 {ECO:0000313|EMBL:EXB40352.1};	--	GO:0005634,nucleus; GO:0003677,DNA binding; GO:0003700,DNA-binding transcription factor activity; GO:0010150,leaf senescence; GO:0045892,negative regulation of transcription, DNA-templated; GO:0009737,response to abscisic acid; GO:0009651,response to salt stress; GO:0006351,transcription, DNA-templated; GO:0016032,viral process; GO:0010089,xylem development	--
Malba14G021204	WRKY	TF	WRKY	-2.332	down	K18835 WRKY transcription factor 2 | (RAP-DB) Os09g0481700, WRKY_GENE_90, WRKY90; SUSIBA2-like (WRKY transcription factor 80). (A)	putative WRKY transcription factor 75 [Morus notabilis]	RecName: Full=Probable WRKY transcription factor 75; AltName: Full=WRKY DNA-binding protein 75;	SubName: Full=Putative WRKY transcription factor 75 {ECO:0000313|EMBL:EXB40317.1};	--	GO:0005634,nucleus; GO:0003700,DNA-binding transcription factor activity; GO:0000978,RNA polymerase II proximal promoter sequence-specific DNA binding; GO:0044212,transcription regulatory region DNA binding; GO:0010055,atrichoblast differentiation; GO:0048527,lateral root development; GO:0000122,negative regulation of transcription by RNA polymerase II; GO:0043620,regulation of DNA-templated tran…	WRKY DNA -binding domain
Malba14G021208	MADS-MIKC	TF	MADS->MADS-MIKC	1.064	up	K09260 MADS-box transcription enhancer factor 2A | (RefSeq) hypothetical protein (A)	Agamous-like MADS-box protein AGL9-like protein [Morus notabilis]	RecName: Full=Agamous-like MADS-box protein AGL9 homolog; AltName: Full=Floral homeotic protein FBP2; AltName: Full=Floral-binding protein 2;	SubName: Full=Agamous-like MADS-box protein AGL9-like protein {ECO:0000313|EMBL:EXB40312.1};	MADS box transcription factor	GO:0005634,nucleus; GO:0003700,DNA-binding transcription factor activity; GO:0046983,protein dimerization activity; GO:0000977,RNA polymerase II regulatory region sequence-specific DNA binding; GO:0045944,positive regulation of transcription by RNA polymerase II; GO:0006351,transcription, DNA-templated	K-box region
Malba14G021216	Others	TR	Others	-1.298	down	K14489 arabidopsis histidine kinase 2/3/4 (cytokinin receptor) [EC:2.7.13.3] | (RefSeq) histidine kinase 3 isoform X1 (A)	Histidine kinase 3 [Morus notabilis]	RecName: Full=Histidine kinase 3; EC=2.7.13.3; AltName: Full=Arabidopsis histidine kinase 3; Short=AtHK3; AltName: Full=Protein AUTHENTIC HIS-KINASE 3; AltName: Full=Protein ORESARA 12;	SubName: Full=Histidine kinase 3 {ECO:0000313|EMBL:EXB40302.1};	Sensory transduction histidine kinase	GO:0005789,endoplasmic reticulum membrane; GO:0016021,integral component of membrane; GO:0005886,plasma membrane; GO:0009884,cytokinin receptor activity; GO:0000155,phosphorelay sensor kinase activity; GO:0004673,protein histidine kinase activity; GO:0043424,protein histidine kinase binding; GO:0071215,cellular response to abscisic acid stimulus; GO:0070417,cellular response to cold; GO:0016036,c…	PIG-P
Malba14G021240	NF-YC	TF	NF-Y->NF-YC	1.673	up	K03004 DNA-directed RNA polymerase I subunit RPA43 | (RefSeq) dr1-associated corepressor homolog (A)	Nuclear transcription factor Y subunit C [Trema orientalis]	RecName: Full=Nuclear transcription factor Y subunit C-6; Short=AtNF-YC-6;	SubName: Full=DNA binding protein, putative {ECO:0000313|EMBL:EEF47477.1};	CCAAT-binding factor, subunit C (HAP5)	GO:0005634,nucleus; GO:0003677,DNA binding; GO:0003700,DNA-binding transcription factor activity; GO:0046982,protein heterodimerization activity; GO:0006351,transcription, DNA-templated	CENP-W protein
Malba14G021420	C2C2-YABBY	TF	C2C2->C2C2-YABBY	3.932	up	--	hypothetical protein L484_027747 [Morus notabilis]	RecName: Full=Axial regulator YABBY 4; AltName: Full=Protein INNER NO OUTER;	SubName: Full=Uncharacterized protein {ECO:0000313|EMBL:EXB82570.1};	--	GO:0005634,nucleus; GO:0003677,DNA binding; GO:0003700,DNA-binding transcription factor activity; GO:0046872,metal ion binding; GO:0048481,plant ovule development; GO:0009944,polarity specification of adaxial/abaxial axis	Probable zinc-ribbon domain
Malba14G021438	bHLH	TF	bHLH	-1.803	down	K16190 glucuronokinase [EC:2.7.1.43] | (RefSeq) transcription factor ABORTED MICROSPORES-like (A)	hypothetical protein L484_027765 [Morus notabilis]	RecName: Full=Transcription factor bHLH90; AltName: Full=Basic helix-loop-helix protein 90; Short=AtbHLH90; Short=bHLH 90; AltName: Full=Transcription factor EN 50; AltName: Full=bHLH transcription factor bHLH090;	SubName: Full=Uncharacterized protein {ECO:0000313|EMBL:EXB82587.1};	--	GO:0005634,nucleus; GO:0003677,DNA binding; GO:0003700,DNA-binding transcription factor activity; GO:0046983,protein dimerization activity; GO:0006355,regulation of transcription, DNA-templated; GO:0006351,transcription, DNA-templated	Helix-loop-helix DNA-binding domain
Malba14G021444	MYB-related	TF	MYB->MYB-related	2.232	up	K09422 transcription factor MYB, plant | (RefSeq) transcription factor WER (A)	Transcription factor WER [Morus notabilis]	RecName: Full=Transcription factor WER; AltName: Full=Myb-related protein 66; Short=AtMYB66; AltName: Full=Protein WEREWOLF;	SubName: Full=Transcription factor WER {ECO:0000313|EMBL:EXB82595.1};	Transcription factor, Myb superfamily	GO:0005634,nucleus; GO:0003677,DNA binding; GO:0003700,DNA-binding transcription factor activity; GO:0000981,DNA-binding transcription factor activity, RNA polymerase II-specific; GO:0043565,sequence-specific DNA binding; GO:0001135,RNA polymerase II transcription regulator recruiting activity; GO:0044212,transcription regulatory region DNA binding; GO:0045165,cell fate commitment; GO:0045893,pos…	Myb-like DNA-binding domain
Malba14G021502	Others	TR	Others	1.985	up	K14492 two-component response regulator ARR-A family | (RefSeq) two-component response regulator ARR5-like (A)	Two-component response regulator [Morus notabilis]	RecName: Full=Two-component response regulator ARR4; AltName: Full=Response regulator 1;	SubName: Full=Two-component response regulator {ECO:0000313|EMBL:EXB82664.1};	GATA-4/5/6 transcription factors	GO:0005737,cytoplasm; GO:0005634,nucleus; GO:0000156,phosphorelay response regulator activity; GO:0004674,protein serine/threonine kinase activity; GO:0007623,circadian rhythm; GO:0009736,cytokinin-activated signaling pathway; GO:0009793,embryo development ending in seed dormancy; GO:0046777,protein autophosphorylation; GO:0010017,red or far-red light signaling pathway; GO:0006355,regulation of t…	Response regulator receiver domain
Malba14G021634	C2C2-Dof	TF	C2C2->C2C2-Dof	-1.688	down	K16222 Dof zinc finger protein DOF5.5 | (RefSeq) cyclic dof factor 1 (A)	Dof zinc finger protein [Morus notabilis]	RecName: Full=Cyclic dof factor 2; AltName: Full=Dof zinc finger protein DOF5.2; Short=AtDOF5.2;	SubName: Full=Dof zinc finger protein {ECO:0000313|EMBL:EXC19990.1};	--	GO:0005634,nucleus; GO:0003700,DNA-binding transcription factor activity; GO:0046872,metal ion binding; GO:0043565,sequence-specific DNA binding; GO:0009908,flower development; GO:0006355,regulation of transcription, DNA-templated; GO:0006351,transcription, DNA-templated	Dof domain, zinc finger
Malba14G021647	NAC	TF	NAC	-1.458	down	K00521 ferric-chelate reductase [EC:1.16.1.7] | (RefSeq) ferric reduction oxidase 7, chloroplastic-like (A)	NAC domain-containing protein 29 [Morus notabilis]	RecName: Full=NAC transcription factor 29; Short=AtNAC029; AltName: Full=Protein NAC-LIKE, ACTIVATED BY AP3/PI; Short=AtNAP;	SubName: Full=NAC domain-containing protein 29 {ECO:0000313|EMBL:EXC20005.1};	--	GO:0005634,nucleus; GO:0003677,DNA binding; GO:0003700,DNA-binding transcription factor activity; GO:0009793,embryo development ending in seed dormancy; GO:0009908,flower development; GO:0009835,fruit ripening; GO:0010150,leaf senescence; GO:0009825,multidimensional cell growth; GO:0006351,transcription, DNA-templated	--
Malba14G021649	SET	TR	SET	2.141	up	K11426 SET and MYND domain-containing protein | (RefSeq) histone-lysine N-methyltransferase ASHR2 (A)	SET and MYND domain-containing protein [Morus notabilis]	RecName: Full=Histone-lysine N-methyltransferase ASHR1; EC=2.1.1.43; AltName: Full=ASH1-related protein 1; AltName: Full=Protein SET DOMAIN GROUP 37;	SubName: Full=SET and MYND domain-containing protein {ECO:0000313|EMBL:EXC20007.1};	Predicted histone tail methylase containing SET domain	GO:0005694,chromosome; GO:0005634,nucleus; GO:0018024,histone-lysine N-methyltransferase activity; GO:0046872,metal ion binding	Tetratricopeptide repeat
Malba14G021706	C2H2	TF	C2H2	-1.975	down	K23480 zinc finger protein 362/384 | (RefSeq) zinc finger protein ZAT5 (A)	Zinc finger protein ZAT4 [Morus notabilis]	RecName: Full=Zinc finger protein ZAT4;	SubName: Full=Zinc finger protein ZAT4 {ECO:0000313|EMBL:EXC22068.1};	FOG: Zn-finger	GO:0005634,nucleus; GO:0003700,DNA-binding transcription factor activity; GO:0046872,metal ion binding; GO:0003676,nucleic acid binding; GO:0006355,regulation of transcription, DNA-templated; GO:0006351,transcription, DNA-templated	--
Malba14G021755	C2C2-YABBY	TF	C2C2->C2C2-YABBY	2.526	up	--	hypothetical protein L484_026456 [Morus notabilis]	RecName: Full=Protein CRABS CLAW;	SubName: Full=Uncharacterized protein {ECO:0000313|EMBL:EXB44874.1};	--	GO:0005634,nucleus; GO:0003677,DNA binding; GO:0003700,DNA-binding transcription factor activity; GO:0046872,metal ion binding; GO:0048440,carpel development; GO:0030154,cell differentiation; GO:0010582,floral meristem determinacy; GO:0048366,leaf development; GO:0010254,nectary development; GO:0009944,polarity specification of adaxial/abaxial axis; GO:0006355,regulation of transcription, DNA-tem…	Probable zinc-ribbon domain
Malba14G021894	MYB	TF	MYB->MYB	-1.221	down	K09422 transcription factor MYB, plant | (RefSeq) transcription factor MYB6 isoform X1 (A)	Transcription factor [Morus notabilis]	RecName: Full=Transcription factor MYB3; AltName: Full=Myb-related protein 3; Short=AtMYB3;	SubName: Full=Transcription factor {ECO:0000313|EMBL:EXB54000.1};	Transcription factor, Myb superfamily	GO:0005634,nucleus; GO:0003700,DNA-binding transcription factor activity; GO:0000981,DNA-binding transcription factor activity, RNA polymerase II-specific; GO:0043565,sequence-specific DNA binding; GO:0001135,RNA polymerase II transcription regulator recruiting activity; GO:0044212,transcription regulatory region DNA binding; GO:0030154,cell differentiation; GO:0009800,cinnamic acid biosynthetic …	Myb-like DNA-binding domain
Malba14G021906	bHLH	TF	bHLH	2.744	up	K22484 transcriptional regulator CBF1 | (RefSeq) transcription factor bHLH106-like (A)	hypothetical protein L484_022960 [Morus notabilis]	RecName: Full=Transcription factor bHLH30; AltName: Full=Basic helix-loop-helix protein 30; Short=AtbHLH30; Short=bHLH 30; AltName: Full=Transcription factor EN 53; AltName: Full=bHLH transcription factor bHLH030;	SubName: Full=Uncharacterized protein {ECO:0000313|EMBL:EXB53991.1};	--	GO:0005634,nucleus; GO:0003677,DNA binding; GO:0003700,DNA-binding transcription factor activity; GO:0046983,protein dimerization activity; GO:0006355,regulation of transcription, DNA-templated; GO:0006351,transcription, DNA-templated	Helix-loop-helix DNA-binding domain
Malba14G021963	PLATZ	TF	PLATZ	1.441	up	K04733 interleukin-1 receptor-associated kinase 4 [EC:2.7.11.1] | (RefSeq) probable L-type lectin-domain containing receptor kinase S.5 (A)	hypothetical protein L484_004432 [Morus notabilis]	--	SubName: Full=Uncharacterized protein {ECO:0000313|EMBL:EXC16421.1};	--	--	PLATZ transcription factor
Malba14G022032	MYB	TF	MYB->MYB	-1.52	down	K09422 transcription factor MYB, plant | (RefSeq) transcription factor MYB62-like (A)	Transcription factor [Morus notabilis]	RecName: Full=Transcription factor MYB62 {ECO:0000303|PubMed:9839469}; AltName: Full=Myb-related protein 62 {ECO:0000303|PubMed:9839469}; Short=AtMYB62 {ECO:0000303|PubMed:9839469};	SubName: Full=Transcription factor {ECO:0000313|EMBL:EXB77515.1};	Transcription factor, Myb superfamily	GO:0005634,nucleus; GO:0003700,DNA-binding transcription factor activity; GO:0000981,DNA-binding transcription factor activity, RNA polymerase II-specific; GO:0043565,sequence-specific DNA binding; GO:0001135,RNA polymerase II transcription regulator recruiting activity; GO:0044212,transcription regulatory region DNA binding; GO:0030154,cell differentiation; GO:0016036,cellular response to phosph…	Myb-like DNA-binding domain
Malba14G022154	Others	TR	Others	1.753	up	K14489 arabidopsis histidine kinase 2/3/4 (cytokinin receptor) [EC:2.7.13.3] | (RefSeq) histidine kinase 4 (A)	Histidine kinase 4 [Morus notabilis]	RecName: Full=Histidine kinase 4; EC=2.7.13.3; AltName: Full=Arabidopsis histidine kinase 4; Short=AtHK4; AltName: Full=Cytokinin receptor CYTOKININ RESPONSE 1; Short=AtCRE1; Short=Cytokinin receptor CRE1; AltName: Full=Phosphoprotein phosphatase AHK4; EC=3.1.3.16; AltName: Full=Protein AUTHENTIC HIS-KINASE 4; AltName: Full=Protein ROOT AS IN WOL 1; AltName: Full=Protein WOODEN LEG;	SubName: Full=Histidine kinase 4 {ECO:0000313|EMBL:EXC05053.1};	Sensory transduction histidine kinase	GO:0005783,endoplasmic reticulum; GO:0005789,endoplasmic reticulum membrane; GO:0016021,integral component of membrane; GO:0005886,plasma membrane; GO:0009884,cytokinin receptor activity; GO:0019899,enzyme binding; GO:0004721,phosphoprotein phosphatase activity; GO:0000155,phosphorelay sensor kinase activity; GO:0004673,protein histidine kinase activity; GO:0043424,protein histidine kinase bindin…	CHASE domain
Malba14G022190	GARP-G2-like	TF	GARP->GARP-G2-like	-1.886	down	K08026 one cut domain, family member 1, hepatocyte nuclear factor 6 | (RefSeq) probable transcription factor KAN2 (A)	Putative Myb family transcription factor [Morus notabilis]	RecName: Full=Putative Myb family transcription factor At1g14600;	SubName: Full=Putative Myb family transcription factor {ECO:0000313|EMBL:EXB53945.1};	--	GO:0005634,nucleus; GO:0003677,DNA binding; GO:0003700,DNA-binding transcription factor activity; GO:0006355,regulation of transcription, DNA-templated; GO:0006351,transcription, DNA-templated	Myb-like DNA-binding domain
Malba14G022196	C2H2	TF	C2H2	1.435	up	K12309 beta-galactosidase [EC:3.2.1.23] | (Kazusa) Lj3g3v0323160.1; - (A)	Zinc finger protein MAGPIE [Morus notabilis]	RecName: Full=Protein indeterminate-domain 4, chloroplastic {ECO:0000303|PubMed:16784536}; Flags: Precursor;	SubName: Full=Zinc finger protein MAGPIE {ECO:0000313|EMBL:EXB53950.1};	FOG: Zn-finger	GO:0009507,chloroplast; GO:0005634,nucleus; GO:0003677,DNA binding; GO:0003700,DNA-binding transcription factor activity; GO:0046872,metal ion binding; GO:0008356,asymmetric cell division; GO:0048364,root development; GO:0006351,transcription, DNA-templated	C2H2-type zinc finger
Malba14G022267	TUB	TF	TUB	2.191	up	K19600 tubby-related protein 1 | (RefSeq) tubby-like protein 8 (A)	hypothetical protein L484_004405 [Morus notabilis]	RecName: Full=Tubby-like protein 8; Short=AtTLP8;	SubName: Full=Uncharacterized protein {ECO:0000313|EMBL:EXC14080.1};	Tub family proteins	GO:0035091,phosphatidylinositol binding	Tub family
Malba14G022308	Others	TR	Others	-2.549	down	K19939 Rab effector Noc2 | (RefSeq) POPTRDRAFT_568988; hypothetical protein (A)	Zinc finger protein CONSTANS-LIKE 2 [Morus notabilis]	RecName: Full=B-box zinc finger protein 32 {ECO:0000303|PubMed:19920209}; AltName: Full=EIP6, EMF1-INTERACTING PROTEIN 6;	SubName: Full=Zinc finger protein CONSTANS-LIKE 2 {ECO:0000313|EMBL:EXB26151.1};	--	GO:0005737,cytoplasm; GO:0005634,nucleus; GO:0003700,DNA-binding transcription factor activity; GO:0008270,zinc ion binding; GO:0009785,blue light signaling pathway; GO:0045892,negative regulation of transcription, DNA-templated; GO:0009640,photomorphogenesis; GO:0010017,red or far-red light signaling pathway; GO:0009909,regulation of flower development; GO:0006355,regulation of transcription, DN…	B-box zinc finger
MalbaUnG022432	LOB	TF	LOB	2.082	up	K21994 LOB domain-containing protein 18 | (RefSeq) LOB domain-containing protein 19 (A)	hypothetical protein L484_003750 [Morus notabilis]	RecName: Full=LOB domain-containing protein 6; AltName: Full=Protein ASYMMETRIC LEAVES 2;	SubName: Full=Uncharacterized protein {ECO:0000313|EMBL:EXC25316.1};	--	GO:0005654,nucleoplasm; GO:0005634,nucleus; GO:0009943,adaxial/abaxial axis specification; GO:0048441,petal development; GO:0009944,polarity specification of adaxial/abaxial axis; GO:0009954,proximal/distal pattern formation; GO:0009799,specification of symmetry	Lateral organ boundaries (LOB) domain
